# Supplementary material for: Prediction of Thermochemical Properties of Long-Chain Alkanes Using Linear Regression: Application to Hydroisomerization
Source: J Phys Chem B. 2024 Sep 23;128(39):9619–29. doi: 10.1021/acs.jpcb.4c05355 (PMC11457146; doi:10.1021/acs.jpcb.4c05355)
Supplement: Supplementary file 1 — jp4c05355_si_001.zip [file jp4c05355_si_001.zip]

Archive with 4 entries (4 files):
- SI1.xlsx
- SI2.py
- SI3.py
- SI4.xlsx
