# Supplementary material for: Prediction of Thermochemical Properties of Long-Chain Alkanes Using Linear Regression: Application to Hydroisomerization
Source: J Phys Chem B. 2024 Sep 23;128(39):9619–29. doi: 10.1021/acs.jpcb.4c05355 (PMC11457146; doi:10.1021/acs.jpcb.4c05355)
Supplement: Supplementary file 1 — jp4c05355_si_001.zip [file jp4c05355_si_001.zip › SI1.xlsx]

## Sheet: Intro
Contents
	Worksheet	Description
		Thermochemical properties ((H0-H0(0K)), (G0-H0(0K)), DHf0, and DGf0) of C1 to C10 isomers at temperatures (0-1000) K which are input for the linear regression model [1]
1	C1-C7	Thermochemical properties of C1-C7 isomers
2	C8	Thermochemical properties of C8 isomers
3	C9a	Thermochemical properties of C9 isomers
4	C9b	Thermochemical properties of C9 isomers (cntd.)
5	10a	Thermochemical properties of C10 isomers
6	10b	Thermochemical properties of C10 isomers (cntd.)
7	10c	Thermochemical properties of C10 isomers (cntd.)
8	Second_order_grps	List of all possible second order groups present in alkanes
9	forcefield_param	bonded and non-bonded force field parameters used to compute Henry coefficients
	Index
	(H0-H0(0K))	Enthalpy at a specified temperature with reference temperature 0 K
	(G0-H0(0K))	Gibbs free energy at a specified temperature with reference temperature 0 K
	DHf0	Enthalpy of formation at a specified temperature
	DGf0	Gibbs free energy of formation at a specified temperature
	[1] Scott, D. W. Chemical thermodynamic properties of hydrocarbons and related substances: properties of the alkane hydrocarbons, C1 through C10, in the ideal gas state from 0 to 1500 K ; US Department of the Interior, Bureau of Mines: Washington DC, 1974

## Sheet: C1-C7
	C1						C2						C3						C4						2-m-C3
	T	DHf0	DGf0	(G0-H0(0K))	H0-H0(0K)		T	DHf0	DGf0	(G0-H0(0K))	H0-H0(0K)		T	DHf0	DGf0	(G0-H0(0K))	H0-H0(0K)		T	DHf0	DGf0	(G0-H0(0K))	H0-H0(0K)		T	DHf0	DGf0	(G0-H0(0K))	H0-H0(0K)
	K	kJ/mol	kJ/mol	kJ/mol	kJ/mol		K	kJ/mol	kJ/mol	kJ/mol	kJ/mol		K	kJ/mol	kJ/mol	kJ/mol	kJ/mol		K	kJ/mol	kJ/mol	kJ/mol	kJ/mol		K	kJ/mol	kJ/mol	kJ/mol	kJ/mol
1	0	-66.7348	-66.7348	0	0		0	-68.0318	-68.0318	0	0		0	-82.5922	-82.5922	0	0		0	-98.8679	-98.8679	0	0		0	-106.023	-106.023	0	0
2	200	-71.8811	-58.0739	-27.8738	6.64419		200	-78.6592	-47.9486	-34.836	7.25924		200	-97.9893	-49.7059	-40.4676	8.53954		200	-117.696	-51.1703	-43.9906	11.2173		200	-126.231	-56.8187	-42.5011	9.8073
3	273.15	-73.9731	-52.7184	-40.9029	9.13786		273.15	-82.4248	-36.1079	-50.7658	10.6023		273.15	-103.177	-31.2545	-59.0858	12.9537		273.15	-123.721	-25.899	-65.1544	17.3427		273.15	-132.507	-30.4177	-62.5487	15.6649
4	298.15	-74.7262	-50.7101	-45.5198	9.99976		298.15	-83.68	-31.7984	-56.4351	11.8826		298.15	-104.893	-24.5601	-65.7536	14.7277		298.15	-125.729	-16.8197	-72.8142	19.7066		298.15	-134.557	-20.92	-69.8203	17.9912
5	300	-74.7681	-50.5427	-45.865	10.0834		300	-83.7637	-31.5055	-56.8606	11.9662		300	-105.018	-24.058	-66.2495	14.8532		300	-125.897	-16.1502	-73.3915	19.874		300	-134.725	-20.2506	-70.354	18.2004
6	400	-77.8224	-42.0074	-65.0696	13.8909		400	-88.6171	-13.3051	-80.6675	17.9075		400	-111.336	3.93296	-94.4915	23.2212		400	-133.47	21.6313	-106.073	30.9616		400	-142.256	19.079	-101.47	29.2462
7	500	-80.6675	-32.7189	-85.2908	18.2422		500	-92.7174	5.98312	-106.127	25.2295		500	-116.692	33.3883	-125.081	33.5975		500	-139.871	61.1701	-141.838	44.4759		500	-148.616	60.2078	-135.666	42.886
8	600	-83.2616	-23.012	-106.441	23.1794		600	-96.232	25.9408	-133.302	33.8486		600	-120.918	63.5968	-157.904	45.8148		600	-145.185	101.671	-180.498	60.3333		600	-153.553	102.508	-172.967	58.8689
9	700	-85.3536	-12.552	-128.574	28.7441		700	-98.7424	46.4424	-161.963	43.7228		700	-124.265	94.9768	-193.008	59.622		700	-148.95	143.511	-222.003	78.199		700	-157.318	145.603	-212.924	76.9438
10	800	-87.0272	-2.092	-151.293	34.7272		800	-99.1608	67.3624	-191.795	55.6472		800	-126.357	126.357	-229.953	74.8936		800	-151.879	185.351	-266.437	97.9056		800	-159.829	188.698	-255.726	96.6504
11	900	-88.2824	8.368	-175.1	41.4216		900	-101.253	88.7008	-223.3	66.5256		900	-128.03	158.155	-269.24	91.2112		900	-153.553	227.61	-313.298	118.826		900	-161.502	232.63	-300.871	118.407
12	1000	-89.5376	19.2464	-199.577	48.5344		1000	-101.671	109.621	-256.479	79.496		1000	-128.867	189.954	-310.034	109.202		1000	-154.808	269.868	-362.334	141.419		1000	-161.921	276.562	-348.527	141.419
13	1100	-90.3744	30.1248	-224.597	55.6472		1100	-101.671	130.959	-290.872	93.3032		1100	-128.867	221.752	-353.004	127.612		1100	-154.808	312.545	-413.756	165.268		1100	-161.921	320.076	-399.028	165.268
14	1200	-90.7928	41.0032	-250.538	64.0152		1200	-100.834	151.879	-326.352	107.529		1200	-128.449	253.55	-397.647	147.277		1200	-154.808	354.803	-467.436	189.954		1200	-160.666	364.008	-451.37	190.79
15	1300	-91.2112	52.3	-276.855	71.9648		1300	-99.9976	172.799	-362.795	122.591		1300	-127.194	285.349	-443.839	167.36		1300	-153.971	397.48	-523.251	215.476		1300	-159.41	407.522	-505.846	217.15
16	1400	-91.2112	63.1784	-304.009	80.3328		1400	-98.324	193.719	-400.66	138.072		1400	-125.938	317.147	-491.453	188.28		1400	-152.298	439.738	-581.074	241.835		1400	-157.318	451.035	-562.33	244.346
17	1500	-91.2112	74.0568	-332	89.1192		1500	-96.6504	214.639	-439.948	154.39		1500	-124.265	348.527	-540.991	210.037		1500	-151.042	481.997	-640.78	269.031		1500	-154.808	494.549	-621.324	271.96
	C5						2-m-C4						2,2-m-C3						C6						2-m-C5
	T	DHf0	DGf0	(G0-H0(0K))	H0-H0(0K)		T	DHf0	DGf0	(G0-H0(0K))	H0-H0(0K)		T	DHf0	DGf0	(G0-H0(0K))	H0-H0(0K)		T	DHf0	DGf0	(G0-H0(0K))	H0-H0(0K)		T	DHf0	DGf0	(G0-H0(0K))	H0-H0(0K)
	K	kJ/mol	kJ/mol	kJ/mol	kJ/mol		K	kJ/mol	kJ/mol	kJ/mol	kJ/mol		K	kJ/mol	kJ/mol	kJ/mol	kJ/mol		K	kJ/mol	kJ/mol	kJ/mol	kJ/mol		K	kJ/mol	kJ/mol	kJ/mol	kJ/mol
1	0	-114.432	-114.432	0	0		0	-118.993	-118.993	0	0		0	-135.478	-135.478	0	0		0	-130.081	-130.081	0	0		0	-134.557	-134.557	0	0
2	200	-136.817	-52.0908	-47.7227	13.7695		200	-143.093	-57.5718	-48.6683	11.9955		200	-160.373	-65.8562	-40.4342	11.234		200	-155.896	-53.0531	-51.4214	16.3636		200	-162.381	-58.2831	-52.1745	14.3762
3	273.15	-143.971	-19.9577	-71.3944	21.2673		273.15	-150.624	-25.104	-71.9773	19.1334		273.15	-166.356	-30.2085	-60.583	19.9577		273.15	-164.222	-14.1001	-77.623	25.2504		273.15	-171.084	-18.828	-77.8516	22.899
4	298.15	-146.356	-8.49352	-80.0121	24.1835		298.15	-153.051	-13.4306	-80.4487	22.0078		298.15	-168.406	-17.531	-68.024	23.1794		298.15	-166.983	-0.2092	-87.1974	28.7022		298.15	-173.845	-4.72792	-87.2224	26.3174
5	300	-146.524	-7.61488	-80.6592	24.3927		300	-153.385	-12.5938	-81.0734	22.217		300	-168.573	-16.736	-68.5716	23.4304		300	-167.193	0.8368	-87.9142	28.9533		300	-174.054	-3.64008	-87.9268	26.6102
6	400	-155.477	40.0827	-117.637	38.0744		400	-162.172	35.6895	-117.487	35.8569		400	-176.565	35.6895	-100.968	38.0326		400	-177.485	58.4505	-129.219	45.1872		400	-184.222	54.7267	-128.449	42.9697
7	500	-162.883	89.8305	-158.448	54.8104		500	-169.578	86.0649	-157.695	52.7184		500	-183.259	89.9142	-137.34	55.5217		500	-185.979	118.449	-175.059	65.1867		500	-192.506	115.478	-173.552	63.1366
8	600	-168.615	141.001	-202.84	74.4334		600	-175.31	137.654	-201.585	72.3832		600	-188.28	145.185	-177.485	75.7722		600	-192.464	179.912	-225.183	88.4916		600	-198.74	177.82	-223.175	86.7343
9	700	-173.218	192.882	-250.998	96.483		700	-179.912	190.372	-248.948	94.5584		700	-192.046	201.669	-221.124	98.575		700	-197.903	242.672	-279.7	114.642		700	-203.761	240.998	-276.772	113.177
10	800	-176.565	245.601	-302.252	120.499		800	-182.841	243.509	-299.574	118.826		800	-194.556	258.153	-268.445	123.846		800	-201.25	305.85	-337.732	143.093		800	-207.108	304.595	-334.385	142.256
11	900	-178.657	298.319	-356.602	146.44		900	-184.514	296.646	-353.59	145.185		900	-195.393	315.055	-318.57	150.624		900	-203.761	369.029	-399.907	173.636		900	-208.782	368.61	-395.765	173.218
12	1000	-179.912	351.456	-413.798	174.054		1000	-185.351	350.201	-410.45	172.799		1000	-194.974	371.958	-371.958	179.912		1000	-205.016	433.044	-465.261	206.271		1000	-209.618	433.044	-460.658	206.271
13	1100	-180.33	394.133	-484.633	202.506		1100	-185.351	403.756	-470.365	202.087		1100	-193.719	428.86	-428.944	210.455		1100	-205.853	496.641	-533.878	240.162		1100	-209.618	497.059	-529.276	240.58
14	1200	-179.912	457.73	-536.724	232.63		1200	-184.514	457.311	-532.707	232.63		1200	-191.209	485.344	-488.022	242.254		1200	-205.434	560.656	-606.011	275.307		1200	-208.782	561.493	-600.488	276.562
15	1300	-179.075	510.866	-602.119	263.592		1300	-182.841	510.866	-597.768	264.429		1300	-187.862	541.828	-550.447	275.726		1300	-205.016	624.253	-680.444	311.29		1300	-207.108	625.508	-675.549	313.382
16	1400	-177.82	564.003	-670.109	295.39		1400	-180.749	564.003	-665.423	297.064		1400	-184.096	597.894	-615.048	310.453		1400	-203.342	688.268	-758.559	348.946		1400	-205.016	689.523	-752.702	351.456
17	1500	-176.146	616.722	-739.94	328.026		1500	-178.238	617.14	-734.92	330.536		1500	-179.494	653.541	-682.201	346.017		1500	-201.669	751.865	-839.101	387.02		1500	-202.506	753.12	-832.825	390.786
	3-m-C5						2,2-m-C4						2,3-m-C4						C7						2-m-C6
	T	DHf0	DGf0	(G0-H0(0K))	H0-H0(0K)		T	DHf0	DGf0	(G0-H0(0K))	H0-H0(0K)		T	DHf0	DGf0	(G0-H0(0K))	H0-H0(0K)		T	DHf0	DGf0	(G0-H0(0K))	H0-H0(0K)		T	DHf0	DGf0	(G0-H0(0K))	H0-H0(0K)
	K	kJ/mol	kJ/mol	kJ/mol	kJ/mol		K	kJ/mol	kJ/mol	kJ/mol	kJ/mol		K	kJ/mol	kJ/mol	kJ/mol	kJ/mol		K	kJ/mol	kJ/mol	kJ/mol	kJ/mol		K	kJ/mol	kJ/mol	kJ/mol	kJ/mol
1	0	-131.712	-131.712	0	0		0	-143.428	-143.428	0	0		0	-135.101	-135.101	0	0		0	-145.729	-145.729	0	0		0	-150.247	-150.247	0	0
2	200	-159.578	-56.0656	-52.8272	14.3051		200	-172.381	-63.7642	-48.8273	13.234		200	-164.306	-57.5718	-50.9276	13.0164		200	-175.017	-53.9736	-55.1116	18.9703		200	-181.502	-59.2873	-55.8731	17.0289
3	273.15	-168.448	-16.7778	-78.6859	22.6731		273.15	-181.084	-22.6773	-72.8573	21.715		273.15	-173.385	-17.0707	-75.5659	21.1334		273.15	-184.473	-8.20064	-83.8288	29.2378		273.15	-191.334	-13.0122	-84.0916	26.9408
4	298.15	-171.251	-2.7196	-88.1081	26.0663		298.15	-183.887	-7.99144	-81.6712	25.1458		298.15	-176.23	-2.59408	-84.5778	24.4764		298.15	-187.611	8.11696	-94.3578	33.221		298.15	-194.472	3.51456	-94.4327	30.9198
5	300	-171.46	-1.6736	-88.818	26.3174		300	-184.096	-6.9036	-82.3286	25.3969		300	-176.439	-1.54808	-85.2406	24.7693		300	-187.862	9.33032	-95.1567	33.5557		300	-194.723	4.72792	-95.2069	31.2126
6	400	-181.837	56.5258	-129.52	42.4258		400	-194.305	53.7644	-120.583	41.6726		400	-186.816	58.4086	-124.231	40.8777		400	-199.451	76.8601	-140.766	52.3837		400	-206.271	73.0108	-140.064	50.1243
7	500	-190.372	117.152	-174.745	62.4253		500	-202.589	116.775	-163.406	61.8814		500	-195.267	120.708	-167.757	60.919		500	-209.033	147.068	-191.648	75.563		500	-215.685	143.971	-190.226	73.4292
8	600	-197.066	179.494	-224.179	85.772		600	-208.782	181.167	-210.623	85.6046		600	-201.669	184.514	-215.643	84.3913		600	-216.313	219.242	-247.525	102.592		600	-223.007	216.731	-245.517	100.667
9	700	-202.087	242.254	-277.943	112.048		700	-213.384	246.438	-262.128	112.34		700	-206.69	249.366	-267.692	110.792		700	-222.17	292.043	-308.11	132.842		700	-228.446	290.37	-305.474	131.168
10	800	-205.434	306.269	-335.724	140.582		800	-216.313	312.545	-317.649	141.838		800	-209.618	314.637	-323.674	139.746		800	-226.354	365.682	-373.548	165.686		800	-232.212	364.845	-370.2	164.431
11	900	-207.526	370.284	-396.894	171.544		900	-217.568	378.652	-376.937	173.636		900	-211.71	380.326	-383.715	171.126		900	-228.865	440.157	-443.211	201.25		900	-234.722	439.32	-439.069	199.995
12	1000	-208.363	434.718	-461.914	204.598		1000	-217.15	445.178	-439.738	207.526		1000	-212.129	446.433	-446.851	204.179		1000	-230.538	514.632	-516.724	238.488		1000	-235.559	514.632	-512.122	238.07
13	1100	-208.782	498.733	-530.196	238.906		1100	-215.894	511.285	-506.264	243.09		1100	-211.71	512.122	-513.628	238.906		1100	-231.375	589.107	-594.17	277.399		1100	-235.978	589.526	-589.107	277.399
14	1200	-207.945	563.166	-601.994	274.47		1200	-213.802	576.974	-575.886	280.328		1200	-210.455	577.81	-583.919	275.307		1200	-230.957	663.582	-674.796	317.984		1200	-235.141	664.419	-669.775	318.402
15	1300	-206.271	627.182	-676.093	311.708		1300	-210.455	643.081	-648.897	319.239		1300	-208.363	643.081	-657.055	312.963		1300	-230.538	738.058	-759.312	359.406		1300	-233.467	739.313	-753.873	361.079
16	1400	-204.179	691.197	-753.873	349.782		1400	-206.69	708.351	-725.171	358.987		1400	-205.434	708.77	-732.786	351.874		1400	-229.283	812.533	-847.009	402.082		1400	-231.375	814.206	-841.151	404.593
17	1500	-201.669	755.212	-834.08	388.694		1500	-202.087	773.622	-803.956	400.409		1500	-202.087	774.458	-812.114	392.041		1500	-227.61	887.008	-937.634	446.014		1500	-228.865	888.682	-931.358	449.362
	3-m-C6						3-e-C5						2,2-m-C5						2,3-m-C5						2,4-m-C5
	T	DHf0	DGf0	(G0-H0(0K))	H0-H0(0K)		T	DHf0	DGf0	(G0-H0(0K))	H0-H0(0K)		T	DHf0	DGf0	(G0-H0(0K))	H0-H0(0K)		T	DHf0	DGf0	(G0-H0(0K))	H0-H0(0K)		T	DHf0	DGf0	(G0-H0(0K))	H0-H0(0K)
	K	kJ/mol	kJ/mol	kJ/mol	kJ/mol		K	kJ/mol	kJ/mol	kJ/mol	kJ/mol		K	kJ/mol	kJ/mol	kJ/mol	kJ/mol		K	kJ/mol	kJ/mol	kJ/mol	kJ/mol		K	kJ/mol	kJ/mol	kJ/mol	kJ/mol
1	0	-147.36	-147.36	0	0		0	-145.771	-145.771	0	0		0	-159.076	-159.076	0	0		0	-147.277	-147.277	0	0		0	-155.687	-155.687	0	0
2	200	-178.95	-57.9484	-57.4714	16.69		200	-176.9	-52.551	-53.6724	17.1502		200	-192.046	-64.2662	-52.0406	15.2925		200	-180.372	-57.6137	-57.1702	15.1921		200	-188.824	-61.714	-52.869	15.1586
3	273.15	-188.908	-12.1336	-86.1259	26.4512		273.15	-186.397	-5.60656	-81.1887	27.3675		273.15	-201.92	-15.941	-78.2059	25.1751		273.15	-190.832	-11.0458	-85.0745	24.4597		273.15	-198.531	-13.6817	-79.303	25.1626
4	298.15	-192.087	4.22584	-96.6033	30.3758		298.15	-189.493	11.1294	-91.314	31.38		298.15	-205.016	1.2552	-87.8586	29.2043		298.15	-194.096	5.60656	-95.2685	28.3257		298.15	-201.543	3.43088	-89.0561	29.288
5	300	-192.338	5.4392	-97.3784	30.7106		300	-189.744	12.3846	-92.0689	31.7147		300	-205.267	2.55224	-88.5795	29.4972		300	-194.347	6.86176	-96.0354	28.6186		300	-201.752	4.72792	-89.7845	29.5809
6	400	-203.928	73.22	-142.792	49.5386		400	-201.25	81.5462	-136.047	50.6264		400	-216.438	73.5547	-130.708	48.7854		400	-206.104	75.7722	-140.264	47.321		400	-212.547	75.2283	-132.398	49.2457
7	500	-213.342	143.595	-193.489	72.8434		500	-210.748	153.385	-185.309	73.8894		500	-225.308	147.109	-178.238	72.6342		500	-215.56	147.402	-189.744	70.6259		500	-221.166	148.239	-180.519	73.3874
8	600	-220.497	215.894	-249.283	100.081		600	-217.986	226.773	-239.743	100.96		600	-231.794	222.17	-230.957	100.5		600	-223.007	220.497	-244.262	97.8219		600	-227.61	222.589	-233.969	101.295
9	700	-225.936	288.696	-309.867	130.583		700	-223.844	301.666	-298.738	131.336		700	-236.814	298.319	-288.78	131.754		700	-228.028	294.972	-303.717	128.449		700	-232.63	298.319	-292.294	132.465
10	800	-229.702	362.753	-374.886	164.013		800	-227.61	376.978	-362.502	164.431		800	-239.325	374.886	-351.121	166.105		800	-231.794	369.866	-367.857	161.921		800	-235.559	374.468	-355.138	166.523
11	900	-232.212	436.81	-444.341	199.577		900	-230.12	452.709	-430.408	199.995		900	-240.998	451.872	-417.982	202.506		900	-233.886	445.178	-436.056	197.903		900	-237.233	450.617	-422.5	202.924
12	1000	-233.467	511.285	-517.979	237.233		1000	-231.375	528.439	-502.498	237.651		1000	-240.58	528.858	-488.691	241.835		1000	-234.722	520.908	-508.356	235.978		1000	-237.651	527.184	-493.712	241.417
13	1100	-233.467	585.76	-595.551	276.981		1100	-231.794	604.588	-578.522	276.981		1100	-239.325	605.843	-563.794	282.42		1100	-234.304	596.638	-584.965	276.144		1100	-237.233	603.333	-569.317	281.583
14	1200	-232.63	660.235	-676.804	317.984		1200	-230.957	680.318	-657.725	317.984		1200	-236.814	682.41	-642.662	325.515		1200	-233.049	671.95	-664.754	317.566		1200	-235.559	679.9	-648.687	323.423
15	1300	-231.375	734.71	-761.488	360.242		1300	-229.702	756.467	-741.363	360.242		1300	-233.886	758.978	-725.045	369.447		1300	-230.538	747.262	-748.978	360.661		1300	-233.049	756.049	-731.572	366.937
16	1400	-229.283	808.767	-848.766	403.756		1400	-227.61	832.198	-827.093	403.756		1400	-229.702	835.126	-810.692	415.053		1400	-228.028	822.574	-835.88	405.011		1400	-230.12	832.198	-817.721	411.287
17	1500	-226.354	882.824	-940.145	448.525		1500	-225.099	907.928	-916.924	448.525		1500	-225.099	911.275	-900.606	461.914		1500	-224.262	897.05	-925.71	450.617		1500	-226.354	907.928	-906.882	456.893
	3,3-m-C5						2,2,3-m-C4
	T	DHf0	DGf0	(G0-H0(0K))	H0-H0(0K)		T	DHf0	DGf0	(G0-H0(0K))	H0-H0(0K)
	K	kJ/mol	kJ/mol	kJ/mol	kJ/mol		K	kJ/mol	kJ/mol	kJ/mol	kJ/mol
1	0	-153.302	-153.302	0	0		0	-156.565	-156.565	0	0
2	200	-186.314	-59.7475	-53.3042	15.2632		200	-190.372	-61.0446	-51.3293	14.4725
3	273.15	-196.271	-11.8826	-79.8973	25.0287		273.15	-200.539	-12.1336	-76.8802	24.0538
4	298.15	-199.409	5.18816	-89.6799	29.037		298.15	-203.719	5.31368	-86.2993	27.991
5	300	-199.66	6.4852	-90.4121	29.3298		300	-203.97	6.61072	-86.9979	28.2838
6	400	-210.957	76.9438	-133.068	48.4926		400	-215.518	78.6174	-128.148	47.1955
7	500	-219.953	150.038	-181.125	72.2158		500	-224.764	153.26	-174.598	70.6678
8	600	-226.773	224.681	-234.22	99.9558		600	-231.794	229.702	-226.187	98.1985
9	700	-231.375	300.411	-292.294	131.127		700	-236.814	306.687	-282.629	129.244
10	800	-234.304	376.56	-355.138	165.268		800	-239.743	384.51	-343.757	163.176
11	900	-235.559	452.709	-422.5	202.087		900	-240.998	462.75	-409.321	199.995
12	1000	-235.559	529.694	-494.13	240.998		1000	-240.58	540.991	-479.068	239.325
13	1100	-234.304	605.843	-569.317	282.002		1100	-238.906	619.232	-553.208	280.746
14	1200	-231.794	681.992	-648.687	324.678		1200	-235.978	697.054	-630.612	323.842
15	1300	-228.446	758.141	-731.572	369.029		1300	-232.212	774.458	-711.991	368.61
16	1400	-224.262	833.871	-818.307	415.053		1400	-227.191	851.862	-797.219	415.053
17	1500	-219.242	909.183	-908.137	461.914		1500	-221.752	928.848	-884.916	462.75

## Sheet: C8
	C8						2-m-C7						3-m-C7						4-m-C7						3-e-C6						2,2-m-C6
	T	DHf0	DGf0	(G0-H0(0K))	H0-H0(0K)		T	DHf0	DGf0	(G0-H0(0K))	H0-H0(0K)		T	DHf0	DGf0	(G0-H0(0K))	H0-H0(0K)		T	DHf0	DGf0	(G0-H0(0K))	H0-H0(0K)		T	DHf0	DGf0	(G0-H0(0K))	H0-H0(0K)		T	DHf0	DGf0	(G0-H0(0K))	H0-H0(0K)
	K	kJ/mol	kJ/mol	kJ/mol	kJ/mol		K	kJ/mol	kJ/mol	kJ/mol	kJ/mol		K	kJ/mol	kJ/mol	kJ/mol	kJ/mol		K	kJ/mol	kJ/mol	kJ/mol	kJ/mol		K	kJ/mol	kJ/mol	kJ/mol	kJ/mol		K	kJ/mol	kJ/mol	kJ/mol	kJ/mol
1	0	-161.377	-161.377	0	0		0	-165.896	-165.896	0	0		0	-163.05	-163.05	0	0		0	-163.009	-163.009	0	0		0	-161.461	-161.461	0	0		0	-174.766	-174.766	0	0
2	200	-194.138	-54.8941	-58.7936	21.5811		200	-200.623	-60.2078	-59.5383	19.6355		200	-198.071	-58.9526	-61.1701	19.351		200	-198.28	-57.5718	-59.8061	19.079		200	-196.313	-55.187	-58.9777	19.5225		200	-211.083	-65.3122	-55.756	18.054
3	273.15	-204.765	-2.34304	-90.0231	33.2419		273.15	-211.585	-7.1128	-90.2745	30.9365		273.15	-209.2	-6.35968	-92.3659	30.4972		273.15	-209.409	-4.35136	-90.4002	30.2294		273.15	-206.941	-1.92464	-89.5202	31.1499		273.15	-222.087	-10.209	-84.5145	29.3298
4	298.15	-208.238	16.4013	-101.518	37.7815		298.15	-215.099	11.7989	-101.568	35.4385		298.15	-212.715	12.4265	-103.814	34.9782		298.15	-212.924	14.644	-101.643	34.7272		298.15	-210.372	17.0707	-100.77	35.7314		298.15	-225.559	9.37216	-95.1437	33.8904
5	300	-208.531	17.782	-102.374	38.1162		300	-215.392	13.2214	-102.412	35.815		300	-212.966	13.849	-104.671	35.313		300	-213.217	16.0666	-102.487	35.0619		300	-210.623	18.4933	-101.608	36.0661		300	-225.81	10.8366	-95.9349	34.2251
6	400	-221.459	95.2697	-152.298	59.5802		400	-228.237	91.4622	-151.578	57.3208		400	-225.978	91.4622	-154.406	56.6932		400	-226.02	94.4747	-151.427	56.6514		400	-223.384	96.8596	-150.624	57.7392		400	-238.488	91.7133	-142.44	55.9401
7	500	-232.086	175.728	-208.217	85.9394		500	-238.697	172.632	-206.773	83.8474		500	-236.522	172.13	-210.141	83.1361		500	-236.312	175.854	-206.439	83.3034		500	-233.802	178.155	-205.706	84.3076		500	-248.655	175.477	-195.037	82.7595
8	600	-240.162	258.153	-269.868	116.65		600	-246.856	255.642	-267.86	114.809		600	-244.764	254.806	-271.625	114.014		600	-244.346	258.99	-267.107	114.391		600	-241.835	261.5	-266.604	115.186		600	-256.061	261.082	-253.55	114.14
9	700	-246.438	341.833	-337.105	151.084		700	-252.714	339.741	-334.176	149.452		700	-250.622	338.486	-338.569	148.574		700	-250.203	343.506	-333.59	149.201		700	-248.111	345.598	-333.005	149.787		700	-261.918	347.69	-317.482	149.369
10	800	-251.04	425.931	-409.363	188.698		800	-256.898	424.676	-406.015	187.443		800	-254.806	422.584	-410.701	186.188		800	-254.387	428.442	-405.011	187.025		800	-252.295	430.952	-404.342	187.443		800	-265.266	435.136	-386.936	187.862
11	900	-254.387	510.866	-486.139	228.446		900	-259.408	510.448	-482.373	227.61		900	-257.734	507.519	-487.645	226.773		900	-256.898	513.795	-481.62	227.61		900	-255.224	516.306	-480.867	227.61		900	-266.939	522.582	-460.909	229.283
12	1000	-256.061	595.802	-567.769	270.705		1000	-261.082	595.802	-563.585	270.286		1000	-258.99	592.873	-569.442	269.45		1000	-258.153	599.986	-562.748	270.286		1000	-256.479	602.078	-561.493	270.286		1000	-266.939	610.446	-540.154	273.215
13	1100	-256.898	681.155	-654.001	314.637		1100	-261.082	681.574	-648.938	315.055		1100	-259.408	678.226	-655.382	313.8		1100	-258.153	685.339	-648.018	315.055		1100	-256.898	687.85	-647.097	314.637		1100	-266.102	697.891	-623.625	318.821
14	1200	-256.898	766.509	-744.083	360.242		1200	-260.245	767.346	-738.56	361.079		1200	-258.571	763.162	-745.589	360.242		1200	-257.316	771.111	-737.556	361.498		1200	-256.061	774.04	-736.551	361.079		1200	-263.592	785.755	-711.447	366.937
15	1300	-256.061	851.862	-838.181	407.522		1300	-258.99	852.699	-832.198	409.195		1300	-257.316	848.515	-839.812	407.94		1300	-256.061	856.883	-831.11	409.195		1300	-254.806	859.812	-830.022	408.777		1300	-260.663	872.782	-803.37	416.308
16	1400	-254.806	936.798	-935.459	455.638		1400	-256.898	938.471	-929.601	458.148		1400	-255.224	933.45	-937.216	456.893		1400	-253.969	942.655	-928.43	458.148		1400	-253.132	945.584	-927.258	457.73		1400	-256.479	960.228	-899.142	467.353
17	1500	-253.132	1022.15	-1036.8	505.009		1500	-254.387	1023.41	-1030.52	508.356		1500	-252.714	1018.39	-1038.68	507.101		1500	-251.04	1028.01	-1029.26	508.774		1500	-250.622	1030.94	-1028.01	507.938		1500	-251.877	1046.84	-998.512	519.653
	2,3-m-C6						2,4-m-C6						2,5-m-C6						3,3-m-C6						3,4-m-C6						3-e-2-m-C5
	T	DHf0	DGf0	(G0-H0(0K))	H0-H0(0K)		T	DHf0	DGf0	(G0-H0(0K))	H0-H0(0K)		T	DHf0	DGf0	(G0-H0(0K))	H0-H0(0K)		T	DHf0	DGf0	(G0-H0(0K))	H0-H0(0K)		T	DHf0	DGf0	(G0-H0(0K))	H0-H0(0K)		T	DHf0	DGf0	(G0-H0(0K))	H0-H0(0K)
	K	kJ/mol	kJ/mol	kJ/mol	kJ/mol		K	kJ/mol	kJ/mol	kJ/mol	kJ/mol		K	kJ/mol	kJ/mol	kJ/mol	kJ/mol		K	kJ/mol	kJ/mol	kJ/mol	kJ/mol		K	kJ/mol	kJ/mol	kJ/mol	kJ/mol		K	kJ/mol	kJ/mol	kJ/mol	kJ/mol
1	0	-163.009	-163.009	0	0		0	-168.573	-168.573	0	0		0	-170.247	-170.247	0	0		0	-168.95	-168.95	0	0		0	-159.452	-159.452	0	0		0	-161.586	-161.586	0	0
2	200	-199.744	-58.4086	-60.6345	17.6272		200	-205.434	-62.5926	-59.2538	17.4849		200	-206.941	-63.4713	-58.4588	17.6774		200	-206.02	-61.3793	-57.6723	17.3218		200	-196.522	-55.3543	-61.1199	17.3259		200	-198.112	-54.3083	-57.9484	17.8531
3	273.15	-211.334	-4.85344	-90.9145	28.3006		273.15	-216.438	-8.5772	-89.063	28.7608		273.15	-218.321	-9.16296	-87.9888	28.56		273.15	-217.108	-6.73624	-86.823	28.4805		273.15	-208.363	-1.79912	-91.4173	27.7399		273.15	-208.907	0	-87.463	29.3047
4	298.15	-214.932	14.2674	-102.017	32.7189		298.15	-219.827	10.6692	-100.059	33.3883		298.15	-221.878	10.1671	-98.8487	33.0118		298.15	-220.539	12.7612	-97.5888	33.0536		298.15	-212.003	17.3218	-102.516	32.1331		298.15	-212.296	19.3301	-98.3497	33.9322
5	300	-215.225	15.69	-102.851	33.0536		300	-220.078	12.0918	-100.88	33.7649		300	-222.17	11.6315	-99.6629	33.3883		300	-220.79	14.1838	-98.3951	33.4302		300	-212.296	18.7443	-103.341	32.4678		300	-212.547	20.7945	-99.1608	34.3088
6	400	-228.195	94.7258	-151.21	54.4338		400	-232.338	91.4204	-148.95	55.8982		400	-235.099	91.5878	-147.093	54.8104		400	-233.091	94.4747	-145.503	55.5217		400	-225.392	97.8219	-151.662	53.7226		400	-224.974	100.5	-146.825	56.233
7	500	-238.655	176.69	-205.602	81.0022		500	-242.128	173.552	-203.196	83.0524		500	-245.517	174.473	-200.56	81.3788		500	-242.714	177.527	-198.824	82.885		500	-235.894	179.87	-205.957	80.2073		500	-235.183	183.134	-200.581	83.0106
8	600	-246.438	260.663	-265.851	112.006		600	-249.785	257.316	-263.341	114.558		600	-253.55	259.408	-259.826	112.382		600	-249.785	262.337	-258.069	114.767		600	-243.927	263.592	-266.102	111.169		600	-243.09	267.358	-260.328	114.056
9	700	-252.714	345.598	-331.54	146.817		700	-255.224	342.251	-329.197	149.745		700	-259.408	345.18	-324.511	147.193		700	-254.806	348.109	-323.047	150.415		700	-249.785	348.946	-331.54	145.938		700	-248.948	353.13	-325.39	148.825
10	800	-256.479	431.37	-402.333	184.933		800	-258.571	428.023	-399.99	187.862		800	-263.174	431.789	-394.635	185.351		800	-257.734	434.299	-393.296	189.117		800	-253.969	434.718	-402.333	184.096		800	-253.132	439.32	-395.639	186.606
11	900	-258.99	517.142	-478.231	225.518		900	-261.082	513.795	-475.972	228.865		900	-265.684	518.816	-469.194	225.936		900	-259.408	520.908	-468.441	230.957		900	-256.479	520.908	-478.231	224.681		900	-255.642	526.347	-470.7	227.191
12	1000	-259.826	603.751	-558.564	268.613		1000	-261.5	599.986	-556.472	272.378		1000	-266.521	606.262	-548.941	269.031		1000	-258.99	607.935	-548.522	275.307		1000	-257.316	607.517	-558.146	267.776		1000	-256.479	613.374	-550.614	270.286
13	1100	-259.408	689.942	-643.416	313.8		1100	-261.082	686.176	-641.575	317.566		1100	-266.521	693.289	-632.83	314.218		1100	-257.734	694.126	-633.29	321.331		1100	-256.898	693.707	-643.416	312.545		1100	-256.479	699.983	-634.671	315.055
14	1200	-258.153	776.132	-732.535	360.661		1200	-259.826	772.366	-731.028	364.845		1200	-264.847	780.734	-720.987	361.079		1200	-255.224	780.734	-721.991	369.447		1200	-255.642	780.316	-732.033	359.406		1200	-255.224	787.01	-722.995	361.916
15	1300	-256.061	862.322	-825.671	409.195		1300	-257.316	858.138	-824.583	413.379		1300	-262.755	867.762	-813.16	409.614		1300	-251.877	866.925	-814.792	419.237		1300	-253.55	866.088	-825.127	407.94		1300	-253.55	873.619	-815.88	412.961
16	1400	-253.132	948.513	-922.572	458.985		1400	-254.387	943.91	-921.4	463.169		1400	-260.245	954.789	-909.1	459.403		1400	-247.693	953.115	-912.028	470.282		1400	-251.04	952.697	-921.986	457.73		1400	-250.622	960.646	-912.028	460.24
17	1500	-249.785	1034.28	-1022.99	510.03		1500	-251.04	1029.26	-1021.73	514.632		1500	-256.479	1041.4	-1008.55	510.448		1500	-242.672	1038.47	-1012.32	523		1500	-247.274	1038.47	-1022.36	508.774		1500	-247.274	1046.84	-1011.69	511.285
	3-e-3-m-C5						2,2,3-m-C5						2,2,4-m-C5						2,3,3-m-C5						2,3,4-m-C5						2,2,3,3-m-C4
	T	DHf0	DGf0	(G0-H0(0K))	H0-H0(0K)		T	DHf0	DGf0	(G0-H0(0K))	H0-H0(0K)		T	DHf0	DGf0	(G0-H0(0K))	H0-H0(0K)		T	DHf0	DGf0	(G0-H0(0K))	H0-H0(0K)		T	DHf0	DGf0	(G0-H0(0K))	H0-H0(0K)		T	DHf0	DGf0	(G0-H0(0K))	H0-H0(0K)
	K	kJ/mol	kJ/mol	kJ/mol	kJ/mol		K	kJ/mol	kJ/mol	kJ/mol	kJ/mol		K	kJ/mol	kJ/mol	kJ/mol	kJ/mol		K	kJ/mol	kJ/mol	kJ/mol	kJ/mol		K	kJ/mol	kJ/mol	kJ/mol	kJ/mol		K	kJ/mol	kJ/mol	kJ/mol	kJ/mol
1	0	-162.841	-162.841	0	0		0	-168.029	-168.029	0	0		0	-172.506	-172.506	0	0		0	-165.142	-165.142	0	0		0	-163.929	-163.929	0	0		0	-172.59	-172.59	0	0
2	200	-199.828	-52.6347	-55.0447	17.3678		200	-205.769	-58.7852	-55.9819	16.6147		200	-210.372	-62.76	-55.4798	16.5059		200	-202.924	-56.484	-56.6012	16.5728		200	-201.752	-55.2706	-56.5844	16.5435		200	-210.999	-56.735	-49.4214	15.941
3	273.15	-211.041	3.01248	-83.2345	28.401		273.15	-217.359	-3.17984	-84.1945	27.3173		273.15	-221.501	-6.98728	-83.543	27.6395		273.15	-214.43	-1.08784	-85.0173	27.3173		273.15	-212.966	0.12552	-85.0288	27.5726		273.15	-222.212	1.4644	-75.0402	26.9826
4	298.15	-214.556	22.8028	-93.6593	32.9281		298.15	-220.915	16.6523	-94.5949	31.7984		298.15	-224.974	12.8449	-93.9212	32.175		298.15	-217.986	18.6188	-95.5055	31.7984		298.15	-216.396	19.8322	-95.5429	32.175		298.15	-225.727	22.1334	-84.5902	31.5055
5	300	-214.807	24.2672	-94.4412	33.2628		300	-221.166	18.1167	-95.3701	32.1331		300	-225.225	14.3511	-94.6923	32.5515		300	-218.237	20.125	-96.2864	32.175		300	-216.648	21.2966	-96.324	32.5515		300	-226.02	23.6814	-85.3034	31.8402
6	400	-227.442	105.981	-140.131	55.0196		400	-233.969	99.9139	-140.984	53.7226		400	-237.86	96.1902	-140.231	54.3083		400	-230.873	101.546	-142.223	53.8899		400	-228.948	102.55	-142.474	54.4338		400	-238.697	108.91	-127.461	53.5134
7	500	-237.526	190.539	-191.941	81.9646		500	-244.053	184.598	-192.652	80.6257		500	-247.902	180.916	-191.878	81.2114		500	-240.873	185.895	-194.284	80.9186		500	-238.781	186.606	-194.786	81.7972		500	-248.781	197.025	-175.707	80.4583
8	600	-245.182	276.981	-249.534	113.386		600	-251.458	271.123	-250.287	112.048		600	-255.224	267.358	-249.283	112.717		600	-248.111	271.96	-252.295	112.508		600	-246.438	272.378	-253.048	113.261		600	-256.061	287.022	-229.953	112.048
9	700	-250.622	364.426	-312.796	148.699		700	-256.898	358.569	-313.382	147.402		700	-260.663	354.803	-312.503	148.155		700	-253.55	358.987	-315.725	148.03		700	-251.877	359.406	-316.896	148.49		700	-261.082	377.815	-289.658	147.695
10	800	-253.969	452.29	-381.246	187.443		800	-260.245	446.851	-381.581	186.188		800	-264.01	443.086	-380.911	187.025		800	-256.479	446.851	-384.593	187.025		800	-255.224	446.851	-385.932	187.025		800	-264.01	469.445	-354.803	187.025
11	900	-255.642	540.573	-454.884	228.865		900	-261.918	535.134	-455.261	227.61		900	-265.266	531.786	-454.508	228.446		900	-257.734	534.715	-458.65	228.865		900	-257.316	534.715	-459.78	228.028		900	-264.429	561.074	-425.136	229.283
12	1000	-255.642	629.274	-533.042	272.797		1000	-261.5	623.834	-533.46	271.96		1000	-264.847	620.069	-532.623	272.797		1000	-257.316	622.998	-537.226	273.215		1000	-257.316	622.579	-538.481	271.96		1000	-263.174	652.704	-499.988	274.47
13	1100	-254.387	717.556	-616.261	318.821		1100	-259.826	712.117	-616.261	318.402		1100	-263.174	708.77	-615.341	319.658		1100	-255.642	710.862	-620.404	319.658		1100	-256.898	710.862	-621.784	317.566		1100	-260.663	743.915	-579.902	322.168
14	1200	-251.877	805.838	-703.414	366.518		1200	-256.898	800.399	-703.414	366.518		1200	-260.245	796.634	-702.41	368.192		1200	-252.714	798.726	-708.435	368.192		1200	-254.806	798.726	-709.439	365.263		1200	-256.061	835.126	-664.252	372.376
15	1300	-248.948	894.121	-794.123	416.308		1300	-253.132	888.682	-794.667	416.726		1300	-256.479	884.498	-794.123	418.4		1300	-248.53	886.171	-800.106	418.4		1300	-251.877	886.171	-801.194	414.216		1300	-250.622	925.919	-752.241	424.258
16	1400	-244.764	981.566	-889.184	467.353		1400	-248.53	976.127	-889.769	468.608		1400	-251.458	972.362	-888.598	470.282		1400	-243.927	973.198	-895.627	470.7		1400	-248.111	973.617	-896.213	465.261		1400	-243.927	1016.29	-844.666	477.813
17	1500	-239.743	1069.01	-988.47	519.653		1500	-243.09	1063.57	-988.47	521.745		1500	-245.601	1059.39	-987.842	523.418		1500	-238.07	1059.81	-994.746	523.837		1500	-243.509	1060.64	-995.374	517.142		1500	-236.396	1106.25	-941.4	533.042

## Sheet: C9a
	C9						2-m-C8						3-m-C8						4-m-C8						3-e-C7						4-e-C7
	T	DHf0	DGf0	(G0-H0(0K))	H0-H0(0K)		T	DHf0	DGf0	(G0-H0(0K))	H0-H0(0K)		T	DHf0	DGf0	(G0-H0(0K))	H0-H0(0K)		T	DHf0	DGf0	(G0-H0(0K))	H0-H0(0K)		T	DHf0	DGf0	(G0-H0(0K))	H0-H0(0K)		T	DHf0	DGf0	(G0-H0(0K))	H0-H0(0K)
	K	kJ/mol	kJ/mol	kJ/mol	kJ/mol		K	kJ/mol	kJ/mol	kJ/mol	kJ/mol		K	kJ/mol	kJ/mol	kJ/mol	kJ/mol		K	kJ/mol	kJ/mol	kJ/mol	kJ/mol		K	kJ/mol	kJ/mol	kJ/mol	kJ/mol		K	kJ/mol	kJ/mol	kJ/mol	kJ/mol
1	0	-177.067	-177.067	0	0		0	-181.586	-181.586	0	0		0	-178.699	-178.699	0	0		0	-178.657	-178.657	0	0		0	-177.151	-177.151	0	0		0	-177.151	-177.151	0	0
2	200	-213.3	-55.8982	-62.4588	24.1961		200	-219.786	-61.1701	-63.2119	22.2505		200	-217.191	-59.9149	-64.8353	21.9576		200	-217.359	-59.6638	-64.6595	21.7317		200	-215.392	-56.1911	-62.6763	22.1752		200	-215.727	-55.9819	-62.4504	21.8949
3	273.15	-225.057	3.51456	-96.2288	37.246		273.15	-231.877	-1.2552	-96.4574	34.9448		273.15	-229.409	-0.4184	-98.5488	34.4929		273.15	-229.618	-0.08368	-98.2174	34.267		273.15	-227.191	3.89112	-95.7716	35.1874		273.15	-227.442	4.26768	-95.3488	34.9322
4	298.15	-228.907	24.6856	-108.654	42.3421		298.15	-235.768	20.0832	-108.716	39.999		298.15	-233.342	20.7526	-110.937	39.5388		298.15	-233.509	21.171	-110.562	39.3296		298.15	-230.999	25.2714	-107.98	40.3338		298.15	-231.25	25.7316	-107.506	40.0827
5	300	-229.2	26.2337	-109.592	42.7186		300	-236.061	21.6731	-109.629	40.4174		300	-233.635	22.3426	-111.863	39.9154		300	-233.802	22.761	-111.487	39.7062		300	-231.292	26.8613	-108.889	40.7103		300	-231.543	27.3215	-108.412	40.5011
6	400	-243.509	113.637	-163.829	66.7348		400	-250.287	109.83	-163.092	64.4754		400	-247.944	109.914	-165.921	20.92		400	-248.028	110.541	-165.352	63.806		400	-245.433	115.144	-162.239	64.8938		400	-245.475	115.813	-161.553	64.852
7	500	-255.182	204.305	-224.785	96.3157		500	-261.793	201.209	-223.342	94.2237		500	-259.534	200.748	-226.689	93.5542		500	-259.492	201.543	-225.978	93.5961		500	-256.981	206.648	-222.359	94.6002		500	-256.856	207.485	-221.522	94.7258
8	600	-264.429	297.064	-292.211	130.75		600	-270.705	294.554	-289.951	128.909		600	-268.613	293.717	-293.968	128.156		600	-268.194	294.554	-293.215	128.323		600	-266.102	300.411	-288.947	129.118		600	-265.684	301.248	-287.943	129.453
9	700	-271.123	391.204	-365.514	169.285		700	-277.399	389.53	-362.878	167.695		700	-275.307	387.857	-367.272	166.9		700	-274.889	389.112	-366.393	167.151		700	-272.797	394.97	-361.414	167.737		700	-272.378	396.225	-360.535	168.239
10	800	-276.144	486.181	-444.843	211.292		800	-282.002	484.926	-441.496	210.037		800	-279.91	482.834	-446.516	209.2		800	-279.491	484.089	-445.512	209.618		800	-277.399	490.783	-440.157	209.618		800	-276.981	492.038	-438.818	210.455
11	900	-279.491	581.576	-529.443	256.061		900	-284.93	581.158	-525.678	255.224		900	-282.838	578.647	-530.95	253.969		900	-282.42	579.484	-529.82	254.387		900	-280.746	587.015	-523.795	254.806		900	-279.91	588.27	-522.665	255.642
12	1000	-281.583	677.39	-619.232	302.922		1000	-286.186	677.39	-614.63	302.922		1000	-284.512	674.042	-620.906	301.666		1000	-283.675	675.716	-619.65	302.085		1000	-282.42	683.666	-612.956	302.085		1000	-281.583	684.921	-611.701	302.922
13	1100	-282.42	773.203	-713.832	351.874		1100	-286.604	773.622	-709.23	352.293		1100	-284.93	770.274	-715.673	351.456		1100	-284.094	771.53	-714.292	351.874		1100	-282.838	780.316	-706.929	351.874		1100	-282.002	781.571	-705.548	352.711
14	1200	-282.42	869.435	-812.868	402.919		1200	-286.186	870.272	-807.847	403.756		1200	-284.094	866.088	-814.876	402.919		1200	-283.675	867.343	-813.37	403.338		1200	-282.42	876.966	-805.336	402.919		1200	-281.583	878.222	-803.83	404.174
15	1300	-282.002	965.249	-916.505	455.219		1300	-284.93	966.504	-911.066	456.893		1300	-282.838	961.902	-918.681	456.056		1300	-282.002	963.157	-917.049	456.474		1300	-281.165	973.617	-908.346	456.056		1300	-280.328	974.872	-907.259	457.311
16	1400	-280.746	1061.06	-1023.91	509.193		1400	-282.838	1062.74	-1018.05	511.703		1400	-280.746	1057.72	-1026.25	510.448		1400	-279.91	1058.97	-1024.49	511.285		1400	-279.073	1069.85	-1015.12	510.448		1400	-278.236	1071.52	-1013.95	511.703
17	1500	-279.073	1156.88	-1135.33	564.003		1500	-279.91	1158.55	-1129.68	567.35		1500	-278.236	1153.11	-1137.84	566.514		1500	-277.399	1154.78	-1135.96	566.932		1500	-276.562	1166.5	-1126.54	566.514		1500	-275.726	1167.75	-1124.66	567.35
	2,2-m-C7						2,3-m-C7						2,4-m-C7						2,5-m-C7						2,6-m-C7						3,3-m-C7
	T	DHf0	DGf0	(G0-H0(0K))	H0-H0(0K)		T	DHf0	DGf0	(G0-H0(0K))	H0-H0(0K)		T	DHf0	DGf0	(G0-H0(0K))	H0-H0(0K)		T	DHf0	DGf0	(G0-H0(0K))	H0-H0(0K)		T	DHf0	DGf0	(G0-H0(0K))	H0-H0(0K)		T	DHf0	DGf0	(G0-H0(0K))	H0-H0(0K)
	K	kJ/mol	kJ/mol	kJ/mol	kJ/mol		K	kJ/mol	kJ/mol	kJ/mol	kJ/mol		K	kJ/mol	kJ/mol	kJ/mol	kJ/mol		K	kJ/mol	kJ/mol	kJ/mol	kJ/mol		K	kJ/mol	kJ/mol	kJ/mol	kJ/mol		K	kJ/mol	kJ/mol	kJ/mol	kJ/mol
1	0	-190.498	-190.498	0	0		0	-178.74	-178.74	0	0		0	-184.222	-184.222	0	0		0	-183.092	-183.092	0	0		0	-186.021	-186.021	0	0		0	-184.682	-184.682	0	0
2	200	-230.287	-66.2327	-59.3961	20.6606		200	-218.823	-59.4546	-64.3416	20.3928		200	-224.806	-63.2621	-62.6512	19.8782		200	-223.509	-64.4336	-64.9775	20.0204		200	-226.229	-64.4754	-62.1073	20.238		200	-225.057	-62.4671	-61.3876	20.0874
3	273.15	-242.379	-4.35136	-90.6631	33.3339		273.15	-231.501	0.8368	-97.2116	32.4888		273.15	-236.898	-2.21752	-94.8002	32.5432		273.15	-236.145	-4.22584	-97.9545	32.1499		273.15	-238.655	-3.3472	-94.1373	32.5599		273.15	-237.275	-1.046	-93.1431	32.6645
4	298.15	-246.228	17.6565	-102.229	38.4091		298.15	-235.476	22.3426	-109.302	37.4468		298.15	-240.664	19.4556	-106.695	37.7397		298.15	-240.12	17.2381	-110.076	37.1539		298.15	-242.588	18.4096	-105.959	37.6142		298.15	-241.082	20.7945	-104.886	37.7815
5	300	-246.521	19.3301	-103.102	38.8275		300	-235.768	23.9325	-110.207	37.8234		300	-240.957	21.0874	-107.583	38.1581		300	-240.413	18.828	-110.985	37.5305		300	-242.881	20.0414	-106.843	37.9907		300	-241.375	22.4262	-105.763	38.1999
6	400	-260.496	110.123	-153.904	63.1784		400	-250.203	112.759	-162.992	61.7558		400	-254.387	110.541	-159.728	62.8018		400	-254.806	107.529	-163.929	61.463		400	-257.023	109.914	-158.59	62.1742		400	-255.14	112.55	-157.268	62.76
7	500	-271.625	204.137	-211.543	93.2614		500	-261.793	204.932	-222.484	91.3786		500	-265.056	203.091	-218.844	93.5961		500	-266.312	199.493	-223.593	91.1694		500	-268.32	203.008	-217.129	92.0898		500	-266.019	205.769	-215.685	93.1358
8	600	-279.91	299.993	-275.642	128.407		600	-270.705	299.156	-288.445	125.98		600	-273.215	297.482	-284.679	128.993		600	-275.307	293.298	-289.7	125.562		600	-276.981	297.901	-282.169	126.984		600	-274.052	300.83	-280.663	128.491
9	700	-286.186	397.062	-346.184	167.778		700	-277.399	394.551	-360.535	164.808		700	-279.073	393.296	-356.728	168.448		700	-281.583	388.694	-362	164.724		700	-283.257	394.551	-353.506	166.063		700	-279.91	397.062	-352.042	168.113
10	800	-289.951	494.967	-422.417	210.874		800	-281.583	490.783	-438.483	207.108		800	-282.838	489.528	-434.467	211.292		800	-286.186	484.926	-440.157	207.108		800	-287.441	491.62	-430.45	208.782		800	-283.675	494.13	-429.111	211.292
11	900	-292.043	593.291	-504.59	256.898		900	-284.512	587.852	-521.912	252.295		900	-285.349	586.178	-517.77	257.316		900	-288.696	581.576	-523.795	252.295		900	-289.951	589.107	-513.251	253.969		900	-285.349	591.618	-512.122	257.734
12	1000	-292.043	692.034	-591.618	305.432		1000	-285.767	684.921	-610.446	300.411		1000	-286.186	682.829	-606.68	305.432		1000	-289.951	678.226	-612.538	300.411		1000	-291.206	687.013	-600.822	302.085		1000	-285.349	689.105	-599.986	306.687
13	1100	-291.206	789.939	-683.917	356.477		1100	-285.767	781.571	-703.707	350.619		1100	-285.767	779.898	-700.485	356.058		1100	-289.951	774.877	-706.008	350.619		1100	-291.206	784.918	-693.582	352.293		1100	-284.512	786.592	-693.121	357.732
14	1200	-289.114	888.263	-780.734	409.614		1200	-284.512	878.64	-801.822	402.501		1200	-284.094	876.548	-798.809	408.358		1200	-288.696	871.946	-804.834	402.501		1200	-289.533	882.406	-791.278	404.593		1200	-282.002	883.661	-791.278	410.869
15	1300	-285.767	986.587	-882.238	464.842		1300	-282.42	975.29	-904.539	456.474		1300	-282.002	973.198	-901.275	462.332		1300	-286.604	968.178	-907.802	456.474		1300	-287.441	979.893	-893.117	458.566		1300	-278.654	980.73	-893.661	466.098
16	1400	-282.002	1084.07	-987.591	521.326		1400	-279.91	1072.36	-1011.61	511.703		1400	-279.073	1069.85	-1008.09	517.979		1400	-284.094	1064.83	-1014.54	511.703		1400	-284.512	1077.38	-998.721	513.795		1400	-274.47	1077.38	-1000.48	522.582
17	1500	-276.981	1181.56	-1097.67	579.066		1500	-276.144	1168.59	-1122.15	568.187		1500	-275.307	1166.08	-1119.01	574.882		1500	-280.328	1161.06	-1125.29	568.606		1500	-281.165	1174.87	-1108.97	570.698		1500	-269.868	1174.03	-1110.85	580.739
	3,4-m-C7						3,5-m-C7						4,4-m-C7						3-e-2-m-C6						3-e-3-m-C6						3-e-4-m-C6
	T	DHf0	DGf0	(G0-H0(0K))	H0-H0(0K)		T	DHf0	DGf0	(G0-H0(0K))	H0-H0(0K)		T	DHf0	DGf0	(G0-H0(0K))	H0-H0(0K)		T	DHf0	DGf0	(G0-H0(0K))	H0-H0(0K)		T	DHf0	DGf0	(G0-H0(0K))	H0-H0(0K)		T	DHf0	DGf0	(G0-H0(0K))	H0-H0(0K)
	K	kJ/mol	kJ/mol	kJ/mol	kJ/mol		K	kJ/mol	kJ/mol	kJ/mol	kJ/mol		K	kJ/mol	kJ/mol	kJ/mol	kJ/mol		K	kJ/mol	kJ/mol	kJ/mol	kJ/mol		K	kJ/mol	kJ/mol	kJ/mol	kJ/mol		K	kJ/mol	kJ/mol	kJ/mol	kJ/mol
1	0	-175.142	-175.142	0	0		0	-181.46	-181.46	0	0		0	-184.598	-184.598	0	0		0	-177.234	-177.234	0	0		0	-178.531	-178.531	0	0		0	-173.887	-173.887	0	0
2	200	-215.811	-57.279	-65.7474	19.7694		200	-222.087	-61.3374	-63.5131	19.8029		200	-225.685	-60.7098	-59.7308	19.3803		200	-217.442	-56.1911	-62.5675	20.2715		200	-219.534	-54.9778	-60.0822	19.4263		200	-214.472	-53.3878	-63.1115	19.874
3	273.15	-228.781	2.80328	-98.8459	31.5892		273.15	-234.346	-0.58576	-95.9202	32.313		273.15	-237.902	1.58992	-90.6059	31.9365		273.15	-229.367	4.68608	-94.8573	33.108		273.15	-231.877	7.19648	-91.0859	31.8528		273.15	-226.605	7.48936	-95.4173	32.5013
4	298.15	-232.798	24.2254	-110.999	36.5263		298.15	-238.153	21.0455	-107.893	37.4468		298.15	-241.668	23.7233	-102.055	37.1121		298.15	-233.132	26.3174	-106.807	38.2836		298.15	-235.727	29.288	-102.566	36.9866		298.15	-230.413	29.1206	-107.356	37.656
5	300	-233.091	25.8571	-111.914	36.9029		300	-238.446	22.6773	-108.788	37.8652		300	-241.961	25.355	-102.901	37.5305		300	-233.425	27.9491	-107.696	38.702		300	-236.019	30.9616	-103.428	37.3631		300	-230.706	30.7524	-108.248	38.0744
6	400	-247.484	114.432	-164.95	60.8354		400	-252.212	111.88	-161.201	62.4253		400	-255.224	116.566	-153.318	62.5926		400	-247.149	117.236	-160.046	63.2621		400	-249.659	122.089	-153.904	62.0069		400	-244.513	120.081	-160.548	62.5926
7	500	-258.948	206.271	-224.723	90.6254		500	-263.257	204.221	-220.497	92.6338		500	-265.475	210.79	-210.769	93.5961		500	-258.404	209.66	-219.242	93.3032		500	-260.412	216.313	-211.292	92.5501		500	-255.768	212.547	-219.702	92.5501
8	600	-267.776	299.993	-290.955	125.394		600	-271.542	298.319	-286.437	127.654		600	-272.797	306.687	-274.889	129.578		600	-266.939	304.177	-284.93	128.114		600	-268.194	312.545	-275.391	128.072		600	-264.429	307.106	-285.432	127.277
9	700	-274.052	395.388	-363.464	166.105		700	-277.818	394.133	-358.485	166.816		700	-278.236	403.756	-345.598	169.703		700	-273.634	399.99	-356.728	166.983		700	-274.052	409.614	-345.598	167.778		700	-271.123	402.919	-357.314	166.147
10	800	-278.654	491.202	-441.496	206.69		800	-282.002	490.365	-436.14	209.2		800	-281.583	501.243	-422.082	213.384		800	-278.236	496.222	-434.467	209.2		800	-277.399	507.519	-421.747	210.874		800	-275.726	499.57	-434.801	208.363
11	900	-281.165	587.852	-525.301	252.295		900	-284.93	587.015	-519.653	254.806		900	-282.838	599.567	-504.214	259.826		900	-280.746	593.291	-517.77	254.806		900	-279.491	605.843	-503.837	257.316		900	-278.654	596.638	-517.77	253.55
12	1000	-282.42	684.502	-614.211	300.411		1000	-285.767	684.084	-608.354	302.922		1000	-282.838	697.473	-591.618	309.198		1000	-282.002	690.778	-605.843	302.503		1000	-279.491	704.586	-590.781	306.269		1000	-279.91	693.707	-605.843	301.666
13	1100	-282.42	781.153	-708.309	350.201		1100	-285.767	781.153	-701.866	353.13		1100	-281.583	795.378	-684.377	360.661		1100	-282.002	787.847	-699.565	352.711		1100	-278.236	802.491	-682.996	357.732		1100	-279.91	791.194	-699.105	351.456
14	1200	-280.746	877.385	-806.843	402.501		1200	-284.094	877.803	-800.316	405.43		1200	-278.654	893.284	-781.739	414.216		1200	-281.165	884.916	-797.303	404.593		1200	-276.144	900.815	-780.232	410.869		1200	-278.654	888.682	-796.801	403.338
15	1300	-279.073	974.035	-909.978	456.474		1300	-282.002	974.454	-902.907	459.403		1300	-275.307	990.771	-883.326	469.445		1300	-279.073	981.985	-899.644	458.148		1300	-272.797	998.721	-881.694	466.098		1300	-276.981	985.75	-899.644	457.311
16	1400	-276.144	1070.27	-1016.88	511.703		1400	-279.073	1071.1	-1009.85	514.632		1400	-271.123	1087.84	-989.934	526.347		1400	-276.144	1079.05	-1005.75	513.377		1400	-268.613	1096.63	-987.591	522.582		1400	-274.052	1079.47	-1005.75	512.54
17	1500	-272.797	1166.5	-1127.8	568.187		1500	-275.726	1167.75	-1120.27	571.534		1500	-266.102	1184.91	-1100.18	584.505		1500	-272.797	840.984	-1116.5	570.279		1500	-263.592	1193.7	-1097.67	580.739		1500	-270.705	1179.47	-1115.87	569.024
	4-e-2-m-C6						3,3-e-C5
	T	DHf0	DGf0	(G0-H0(0K))	H0-H0(0K)		T	DHf0	DGf0	(G0-H0(0K))	H0-H0(0K)
	K	kJ/mol	kJ/mol	kJ/mol	kJ/mol		K	kJ/mol	kJ/mol	kJ/mol	kJ/mol
1	0	-182.841	-182.841	0	0		0	-173.845	-173.845	0	0
2	200	-222.924	-59.8312	-60.6429	20.3426		200	-214.556	-43.0952	-52.8941	19.7317
3	273.15	-234.471	1.38072	-92.3316	33.5599		273.15	-226.313	21.4639	-81.4859	32.7356
4	298.15	-238.153	23.4722	-104.101	38.8275		298.15	-230.036	44.3922	-92.1748	37.9907
5	300	-238.446	25.104	-104.985	39.2459		300	-230.329	46.1077	-92.9727	38.3673
6	400	-251.835	115.06	-156.649	64.1826		400	-243.885	140.373	-140.331	63.1366
7	500	-262.672	208.07	-215.267	94.5584		500	-254.847	237.735	-194.598	93.4287
8	600	-271.123	302.922	-280.412	129.704		600	-263.174	337.23	-255.308	128.574
9	700	-277.399	399.154	-351.749	168.95		700	-269.031	437.646	-322.461	167.946
10	800	-281.165	496.222	-429.111	211.71		800	-273.215	538.899	-395.304	210.874
11	900	-284.094	593.291	-512.122	257.316		900	-275.307	640.57	-474.089	256.898
12	1000	-284.93	691.197	-599.986	305.432		1000	-275.726	742.242	-557.727	305.432
13	1100	-284.93	788.684	-693.121	355.64		1100	-274.889	843.913	-646.637	356.477
14	1200	-283.257	886.171	-790.776	407.94		1200	-272.378	945.584	-740.066	409.614
15	1300	-281.165	983.24	-892.573	461.495		1300	-269.45	1046.84	-838.181	464.424
16	1400	-278.236	1080.73	-998.721	517.142		1400	-265.266	1148.09	-940.145	520.908
17	1500	-274.889	1177.8	-1108.97	574.045		1500	-260.663	1248.92	-1046.84	579.066

## Sheet: C9b
	2,2,3-m-C6						2,2,4-m-C6						2,2,5-m-C6						2,3,3-m-C6						2,3,4-m-C6						2,3,5-m-C6
	T	DHf0	DGf0	(G0-H0(0K))	H0-H0(0K)		T	DHf0	DGf0	(G0-H0(0K))	H0-H0(0K)		T	DHf0	DGf0	(G0-H0(0K))	H0-H0(0K)		T	DHf0	DGf0	(G0-H0(0K))	H0-H0(0K)		T	DHf0	DGf0	(G0-H0(0K))	H0-H0(0K)		T	DHf0	DGf0	(G0-H0(0K))	H0-H0(0K)
	K	kJ/mol	kJ/mol	kJ/mol	kJ/mol		K	kJ/mol	kJ/mol	kJ/mol	kJ/mol		K	kJ/mol	kJ/mol	kJ/mol	kJ/mol		K	kJ/mol	kJ/mol	kJ/mol	kJ/mol		K	kJ/mol	kJ/mol	kJ/mol	kJ/mol		K	kJ/mol	kJ/mol	kJ/mol	kJ/mol
1	0	-183.803	-183.803	0	0		0	-185.351	-185.351	0	0		0	-194.723	-194.723	0	0		0	-180.832	-180.832	0	0		0	-176.188	-176.188	0	0		0	-184.012	-184.012	0	0
2	200	-225.183	-59.622	-59.4379	19.1		200	-226.982	-62.4253	-60.6847	18.8238		200	-236.396	-70.8351	-59.7475	18.7652		200	-222.631	-56.9861	-59.7726	18.6439		200	-217.819	-55.2706	-62.7349	18.8154		200	-226.02	-63.0529	-62.6596	18.4514
3	273.15	-237.819	2.9288	-90.0345	31.221		273.15	-239.408	-0.25104	-91.6916	31.1834		273.15	-248.99	-8.28432	-90.3545	30.9574		273.15	-235.266	5.6484	-90.3202	30.7901		273.15	-230.371	6.19232	-94.4345	31.016		273.15	-238.655	-1.38072	-94.1945	30.5558
4	298.15	-241.752	25.2295	-101.369	36.2334		298.15	-243.3	21.8823	-103.165	36.2334		298.15	-252.923	14.0164	-101.68	35.9824		298.15	-239.116	27.9491	-101.643	35.8987		298.15	-234.22	28.0746	-106.146	36.1498		298.15	-242.546	20.5434	-105.834	35.6477
5	300	-242.044	26.8613	-102.211	36.61		300	-243.592	23.5141	-104.018	36.61		300	-253.216	15.6482	-102.525	36.359		300	-239.408	29.5809	-102.487	36.2753		300	-234.513	29.7064	-107.018	36.5263		300	-242.839	22.1752	-106.705	36.0242
6	400	-256.144	118.742	-151.963	60.8354		400	-257.693	114.767	-154.39	60.8354		400	-267.441	107.529	-152.264	60.417		400	-253.048	121.42	-152.281	60.9609		400	-248.237	119.913	-158.406	61.1282		400	-256.647	112.717	-157.804	60.5425
7	500	-267.316	213.802	-208.531	90.9183		500	-268.948	209.242	-211.543	90.8346		500	-278.78	202.631	-208.803	90.3744		500	-263.676	216.313	-209.012	91.5459		500	-259.199	213.3	-216.668	91.3786		500	-267.609	206.355	-215.79	90.8346
8	600	-275.726	310.871	-271.625	126.022		600	-277.399	305.85	-275.14	125.897		600	-287.441	299.574	-271.876	125.353		600	-271.542	312.963	-272.378	127.194		600	-267.776	308.779	-281.667	126.524		600	-275.726	302.085	-280.412	126.064
9	700	-281.583	409.195	-340.912	165.477		700	-283.257	403.338	-345.306	165.31		700	-293.298	397.898	-341.205	164.724		700	-276.981	410.869	-342.084	167.109		700	-273.634	405.011	-352.628	165.854		700	-282.002	398.735	-351.163	165.435
10	800	-285.349	507.938	-416.392	208.782		800	-287.022	501.662	-421.078	208.363		800	-297.064	497.059	-416.392	207.945		800	-280.328	509.611	-417.731	210.874		800	-277.818	502.498	-429.446	208.782		800	-285.767	496.222	-427.772	208.363
11	900	-287.022	607.517	-497.059	254.806		900	-288.696	600.404	-502.331	254.806		900	-298.738	596.638	-497.059	253.969		900	-281.583	608.354	-499.319	257.316		900	-279.91	599.986	-512.122	254.387		900	-287.859	594.128	-510.239	254.387
12	1000	-287.022	706.678	-583.25	304.177		1000	-288.696	699.565	-589.107	303.758		1000	-298.738	696.218	-582.831	303.34		1000	-281.165	707.096	-585.76	306.687		1000	-280.328	697.891	-599.567	303.34		1000	-288.278	692.452	-597.475	302.922
13	1100	-285.767	805.838	-674.712	355.64		1100	-287.441	798.307	-681.155	355.222		1100	-297.482	795.378	-674.252	354.803		1100	-279.91	805.838	-677.473	358.569		1100	-279.91	795.797	-692.661	353.966		1100	-287.859	790.358	-689.9	353.548
14	1200	-282.838	904.999	-770.693	409.195		1200	-284.512	896.631	-777.22	409.195		1200	-294.554	894.539	-770.191	408.358		1200	-276.562	904.581	-774.207	412.542		1200	-277.818	893.284	-789.772	406.685		1200	-285.767	888.263	-787.261	406.685
15	1300	-279.073	1004.16	-871.36	464.842		1300	-280.746	994.955	-878.975	464.842		1300	-290.788	993.7	-870.272	464.006		1300	-272.797	1002.9	-875.167	468.19		1300	-274.889	990.771	-892.029	461.077		1300	-282.838	985.75	-889.309	461.495
16	1400	-274.47	1102.48	-975.876	522.163		1400	-276.144	1092.86	-984.077	522.163		1400	-286.186	1092.44	-975.29	520.908		1400	-267.776	1100.81	-980.562	525.929		1400	-271.542	1088.26	-998.135	517.561		1400	-279.073	1083.24	-995.206	517.561
17	1500	-269.031	840.984	-1091.4	580.739		1500	-270.286	1190.35	-1093.91	580.739		1500	-280.746	1190.77	-1084.49	579.902		1500	-261.918	1198.3	-1090.14	584.923		1500	-266.939	1184.91	-1108.34	574.882		1500	-274.47	1180.72	-1105.2	575.3
	2,4,4-m-C6						3,3,4-m-C6						3-e-2,2-m-C5						3-e-2,3-m-C5						3-e-2,4-m-C5						2,2,3,3-m-C5
	T	DHf0	DGf0	(G0-H0(0K))	H0-H0(0K)		T	DHf0	DGf0	(G0-H0(0K))	H0-H0(0K)		T	DHf0	DGf0	(G0-H0(0K))	H0-H0(0K)		T	DHf0	DGf0	(G0-H0(0K))	H0-H0(0K)		T	DHf0	DGf0	(G0-H0(0K))	H0-H0(0K)		T	DHf0	DGf0	(G0-H0(0K))	H0-H0(0K)
	K	kJ/mol	kJ/mol	kJ/mol	kJ/mol		K	kJ/mol	kJ/mol	kJ/mol	kJ/mol		K	kJ/mol	kJ/mol	kJ/mol	kJ/mol		K	kJ/mol	kJ/mol	kJ/mol	kJ/mol		K	kJ/mol	kJ/mol	kJ/mol	kJ/mol		K	kJ/mol	kJ/mol	kJ/mol	kJ/mol
1	0	-182.422	-182.422	0	0		0	-176.607	-176.607	0	0		0	-172.883	-172.883	0	0		0	-173.971	-173.971	0	0		0	-168.573	-168.573	0	0		0	-178.364	-178.364	0	0
2	200	-224.304	-59.8312	-61.0697	18.5393		200	-218.321	-54.2246	-61.2789	18.7067		200	-214.472	-48.9946	-59.7559	18.8531		200	-215.476	-48.4926	-58.1576	18.9284		200	-210.455	-46.8608	-61.8814	18.5644		200	-220.664	-49.9988	-55.2539	18.1711
3	273.15	-236.689	2.3012	-92.1031	30.9365		273.15	-231.25	7.86592	-92.3431	30.5725		273.15	-227.233	13.5562	-90.3659	30.8444		273.15	-228.07	14.6022	-88.2288	31.1206		273.15	-223.133	15.0206	-93.1888	30.698		273.15	-233.216	14.4348	-83.9888	30.38
4	298.15	-240.538	24.3927	-103.589	36.0661		298.15	-235.183	29.9574	-103.539	35.6058		298.15	-231.292	35.815	-101.693	35.7314		298.15	-231.919	37.0284	-99.3851	36.2334		298.15	-227.066	37.0702	-104.749	35.6895		298.15	-237.065	37.3213	-94.6822	35.4803
5	300	-240.831	26.0245	-104.445	36.4426		300	-235.476	31.631	-104.684	35.9824		300	-231.584	37.4886	-102.525	36.1498		300	-232.212	38.702	-100.215	36.61		300	-227.359	38.702	-105.613	36.0661		300	-237.358	39.0367	-95.4831	35.8569
6	400	-254.596	117.152	-154.942	61.0027		400	-249.366	122.842	-155.059	60.3751		400	-246.27	129.495	-152.147	59.7894		400	-245.977	131.21	-149.352	61.1701		400	-241.626	129.62	-156.298	60.1241		400	-251.04	133.344	-142.808	60.5006
7	500	-265.433	211.418	-212.317	91.4204		500	-260.245	217.233	-212.317	90.751		500	-258.027	224.848	-208.426	89.2866		500	-256.939	226.815	-205.372	91.4622		500	-253.132	223.844	-213.74	89.8723		500	-261.751	230.748	-197.045	91.0438
8	600	-273.634	307.524	-276.395	126.859		600	-268.194	313.382	-276.144	126.189		600	-266.939	322.168	-271.123	123.888		600	-265.266	324.26	-267.86	126.733		600	-261.918	320.076	-277.65	124.6		600	-269.45	330.118	-258.069	126.775
9	700	-279.073	405.011	-346.77	166.691		700	-274.052	410.869	-346.477	165.937		700	-273.215	420.91	-340.034	162.925		700	-271.123	423.002	-336.812	166.272		700	-268.194	417.563	-347.649	163.594		700	-274.889	430.115	-325.097	166.9
10	800	-282.42	502.917	-422.751	210.037		800	-277.399	509.193	-422.417	209.2		800	-277.399	520.49	-414.718	205.853		800	-274.47	522.582	-411.706	209.618		800	-272.797	515.887	-423.421	206.271		800	-277.399	531.368	-398.317	210.874
11	900	-284.094	600.822	-504.967	256.898		900	-279.073	607.517	-504.214	256.061		900	-279.491	620.487	-495.176	251.877		900	-276.562	622.161	-492.164	256.061		900	-275.307	614.63	-504.967	251.877		900	-278.236	632.621	-477.478	258.153
12	1000	-283.675	699.565	-592.036	306.269		1000	-278.654	705.841	-591.199	305.432		1000	-279.491	720.485	-580.739	300.411		1000	-276.144	722.158	-577.81	305.014		1000	-275.726	713.79	-591.618	299.993		1000	-276.981	733.874	-561.911	308.779
13	1100	-282.002	797.47	-684.377	358.15		1100	-276.981	804.165	-683.456	356.895		1100	-278.654	820.482	-671.49	351.874		1100	-274.889	821.738	-668.268	356.477		1100	-275.307	812.533	-683.456	350.619		1100	-274.47	834.708	-651.24	361.498
14	1200	-278.654	895.376	-781.236	412.124		1200	-274.052	902.489	-780.232	410.869		1200	-276.144	920.062	-766.676	405.43		1200	-271.96	921.317	-764.166	410.45		1200	-273.634	911.275	-779.73	403.338		1200	-269.868	935.124	-746.091	416.726
15	1300	-274.889	993.282	-883.326	467.771		1300	-270.286	1000.39	-881.694	466.516		1300	-272.378	1019.64	-866.465	460.658		1300	-268.194	1020.9	-864.289	466.098		1300	-270.705	1009.6	-880.606	457.73		1300	-264.01	1035.12	-845.252	474.466
16	1400	-269.868	1090.77	-989.349	525.51		1400	-265.266	1097.88	-987.591	523.837		1400	-267.776	1156.46	-970.604	517.561		1400	-263.174	1119.64	-968.847	523.418		1400	-267.358	1108.34	-985.834	513.795		1400	-257.316	1135.12	-948.931	533.46
17	1500	-264.01	1187.84	-1099.56	584.505		1500	-259.408	1195.37	-1097.67	582.831		1500	-262.337	1217.96	-1078.84	576.555		1500	-257.734	1218.38	-1076.96	581.994		1500	-263.174	1206.25	-1094.53	571.534		1500	-249.366	1234.28	-1056.88	594.546
	2,2,3,4-m-C5						2,2,4,4-m-C5						2,3,3,4-m-C5
	T	DHf0	DGf0	(G0-H0(0K))	H0-H0(0K)		T	DHf0	DGf0	(G0-H0(0K))	H0-H0(0K)		T	DHf0	DGf0	(G0-H0(0K))	H0-H0(0K)
	K	kJ/mol	kJ/mol	kJ/mol	kJ/mol		K	kJ/mol	kJ/mol	kJ/mol	kJ/mol		K	kJ/mol	kJ/mol	kJ/mol	kJ/mol
1	0	-175.561	-175.561	0	0		0	-183.427	-183.427	0	0		0	-176.983	-176.983	0	0
2	200	-218.237	-50.8356	-58.8856	17.7736		200	-225.894	-53.4297	-53.6054	17.9786		200	-219.409	-48.4507	-55.0782	18.0121
3	273.15	-231.082	12.4683	-88.7659	29.7022		273.15	-237.819	11.5478	-81.7945	30.8444		273.15	-231.668	16.0666	-83.7373	30.5599
4	298.15	-235.057	34.9782	-99.8342	34.6854		298.15	-241.584	34.6017	-92.337	36.0242		298.15	-235.35	38.953	-94.4452	35.815
5	300	-235.35	36.6518	-100.654	35.0619		300	-241.877	36.3171	-93.1358	36.4426		300	-235.643	40.6685	-95.232	36.2334
6	400	-249.576	129.578	-149.369	59.1618		400	-255.517	131.21	-139.863	61.0864		400	-248.739	134.85	-142.674	61.4211
7	500	-260.831	225.727	-204.849	89.2029		500	-266.353	229.2	-193.51	91.5041		500	-259.031	232.003	-197.171	92.3827
8	600	-269.031	323.842	-266.856	124.307		600	-274.47	329.281	-253.801	127.068		600	-266.521	330.954	-258.32	128.24
9	700	-274.889	423.002	-335.348	163.845		700	-279.491	430.115	-320.411	167.067		700	-271.96	430.952	-325.975	168.448
10	800	-278.654	523	-409.363	207.108		800	-282.42	531.786	-392.961	210.874		800	-274.889	531.786	-399.656	212.129
11	900	-279.91	623.416	-489.151	253.55		900	-283.257	633.458	-471.077	258.153		900	-275.726	632.621	-478.608	259.408
12	1000	-279.491	723.832	-574.045	303.34		1000	-282.002	735.547	-554.798	308.779		1000	-274.889	733.455	-563.166	309.198
13	1100	-277.818	824.248	-664.587	355.222		1100	-279.491	837.218	-643.876	361.498		1100	-272.797	834.29	-653.081	361.498
14	1200	-274.47	924.246	-759.647	409.614		1200	-274.889	938.471	-737.556	416.726		1200	-269.031	934.706	-748.099	416.308
15	1300	-269.868	1023.82	-859.394	465.679		1300	-269.45	1039.31	-836.005	474.047		1300	-264.429	1034.7	-847.427	472.792
16	1400	-264.429	1123.4	-963.575	523.837		1400	-262.755	1139.72	-938.973	533.46		1400	-258.571	1134.7	-950.688	530.95
17	1500	-257.734	1222.15	-1071.94	583.668		1500	-254.806	1239.72	-1046.84	594.546		1500	-251.877	1233.86	-1058.76	591.199

## Sheet: C10a
	C10						2-m-C9						3-m-C9						4-m-C9						5-m-C9						3-e-C8
	T	DHf0	DGf0	(G0-H0(0K))	H0-H0(0K)		T	DHf0	DGf0	(G0-H0(0K))	H0-H0(0K)		T	DHf0	DGf0	(G0-H0(0K))	H0-H0(0K)		T	DHf0	DGf0	(G0-H0(0K))	H0-H0(0K)		T	DHf0	DGf0	(G0-H0(0K))	H0-H0(0K)		T	DHf0	DGf0	(G0-H0(0K))	H0-H0(0K)
	K	kJ/mol	kJ/mol	kJ/mol	kJ/mol		K	kJ/mol	kJ/mol	kJ/mol	kJ/mol		K	kJ/mol	kJ/mol	kJ/mol	kJ/mol		K	kJ/mol	kJ/mol	kJ/mol	kJ/mol		K	kJ/mol	kJ/mol	kJ/mol	kJ/mol		K	kJ/mol	kJ/mol	kJ/mol	kJ/mol
1	0	-192.715	-192.715	0	0		0	-197.276	-197.276	0	0		0	-194.347	-194.347	0	0		0	-194.347	-194.347	0	0		0	-194.263	-194.263	0	0		0	-192.841	-192.841	0	0
2	200	-232.463	-56.8187	-66.1239	26.8111		200	-238.906	-62.1324	-66.8771	24.8697		200	-236.312	-60.8354	-68.5004	24.5726		200	-236.522	-60.668	-68.3247	24.3383		200	-236.438	-59.4965	-67.2201	24.3885		200	-234.555	-57.1534	-66.3415	24.7818
3	273.15	-245.308	9.414	-102.412	41.2584		273.15	-252.128	4.6024	-102.64	38.953		273.15	-249.659	5.4392	-104.732	38.5012		273.15	-249.91	5.77392	-104.4	38.2669		273.15	-249.785	7.36384	-102.903	38.3045		273.15	-247.484	9.74872	-101.943	39.1873
4	298.15	-249.534	32.9699	-115.802	46.9026		298.15	-256.396	28.3675	-115.852	44.5596		298.15	-253.969	29.0788	-118.085	44.0994		298.15	-254.178	29.4554	-117.698	43.8483		298.15	-254.094	31.129	-116.076	43.8902		298.15	-251.668	33.5557	-115.116	44.8525
5	300	-249.868	34.7272	-116.809	47.321		300	-256.73	30.1666	-116.834	44.978		300	-254.304	30.8361	-119.093	44.5178		300	-254.513	31.2126	-118.704	44.2667		300	-254.429	32.9281	-117.06	44.3086		300	-252.002	35.313	-116.093	45.3127
6	400	-265.475	132.047	-175.343	73.9313		400	-272.295	128.198	-174.623	71.6719		400	-269.952	128.323	-177.435	71.0862		400	-270.035	128.909	-176.866	71.0025		400	-270.035	131.127	-174.69	70.9606		400	-267.441	133.511	-173.753	72.0903
7	500	-278.236	232.923	-241.354	106.692		500	-284.847	229.827	-239.911	104.642		500	-282.587	229.409	-243.258	103.931		500	-282.546	230.12	-242.526	104.014		500	-282.587	232.965	-239.785	103.889		500	-280.035	235.266	-238.906	105.018
8	600	-287.859	335.975	-314.553	144.892		600	-294.554	333.883	-312.294	143.051		600	-292.462	332.628	-316.059	142.256		600	-292.043	333.465	-315.306	142.465		600	-292.043	336.812	-312.043	142.256		600	-289.951	339.322	-311.29	143.26
9	700	-295.39	440.575	-394.509	187.569		700	-301.666	438.902	-391.581	185.979		700	-299.574	437.646	-395.974	185.1		700	-299.156	438.483	-395.095	185.477		700	-299.574	442.667	-391.288	185.226		700	-297.064	444.759	-390.409	186.062
10	800	-300.83	546.43	-480.658	233.886		800	-306.687	545.175	-477.311	232.63		800	-304.595	543.083	-482.332	231.794		800	-304.177	544.338	-480.993	232.212		800	-304.595	548.941	-476.641	231.794		800	-302.085	551.033	-475.637	232.63
11	900	-304.595	652.286	-572.748	283.257		900	-310.034	651.867	-568.982	282.42		900	-307.942	649.357	-574.254	281.583		900	-307.524	650.612	-573.124	282.002		900	-307.524	655.633	-568.229	281.583		900	-305.85	657.725	-567.099	282.42
12	1000	-306.687	758.978	-670.695	335.557		1000	-311.708	758.978	-666.093	335.138		1000	-309.616	756.049	-672.369	333.883		1000	-309.198	756.886	-671.114	334.72		1000	-309.198	762.743	-665.256	334.302		1000	-307.524	765.254	-664.419	334.72
13	1100	-307.942	865.67	-774.124	389.53		1100	-312.126	866.088	-769.061	389.949		1100	-310.453	862.322	-775.504	388.694		1100	-309.616	863.578	-774.124	389.53		1100	-310.034	869.854	-768.141	389.112		1100	-308.361	872.364	-766.76	389.112
14	1200	-307.942	972.362	-882.155	445.596		1200	-311.708	972.78	-877.134	446.851		1200	-309.616	969.014	-883.661	445.596		1200	-308.779	970.27	-882.657	446.433		1200	-309.198	977.382	-875.628	446.014		1200	-307.942	979.893	-874.623	446.014
15	1300	-307.524	1078.64	-995.374	503.335		1300	-310.034	1079.89	-989.39	505.009		1300	-308.361	1075.29	-997.005	503.754		1300	-307.524	1076.54	-995.918	504.59		1300	-307.942	1084.49	-988.303	504.172		1300	-306.687	1087	-987.215	504.172
16	1400	-306.269	1185.33	-1112.94	562.748		1400	-308.361	1187	-1106.5	565.258		1400	-306.687	1181.98	-1114.7	564.003		1400	-305.432	1183.24	-1113.53	564.84		1400	-305.85	1191.6	-1105.33	564.422		1400	-304.595	1194.11	-1104.16	564.003
17	1500	-304.595	1292.02	-1234.49	623.416		1500	-305.432	1293.69	-1228.21	626.763		1500	-303.758	1288.25	-1237	625.508		1500	-302.922	1289.51	-1235.12	626.345		1500	-303.34	1298.3	-1226.33	625.926		1500	-302.085	1301.22	-1225.08	625.508
	4-e-C8						2,2-m-C8						2,3-m-C8						2,4-m-C8						2,5-m-C8						2,6-m-C8
	T	DHf0	DGf0	(G0-H0(0K))	H0-H0(0K)		T	DHf0	DGf0	(G0-H0(0K))	H0-H0(0K)		T	DHf0	DGf0	(G0-H0(0K))	H0-H0(0K)		T	DHf0	DGf0	(G0-H0(0K))	H0-H0(0K)		T	DHf0	DGf0	(G0-H0(0K))	H0-H0(0K)		T	DHf0	DGf0	(G0-H0(0K))	H0-H0(0K)
	K	kJ/mol	kJ/mol	kJ/mol	kJ/mol		K	kJ/mol	kJ/mol	kJ/mol	kJ/mol		K	kJ/mol	kJ/mol	kJ/mol	kJ/mol		K	kJ/mol	kJ/mol	kJ/mol	kJ/mol		K	kJ/mol	kJ/mol	kJ/mol	kJ/mol		K	kJ/mol	kJ/mol	kJ/mol	kJ/mol
1	0	-192.799	-192.799	0	0		0	-206.188	-206.188	0	0		0	-194.389	-194.389	0	0		0	-199.912	-199.912	0	0		0	-198.74	-198.74	0	0		0	-198.782	-198.782	0	0
2	200	-234.764	-58.1158	-67.3206	24.5684		200	-249.45	-67.2369	-63.0445	23.2923		200	-237.944	-60.417	-68.0067	22.9994		200	-243.927	-64.2662	-66.3499	22.5392		200	-242.839	-65.1867	-68.467	22.4053		200	-242.756	-65.3541	-68.559	22.5601
3	273.15	-247.651	8.53536	-103.2	38.974		273.15	-262.672	1.50624	-96.8345	37.3631		273.15	-251.751	6.73624	-103.383	36.4887		273.15	-257.149	3.5564	-101.04	36.5891		273.15	-256.647	2.00832	-103.795	35.928		273.15	-256.521	1.75728	-103.989	36.1163
4	298.15	-251.835	32.2168	-116.463	44.6851		298.15	-266.897	25.9408	-109.365	43.0115		298.15	-256.103	30.6687	-116.438	42.0074		298.15	-261.291	27.6981	-113.893	42.3421		298.15	-260.956	25.9408	-116.837	41.4634		298.15	-260.831	25.6479	-117.062	41.6726
5	300	-252.17	34.0159	-117.462	45.1035		300	-267.232	27.7399	-110.294	43.4299		300	-256.437	32.426	-117.411	42.4258		300	-261.626	29.4972	-114.863	42.7605		300	-261.291	27.6981	-117.813	41.9237		300	-261.165	27.4052	-118.026	42.091
6	400	-267.483	131.796	-175.51	72.0066		400	-282.546	128.491	-165.419	70.3749		400	-272.169	131.21	-174.49	68.9523		400	-276.437	128.825	-171.343	70.1657		400	-276.855	126.482	-174.874	68.5758		400	-276.73	126.064	-175.243	68.785
7	500	-279.951	233.091	-241.103	105.06		500	-294.763	232.714	-228.091	103.68		500	-284.805	233.551	-239.032	101.797		500	-288.236	231.584	-235.517	103.889		500	-289.324	228.823	-239.45	101.629		500	-289.198	228.279	-239.952	101.839
8	600	-289.533	336.812	-313.8	143.428		600	-303.758	338.904	-297.984	142.507		600	-294.554	338.067	-310.788	140.164		600	-297.064	336.394	-307.022	142.925		600	-298.738	334.302	-311.29	140.164		600	-298.738	332.628	-311.792	140.331
9	700	-296.646	441.83	-393.338	186.355		700	-310.453	446.851	-374.886	186.021		700	-301.666	444.341	-389.238	183.134		700	-303.758	442.667	-385.43	186.481		700	-305.85	439.32	-389.823	183.301		700	-305.85	438.483	-390.702	183.468
10	800	-301.666	547.267	-479.319	233.049		800	-314.637	555.217	-458.232	233.467		800	-306.687	551.033	-473.964	230.12		800	-308.361	549.359	-470.282	233.886		800	-310.453	546.012	-474.968	230.12		800	-310.453	545.175	-475.637	230.538
11	900	-305.432	653.959	-571.242	282.838		900	-317.147	664.419	-547.518	284.094		900	-309.616	658.562	-565.217	279.91		900	-310.871	656.888	-561.074	284.094		900	-313.382	653.541	-565.97	280.328		900	-313.382	652.286	-567.099	280.746
12	1000	-307.106	760.651	-669.022	335.138		1000	-317.566	773.203	-642.662	338.067		1000	-310.871	766.09	-661.909	332.628		1000	-311.708	764.417	-657.725	337.649		1000	-314.637	761.07	-662.746	333.465		1000	-314.637	759.814	-664.001	333.465
13	1100	-307.524	867.343	-772.283	389.949		1100	-317.147	882.406	-743.748	394.133		1100	-311.29	874.038	-763.998	387.857		1100	-311.708	871.946	-760.316	392.878		1100	-314.637	868.598	-764.919	388.694		1100	-314.637	866.925	-766.3	388.694
14	1200	-307.106	974.035	-880.146	446.433		1200	-314.637	991.19	-849.519	452.29		1200	-310.034	981.566	-871.109	445.178		1200	-310.453	979.474	-867.594	450.617		1200	-313.382	975.709	-872.615	446.014		1200	-313.382	974.454	-874.121	446.433
15	1300	-305.85	1080.73	-993.198	505.009		1300	-311.708	1099.97	-960.563	512.54		1300	-307.942	1089.1	-983.407	504.59		1300	-308.361	1087	-980.144	509.611		1300	-311.29	1083.24	-985.039	505.427		1300	-311.29	1081.56	-986.671	505.427
16	1400	-304.177	1187.42	-1110.6	564.84		1400	-307.942	1208.34	-1076.04	574.463		1400	-305.014	1196.62	-1100.06	565.258		1400	-305.014	1194.53	-1096.54	570.698		1400	-308.779	1190.35	-1101.81	566.095		1400	-308.361	1188.67	-1103.57	566.514
17	1500	-301.248	1293.69	-1232.61	626.345		1500	-302.922	1316.7	-1196.21	638.06		1500	-301.666	1303.73	-1221.31	627.6		1500	-301.666	1301.22	-1218.17	633.458		1500	-305.014	1297.46	-1223.19	628.437		1500	-305.014	1295.37	-1224.45	628.855
	2,7-m-C8						3,3-m-C8						3,4-m-C8						3,5-m-C8						3,6-m-C8						4,4-m-C8
	T	DHf0	DGf0	(G0-H0(0K))	H0-H0(0K)		T	DHf0	DGf0	(G0-H0(0K))	H0-H0(0K)		T	DHf0	DGf0	(G0-H0(0K))	H0-H0(0K)		T	DHf0	DGf0	(G0-H0(0K))	H0-H0(0K)		T	DHf0	DGf0	(G0-H0(0K))	H0-H0(0K)		T	DHf0	DGf0	(G0-H0(0K))	H0-H0(0K)
	K	kJ/mol	kJ/mol	kJ/mol	kJ/mol		K	kJ/mol	kJ/mol	kJ/mol	kJ/mol		K	kJ/mol	kJ/mol	kJ/mol	kJ/mol		K	kJ/mol	kJ/mol	kJ/mol	kJ/mol		K	kJ/mol	kJ/mol	kJ/mol	kJ/mol		K	kJ/mol	kJ/mol	kJ/mol	kJ/mol
1	0	-201.669	-201.669	0	0		0	-200.414	-200.414	0	0		0	-190.958	-190.958	0	0		0	-197.108	-197.108	0	0		0	-195.853	-195.853	0	0		0	-200.372	-200.372	0	0
2	200	-245.35	-65.4378	-65.7641	22.8572		200	-244.22	-63.4294	-65.0277	22.6982		200	-234.932	-58.3668	-69.446	22.5308		200	-241.417	-63.1366	-68.0653	22.1961		200	-240.036	-62.9692	-69.1197	22.3384		200	-244.722	-62.9274	-64.601	22.1501
3	273.15	-258.948	2.55224	-100.32	36.5723		273.15	-257.567	4.85344	-99.2802	36.6686		273.15	-248.99	8.45168	-105.143	35.7774		273.15	-254.806	4.184	-103.235	36.1079		273.15	-253.969	4.01664	-104.652	35.7063		273.15	-258.069	5.69024	-98.4916	36.1205
4	298.15	-263.215	26.7358	-113.095	41.8818		298.15	-261.751	29.1206	-111.972	42.3421		298.15	-253.383	32.2586	-118.284	41.2542		298.15	-258.99	28.1583	-116.238	41.7982		298.15	-258.362	27.9073	-117.735	41.2124		298.15	-262.211	30.083	-111.074	41.84
5	300	-263.55	28.5349	-114.06	42.5931		300	-262.086	30.9198	-112.93	42.8023		300	-253.718	34.0578	-119.269	41.6726		300	-259.324	29.9574	-117.211	42.2584		300	-258.697	29.6646	-118.717	41.6308		300	-262.546	31.8821	-112.014	42.3002
6	400	-278.989	128.323	-170.121	69.3707		400	-277.106	130.959	-168.749	69.9983		400	-269.491	132.465	-176.715	68.1155		400	-274.261	128.7	-174.289	69.5381		400	-274.512	128.281	-175.962	68.0737		400	-277.232	132.34	-167.393	69.7891
7	500	-291.374	231.626	-233.697	102.508		500	-288.989	234.43	-232.191	103.596		500	-282.127	234.471	-241.605	101.002		500	-286.186	230.873	-239.032	103.136		500	-287.19	230.497	-240.643	100.876		500	-288.738	236.145	-230.517	103.805
8	600	-300.83	337.23	-304.512	141.126		600	-297.901	340.159	-303.005	142.758		600	-291.625	338.904	-313.549	139.369		600	-295.39	335.138	-311.039	142.089		600	-297.064	335.138	-312.545	139.202		600	-297.064	341.833	-300.997	143.344
9	700	-307.524	443.922	-382.208	184.347		700	-304.177	446.851	-380.744	186.565		700	-298.738	444.341	-392.459	182.339		700	-302.085	440.994	-390.116	185.519		700	-304.177	440.994	-390.995	182.13		700	-303.34	448.943	-378.401	187.401
10	800	-312.126	551.87	-466.265	231.375		800	-308.361	554.38	-464.926	234.304		800	-303.758	551.033	-477.645	229.283		800	-306.269	547.267	-475.302	232.63		800	-308.779	547.686	-475.972	228.865		800	-307.106	556.89	-462.583	235.559
11	900	-315.055	659.817	-556.556	281.583		900	-310.453	662.327	-555.426	285.349		900	-307.106	657.725	-568.982	279.073		900	-309.198	653.959	-566.723	283.257		900	-312.126	654.796	-567.099	279.073		900	-308.779	664.838	-552.79	286.604
12	1000	-316.31	768.601	-652.286	334.72		1000	-310.453	770.274	-651.449	339.322		1000	-308.361	765.254	-666.093	332.21		1000	-310.453	761.488	-664.001	336.394		1000	-313.382	762.325	-664.001	331.791		1000	-309.198	773.203	-648.938	340.578
13	1100	-316.31	876.966	-753.873	389.949		1100	-309.616	878.64	-753.413	395.388		1100	-308.361	872.782	-768.601	387.02		1100	-310.034	868.18	-766.76	391.622		1100	-313.8	870.272	-766.3	387.02		1100	-307.942	881.15	-750.651	397.062
14	1200	-315.055	985.332	-860.063	447.688		1200	-307.524	986.169	-860.565	453.964		1200	-307.106	979.893	-876.13	444.341		1200	-308.779	975.29	-874.623	449.362		1200	-312.545	977.382	-873.619	444.341		1200	-305.432	989.098	-857.553	455.638
15	1300	-312.963	1093.28	-971.441	506.682		1300	-304.177	1094.12	-972.529	514.214		1300	-305.432	1087	-988.847	503.754		1300	-306.687	1082.4	-987.215	508.356		1300	-310.453	1084.91	-986.127	503.335		1300	-302.085	1097.04	-969.265	516.306
16	1400	-310.034	1201.64	-1087.76	567.769		1400	-299.993	1201.64	-1088.93	576.555		1400	-302.503	1194.11	-1105.91	564.422		1400	-303.758	1189.09	-1104.74	569.442		1400	-307.942	1192.44	-1102.99	564.003		1400	-297.901	1204.57	-1086	578.229
17	1500	-306.687	1309.59	-1208.13	630.11		1500	-294.972	1308.76	-1210.01	640.152		1500	-299.156	1300.81	-1226.96	626.763		1500	-299.993	1295.78	-1226.33	631.784		1500	-304.177	1299.55	-1223.82	626.345		1500	-292.88	1311.68	-1207.5	642.244
	4,5-m-C8						4-p-C7						4-ip-C7						3-ip-2-m-C6						3-ip-2,4-m-C5
	T	DHf0	DGf0	(G0-H0(0K))	H0-H0(0K)		T	DHf0	DGf0	(G0-H0(0K))	H0-H0(0K)		T	DHf0	DGf0	(G0-H0(0K))	H0-H0(0K)		T	DHf0	DGf0	(G0-H0(0K))	H0-H0(0K)		T	DHf0	DGf0	(G0-H0(0K))	H0-H0(0K)
	K	kJ/mol	kJ/mol	kJ/mol	kJ/mol		K	kJ/mol	kJ/mol	kJ/mol	kJ/mol		K	kJ/mol	kJ/mol	kJ/mol	kJ/mol		K	kJ/mol	kJ/mol	kJ/mol	kJ/mol		K	kJ/mol	kJ/mol	kJ/mol	kJ/mol
1	0	-190.874	-190.874	0	0		0	-192.757	-192.757	0	0		0	-192.966	-192.966	0	0		0	-184.305	-184.305	0	0		0	-191.209	-191.209	0	0
2	200	-235.183	-56.9024	-68.0653	22.2129		200	-234.973	-54.8941	-64.1324	24.2965		200	-236.814	-55.8146	-64.8771	22.6856		200	-229.827	-47.5721	-65.3039	20.9911		200	-238.195	-50.7101	-61.5048	19.5476
3	273.15	-249.283	10.5437	-103.12	35.4343		273.15	-247.902	13.0122	-98.7316	38.702		273.15	-249.868	12.4265	-99.1202	36.9112		273.15	-243.634	21.2966	-98.9602	34.4929		273.15	-251.877	20.0832	-93.2573	33.1749
4	298.15	-253.634	34.5598	-116.051	40.9195		298.15	-252.044	37.1539	-111.573	44.4341		298.15	-254.011	36.6937	-111.822	42.6768		298.15	-247.944	45.773	-111.423	40.0409		298.15	-256.103	45.1872	-105.086	38.7857
5	300	-253.969	36.359	-117.01	41.3379		300	-252.379	38.953	-112.529	44.8525		300	-254.345	38.4928	-112.767	43.0952		300	-248.279	47.6139	-112.353	40.4593		300	-256.437	47.07	-105.977	39.2459
6	400	-269.617	135.603	-173.619	67.9482		400	-267.525	138.449	-168.9	71.923		400	-269.366	138.49	-168.649	70.2912		400	-263.885	148.699	-167.126	67.1114		400	-271.751	150.666	-158.239	66.149
7	500	-282.043	238.404	-237.714	101.002		500	-279.784	241.417	-232.84	105.186		500	-281.583	241.919	-232.128	103.596		500	-276.395	253.341	-229.367	100.081		500	-283.968	257.734	-218.07	99.4537
8	600	-291.625	343.506	-309.03	139.578		600	-289.114	346.435	-304.009	143.846		600	-291.206	347.69	-302.754	142.13		600	-285.767	360.242	-298.738	138.532		600	-293.298	366.937	-285.181	138.198
9	700	-298.319	449.78	-387.187	182.715		700	-296.227	453.127	-381.916	186.941		700	-298.319	454.382	-380.451	185.184		700	-292.88	468.608	-375.179	181.627		700	-299.993	477.394	-359.071	181.711
10	800	-303.34	556.89	-471.62	229.702		800	-300.83	560.656	-466.6	233.886		800	-302.922	562.33	-464.257	231.794		800	-297.482	577.392	-457.897	228.446		800	-304.177	589.107	-439.487	229.283
11	900	-306.269	664.838	-562.204	279.91		900	-304.177	668.185	-556.932	283.675		900	-306.269	670.695	-554.296	282.002		900	-300.411	687.013	-546.389	279.073		900	-306.269	700.82	-526.054	279.91
12	1000	-307.524	772.785	-658.562	333.046		1000	-305.85	776.55	-653.122	336.394		1000	-307.524	779.479	-649.775	335.138		1000	-301.248	797.052	-640.989	332.21		1000	-306.687	812.533	-618.395	333.883
13	1100	-307.524	880.732	-760.777	388.275		1100	-306.269	884.916	-754.794	391.204		1100	-307.524	888.263	-751.112	389.949		1100	-301.248	906.673	-740.986	387.857		1100	-305.85	924.664	-716.594	390.367
14	1200	-306.269	988.679	-867.594	445.596		1200	-305.85	992.863	-861.569	447.688		1200	-306.687	996.629	-857.553	447.27		1200	-299.574	1016.71	-846.005	445.596		1200	-302.922	1035.96	-819.897	448.943
15	1300	-304.177	1096.63	-979.6	504.59		1300	-304.595	1101.23	-973.073	506.264		1300	-304.595	1105.41	-968.722	506.264		1300	-296.646	1125.91	-956.755	505.427		1300	-299.574	1147.25	-927.928	509.611
16	1400	-301.248	1204.16	-1095.96	565.677		1400	-302.503	1209.18	-1088.93	566.514		1400	-302.085	1213.78	-1084.24	566.932		1400	-293.298	1235.54	-1071.36	566.932		1400	-294.972	1258.97	-1040.9	572.371
17	1500	-297.901	1311.68	-1216.92	628.018		1500	-299.993	1317.12	-1209.39	627.6		1500	-298.738	1321.73	-1204.36	629.274		1500	-289.114	1344.74	-1190.56	630.11		1500	-289.951	1369.84	-1157.92	636.386

## Sheet: C10b
	3-e-2-m-C7						3-e-3-m-C7						3-e-4-m-C7						3-e-5-m-C7						4-e-2-m-C7						4-e-3-m-C7
	T	DHf0	DGf0	(G0-H0(0K))	H0-H0(0K)		T	DHf0	DGf0	(G0-H0(0K))	H0-H0(0K)		T	DHf0	DGf0	(G0-H0(0K))	H0-H0(0K)		T	DHf0	DGf0	(G0-H0(0K))	H0-H0(0K)		T	DHf0	DGf0	(G0-H0(0K))	H0-H0(0K)		T	DHf0	DGf0	(G0-H0(0K))	H0-H0(0K)
	K	kJ/mol	kJ/mol	kJ/mol	kJ/mol		K	kJ/mol	kJ/mol	kJ/mol	kJ/mol		K	kJ/mol	kJ/mol	kJ/mol	kJ/mol		K	kJ/mol	kJ/mol	kJ/mol	kJ/mol		K	kJ/mol	kJ/mol	kJ/mol	kJ/mol		K	kJ/mol	kJ/mol	kJ/mol	kJ/mol
1	0	-192.924	-192.924	0	0		0	-194.263	-194.263	0	0		0	-189.577	-189.577	0	0		0	-195.686	-195.686	0	0		0	-198.489	-198.489	0	0		0	-189.535	-189.577	0	0
2	200	-236.563	-57.1953	-66.2662	22.9241		200	-238.614	-56.0656	-63.806	22.1919		200	-233.802	-54.141	-66.5674	22.3091		200	-239.576	-59.7475	-66.057	22.6605		200	-242.295	-61.6722	-65.1951	22.7359		200	-233.802	-55.2706	-67.7222	22.2882
3	273.15	-249.617	10.5018	-101.109	37.1497		273.15	-252.044	12.8867	-97.4059	36.0326		273.15	-247.065	13.7235	-101.257	36.338		273.15	-252.421	8.07512	-100.766	37.1288		273.15	-254.973	6.40152	-99.6459	37.3422		273.15	-247.107	12.1336	-102.812	36.3046
4	298.15	-253.76	34.5598	-114.018	42.886		298.15	-256.27	37.3631	-109.864	41.6726		298.15	-251.207	37.8234	-114.093	42.0492		298.15	-256.479	32.1331	-113.644	42.9278		298.15	-258.99	30.5432	-112.446	43.1789		298.15	-251.249	36.1079	-115.814	42.0074
5	300	-254.094	36.3171	-114.976	43.3044		300	-256.605	39.2041	-110.797	42.1329		300	-251.542	39.6225	-115.064	42.5094		300	-256.814	33.9322	-114.612	43.3462		300	-259.282	32.3842	-113.407	43.6391		300	-251.584	37.907	-116.771	42.4676
6	400	-269.199	135.52	-171.661	70.4586		400	-271.709	140.164	-165.67	69.2452		400	-266.604	139.034	-171.494	69.7054		400	-271.709	133.177	-171.209	70.7096		400	-273.885	131.88	-169.737	71.2954		400	-266.646	136.775	-173.77	69.6218
7	500	-281.583	238.153	-235.894	103.596		500	-283.675	244.597	-228.154	102.801		500	-278.822	241.919	-235.538	102.926		500	-283.801	235.852	-235.455	104.098		500	-285.6	234.722	-233.802	105.06		500	-278.947	239.074	-238.342	102.843
8	600	-291.206	343.088	-307.273	142.005		600	-292.462	351.038	-297.984	141.838		600	-288.278	346.854	-306.771	141.461		600	-293.298	340.578	-307.022	142.8		600	-294.554	339.741	-305.265	144.139		600	-288.278	343.506	-310.034	141.336
9	700	-298.319	449.362	-385.43	184.975		700	-299.156	458.985	-374.594	185.477		700	-295.39	453.546	-384.844	184.514		700	-299.993	446.851	-385.137	185.979		700	-301.248	446.014	-383.38	187.652		700	-295.39	449.362	-388.652	184.305
10	800	-303.34	556.472	-470.282	231.794		800	-303.34	567.35	-457.897	233.049		800	-300.411	560.656	-469.277	231.375		800	-304.595	553.962	-469.947	233.049		800	-305.432	553.125	-468.273	234.722		800	-300.411	556.472	-473.629	230.957
11	900	-306.269	664.001	-561.074	281.583		900	-305.432	676.553	-547.142	284.094		900	-303.34	668.603	-559.945	281.165		900	-307.942	661.49	-560.698	283.257		900	-308.361	660.235	-559.192	285.349		900	-303.758	663.582	-564.84	281.165
12	1000	-307.942	772.366	-657.306	334.302		1000	-305.85	785.755	-642.662	337.649		1000	-305.014	776.55	-656.051	334.302		1000	-309.198	769.438	-657.306	335.975		1000	-309.198	768.182	-655.633	338.486		1000	-305.014	771.111	-661.49	333.883
13	1100	-308.361	880.314	-759.396	389.53		1100	-305.014	894.539	-743.288	394.133		1100	-305.014	884.916	-757.555	389.112		1100	-309.198	876.966	-759.396	391.204		1100	-309.198	876.13	-758.015	393.714		1100	-305.432	879.058	-763.998	389.112
14	1200	-307.106	988.261	-866.088	446.851		1200	-302.922	1003.74	-849.017	452.29		1200	-304.177	992.863	-864.582	446.433		1200	-307.942	984.914	-866.59	448.525		1200	-307.942	983.658	-865.084	451.454		1200	-304.177	986.587	-871.109	446.014
15	1300	-305.432	1095.79	-977.968	505.846		1300	-299.574	1112.53	-960.019	512.958		1300	-302.085	1100.81	-976.336	505.427		1300	-305.85	1092.44	-978.512	507.938		1300	-305.85	1091.19	-977.424	510.866		1300	-302.503	1093.7	-983.407	505.009
16	1400	-302.503	1203.74	-1094.2	566.514		1400	-295.39	1220.89	-1075.46	574.882		1400	-299.574	1208.76	-1092.44	566.095		1400	-303.34	1199.97	-1095.37	568.606		1400	-302.922	1198.72	-1093.61	571.534		1400	-299.993	1201.23	-1100.06	565.677
17	1500	-299.156	1311.27	-1215.03	628.437		1500	-290.788	1329.26	-1195.58	638.478		1500	-296.227	1316.29	-1213.15	628.437		1500	-299.574	1307.08	-1216.29	630.947		1500	-299.156	1305.83	-1215.03	634.294		1500	-296.646	1308.34	-1221.31	628.018
	4-e-4-m-C7						5-e-2-m-C7						2,2,3-m-C7						2,2,4-m-C7						2,2,5-m-C7						2,2,6-m-C7
	T	DHf0	DGf0	(G0-H0(0K))	H0-H0(0K)		T	DHf0	DGf0	(G0-H0(0K))	H0-H0(0K)		T	DHf0	DGf0	(G0-H0(0K))	H0-H0(0K)		T	DHf0	DGf0	(G0-H0(0K))	H0-H0(0K)		T	DHf0	DGf0	(G0-H0(0K))	H0-H0(0K)		T	DHf0	DGf0	(G0-H0(0K))	H0-H0(0K)
	K	kJ/mol	kJ/mol	kJ/mol	kJ/mol		K	kJ/mol	kJ/mol	kJ/mol	kJ/mol		K	kJ/mol	kJ/mol	kJ/mol	kJ/mol		K	kJ/mol	kJ/mol	kJ/mol	kJ/mol		K	kJ/mol	kJ/mol	kJ/mol	kJ/mol		K	kJ/mol	kJ/mol	kJ/mol	kJ/mol
1	0	-194.138	-194.138	0	0		0	-197.192	-197.192	0	0		0	-199.535	-199.535	0	0		0	-200.999	-200.999	0	0		0	-207.526	-207.526	0	0		0	-210.539	-210.539	0	0
2	200	-239.157	-55.3962	-63.2956	21.4848		200	-240.873	-61.6303	-66.4838	22.8488		200	-244.304	-60.5843	-63.078	21.7777		200	-246.312	-63.1366	-64.124	21.2338		200	-252.923	-70.5004	-64.9943	21.1208		200	-255.852	-71.6719	-63.1366	21.2171
3	273.15	-252.672	13.9746	-96.4459	35.3004		273.15	-254.178	5.98312	-101.349	36.8485		273.15	-258.069	8.7864	-96.2173	35.292		273.15	-259.826	6.02496	-97.4859	34.9992		273.15	-266.814	-1.58992	-98.5716	34.5473		273.15	-269.45	-2.13384	-96.1145	34.9113
4	298.15	-256.814	38.6183	-108.754	41.0032		298.15	-258.404	30.083	-114.242	42.4676		298.15	-262.379	33.472	-108.504	40.8358		298.15	-264.094	30.6269	-109.864	40.6266		298.15	-271.165	22.9702	-110.999	40.0827		298.15	-273.717	22.5936	-108.367	40.543
5	300	-257.149	40.4593	-109.679	41.4634		300	-258.739	31.8821	-115.215	42.9278		300	-262.713	35.313	-109.416	41.2961		300	-264.429	32.4678	-110.784	41.045		300	-271.5	24.8111	-111.926	40.5011		300	-274.052	24.4346	-109.278	40.9614
6	400	-271.793	141.963	-164.013	69.036		400	-274.219	131.168	-171.762	69.6636		400	-278.152	137.068	-163.494	68.0737		400	-279.659	133.804	-165.268	68.0318		400	-287.19	126.022	-166.557	67.0695		400	-289.24	126.315	-163.243	67.99
7	500	-283.215	246.772	-226.103	103.136		500	-286.771	234.011	-235.81	102.634		500	-290.411	242.379	-225.12	101.336		500	-291.75	238.655	-227.338	101.462		500	-299.616	230.831	-228.656	100.123		500	-301.206	231.668	-224.806	101.546
8	600	-291.625	353.548	-295.474	142.716		600	-296.227	338.904	-307.022	140.959		600	-299.574	349.782	-293.968	140.122		600	-300.83	345.598	-296.729	140.499		600	-308.779	337.649	-297.984	138.783		600	-310.034	338.904	-293.717	140.624
9	700	-297.482	461.495	-371.958	186.857		700	-303.758	445.596	-385.137	183.887		700	-306.269	458.566	-369.907	183.678		700	-307.106	453.964	-373.129	184.222		700	-315.892	446.014	-374.301	182.213		700	-316.31	447.688	-369.322	184.431
10	800	-301.248	570.279	-455.219	234.722		800	-308.361	553.125	-469.612	230.538		800	-310.453	568.187	-451.872	231.375		800	-310.871	562.748	-455.889	231.794		800	-320.076	555.217	-456.893	229.702		800	-320.494	557.309	-451.872	232.212
11	900	-303.34	679.482	-544.506	286.186		900	-311.708	661.072	-559.945	280.746		900	-312.545	678.226	-540.364	282.42		900	-312.963	672.369	-544.882	283.257		900	-322.168	664.838	-545.635	280.746		900	-322.168	666.93	-540.364	283.257
12	1000	-303.34	788.684	-639.315	340.159		1000	-312.963	769.019	-656.051	333.465		1000	-312.545	788.266	-634.294	336.394		1000	-312.963	781.99	-639.734	337.23		1000	-322.168	774.458	-640.152	334.72		1000	-322.168	776.969	-634.713	337.649
13	1100	-302.503	897.886	-740.066	396.643		1100	-313.382	877.385	-758.015	388.694		1100	-311.29	898.305	-734.543	392.878		1100	-311.708	891.192	-740.066	394.133		1100	-321.331	884.079	-740.526	391.204		1100	-320.913	887.008	-734.543	394.133
14	1200	-299.993	1006.67	-846.005	455.219		1200	-312.126	985.332	-864.582	446.014		1200	-308.779	1007.93	-839.478	451.872		1200	-308.779	1000.39	-846.005	453.127		1200	-318.402	993.7	-846.005	449.78		1200	-317.984	996.629	-839.98	453.546
15	1300	-296.646	1115.45	-957.299	515.469		1300	-310.453	1093.28	-976.336	505.009		1300	-305.014	1117.55	-949.684	512.54		1300	-305.014	1109.18	-956.211	513.795		1300	-314.637	1102.9	-956.755	510.866		1300	-314.218	1105.83	-950.228	514.214
16	1400	-292.462	1224.24	-1072.53	577.81		1400	-307.524	1201.64	-1092.44	565.677		1400	-300.411	1226.75	-1064.33	575.3		1400	-300.411	1217.96	-1071.94	576.555		1400	-310.034	1211.69	-1071.36	573.626		1400	-309.616	1215.03	-1065.5	577.392
17	1500	-287.441	1332.19	-1193.07	641.826		1500	-304.177	1309.17	-1213.15	627.6		1500	-294.972	1335.95	-1183.65	639.734		1500	-294.554	1326.33	-1191.81	641.407		1500	-304.595	1320.47	-1191.81	638.06		1500	-303.758	1323.82	-1184.91	641.826
	2,3,3-m-C7						2,3,4-m-C7						2,3,5-m-C7						2,3,6-m-C7						2,4,4-m-C7						2,4,5-m-C7
	T	DHf0	DGf0	(G0-H0(0K))	H0-H0(0K)		T	DHf0	DGf0	(G0-H0(0K))	H0-H0(0K)		T	DHf0	DGf0	(G0-H0(0K))	H0-H0(0K)		T	DHf0	DGf0	(G0-H0(0K))	H0-H0(0K)		T	DHf0	DGf0	(G0-H0(0K))	H0-H0(0K)		T	DHf0	DGf0	(G0-H0(0K))	H0-H0(0K)
	K	kJ/mol	kJ/mol	kJ/mol	kJ/mol		K	kJ/mol	kJ/mol	kJ/mol	kJ/mol		K	kJ/mol	kJ/mol	kJ/mol	kJ/mol		K	kJ/mol	kJ/mol	kJ/mol	kJ/mol		K	kJ/mol	kJ/mol	kJ/mol	kJ/mol		K	kJ/mol	kJ/mol	kJ/mol	kJ/mol
1	0	-196.564	-196.564	0	0		0	-191.878	-191.878	0	0		0	-196.899	-196.899	0	0		0	-198.614	-198.614	0	0		0	-198.071	-198.071	0	0		0	-196.188	-196.188	0	0
2	200	-241.71	-58.0321	-63.4629	21.4179		200	-237.191	-56.0238	-66.149	21.2505		200	-242.63	-62.8437	-67.9816	20.7652		200	-244.262	-64.852	-68.2578	20.8907		200	-244.011	-60.3333	-64.2495	20.6104		200	-242.086	-61.9232	-67.739	20.602
3	273.15	-255.475	11.3386	-96.5945	34.9615		273.15	-250.873	12.4265	-100.217	34.8569		273.15	-256.605	5.14632	-102.492	34.1163		273.15	-258.571	3.05432	-102.869	33.8946		273.15	-257.525	9.03744	-97.4174	34.4092		273.15	-256.186	6.276	-102.08	33.8402
4	298.15	-259.701	36.0242	-108.891	40.5848		298.15	-255.057	36.7774	-112.833	40.543		298.15	-260.872	29.3717	-115.253	39.7062		298.15	-262.964	27.2378	-115.627	39.3296		298.15	-261.667	33.6812	-109.739	40.1246		298.15	-260.454	30.5432	-114.766	39.4133
5	300	-260.036	37.8652	-109.805	41.0032		300	-255.391	38.5765	-113.771	40.9614		300	-261.207	31.1708	-116.194	40.1246		300	-263.299	29.0788	-116.583	39.748		300	-262.002	35.5222	-110.658	40.543		300	-260.789	32.3423	-115.717	39.8735
6	400	-275.14	139.536	-163.979	68.1155		400	-270.328	138.909	-169.285	68.2829		400	-276.479	131.043	-172.18	67.1114		400	-279.073	128.993	-172.481	66.2327		400	-276.688	136.984	-165.034	68.0737		400	-275.977	132.465	-171.46	66.944
7	500	-287.022	244.638	-225.769	101.755		500	-282.253	242.672	-232.442	101.88		500	-288.612	234.388	-235.747	100.458		500	-291.667	232.547	-235.852	99.1608		500	-288.152	241.793	-227.108	102.173		500	-287.901	236.019	-234.827	100.458
8	600	-295.809	351.874	-294.972	140.917		600	-291.206	348.527	-303.005	140.833		600	-297.901	339.741	-306.52	139.244		600	-301.248	338.486	-306.52	137.654		600	-296.646	348.527	-296.478	141.754		600	-297.064	341.833	-305.516	139.453
9	700	-302.085	460.24	-371.079	184.849		700	-297.901	455.638	-380.158	184.347		700	-304.595	446.851	-384.259	182.632		700	-308.361	445.596	-383.673	180.791		700	-302.503	456.474	-373.129	186.062		700	-303.34	448.525	-383.087	183.05
10	800	-305.85	569.442	-453.546	232.63		800	-302.085	563.585	-464.257	231.794		800	-309.198	554.38	-468.273	229.702		800	-312.963	553.543	-467.604	228.028		800	-305.85	565.258	-456.223	234.304		800	-307.942	556.472	-466.934	230.538
11	900	-307.942	679.063	-542.246	284.094		900	-304.595	671.95	-553.92	282.42		900	-311.708	662.327	-558.815	280.328		900	-315.474	661.909	-557.309	278.236		900	-307.524	674.461	-545.635	285.767		900	-310.034	664.419	-557.309	281.165
12	1000	-307.524	788.684	-636.805	338.486		1000	-305.432	780.734	-649.775	335.975		1000	-312.545	770.693	-654.796	333.883		1000	-316.31	770.693	-653.122	331.373		1000	-307.106	783.245	-640.57	340.578		1000	-310.871	773.203	-653.122	334.72
13	1100	-306.269	898.305	-737.304	394.97		1100	-305.014	889.1	-751.112	391.622		1100	-311.708	879.058	-756.174	389.949		1100	-316.31	879.477	-754.333	387.438		1100	-305.432	892.447	-741.907	397.48		1100	-310.453	881.15	-754.794	390.786
14	1200	-303.34	1007.51	-842.992	454.382		1200	-302.922	997.466	-857.553	449.78		1200	-310.034	987.006	-863.076	447.688		1200	-314.218	987.842	-860.565	445.178		1200	-302.085	1000.81	-848.013	456.893		1200	-308.361	989.516	-861.569	448.943
15	1300	-299.574	1116.71	-953.492	515.469		1300	-299.993	1105.83	-969.265	510.03		1300	-307.106	1094.95	-974.705	507.938		1300	-311.708	1096.21	-971.985	505.009		1300	-297.901	1109.6	-958.931	517.979		1300	-305.432	1097.46	-973.073	508.774
16	1400	-294.554	1225.49	-1069.01	578.229		1400	-296.646	1214.2	-1084.83	571.534		1400	-303.34	1202.9	-1091.27	569.442		1400	-307.942	1204.57	-1087.76	566.514		1400	-292.88	1217.54	-1075.46	581.158		1400	-301.666	1205.41	-1089.51	570.698
17	1500	-288.696	1333.86	-1188.67	642.662		1500	-292.043	1321.73	-1205.62	634.713		1500	-299.156	1310.43	-1211.9	632.621		1500	-303.758	1312.52	-1208.13	629.692		1500	-287.022	1325.49	-1195.58	646.01		1500	-297.482	1312.94	-1210.01	633.876
	2,4,6-m-C7						2,5,5-m-C7						3,3,4-m-C7						3,3,5-m-C7						3,4,4-m-C7						3,4,5-m-C7
	T	DHf0	DGf0	(G0-H0(0K))	H0-H0(0K)		T	DHf0	DGf0	(G0-H0(0K))	H0-H0(0K)		T	DHf0	DGf0	(G0-H0(0K))	H0-H0(0K)		T	DHf0	DGf0	(G0-H0(0K))	H0-H0(0K)		T	DHf0	DGf0	(G0-H0(0K))	H0-H0(0K)		T	DHf0	DGf0	(G0-H0(0K))	H0-H0(0K)
	K	kJ/mol	kJ/mol	kJ/mol	kJ/mol		K	kJ/mol	kJ/mol	kJ/mol	kJ/mol		K	kJ/mol	kJ/mol	kJ/mol	kJ/mol		K	kJ/mol	kJ/mol	kJ/mol	kJ/mol		K	kJ/mol	kJ/mol	kJ/mol	kJ/mol		K	kJ/mol	kJ/mol	kJ/mol	kJ/mol
1	0	-205.434	-205.434	0	0		0	-204.807	-204.807	0	0		0	-192.38	-192.38	0	0		0	-195.142	-195.142	0	0		0	-192.297	-192.297	0	0		0	-188.364	-188.364	0	0
2	200	-251.333	-66.8603	-63.4545	20.6188		200	-250.412	-68.1992	-65.3959	20.9326		200	-237.693	-55.1033	-64.7348	21.192		200	-240.831	-59.5802	-66.4252	20.8363		200	-238.07	-54.7686	-64.4587	20.7777		200	-233.76	-52.8858	-66.5423	21.1376
3	273.15	-264.471	2.7196	-96.3888	34.7858		273.15	-264.136	0.6276	-99.0745	34.5054		273.15	-251.709	13.9327	-98.2059	34.472		273.15	-254.555	8.91192	-100.446	34.426		273.15	-252.086	14.5603	-97.6688	34.0368		273.15	-247.693	15.4808	-100.663	34.5054
4	298.15	-268.445	27.4052	-108.654	40.6685		298.15	-268.404	25.1458	-111.548	40.1246		298.15	-256.019	38.5346	-110.6	40.0409		298.15	-258.571	33.3046	-113.045	40.0409		298.15	-256.354	39.2041	-109.964	39.6643		298.15	-251.96	39.8317	-113.294	40.1246
5	300	-268.738	29.2462	-109.566	41.1287		300	-268.738	26.945	-112.478	40.543		300	-256.354	40.3756	-111.525	40.4593		300	-259.157	35.1038	-113.985	40.4593		300	-256.688	41.045	-110.884	40.0827		300	-252.295	41.6308	-114.223	40.543
6	400	-282.797	130.834	-163.862	69.3289		400	-284.052	127.947	-167.36	67.4879		400	-271.583	141.67	-166.071	67.4879		400	-274.429	135.603	-169.335	67.4042		400	-271.583	142.674	-165.134	67.4042		400	-267.483	142.005	-169.703	67.6134
7	500	-293.8	235.559	-226.041	103.847		500	-296.185	232.379	-229.806	100.834		500	-283.508	246.438	-228.216	101.085		500	-286.52	239.576	-232.275	100.834		500	-283.131	247.609	-227.087	101.42		500	-279.575	245.852	-232.777	100.893
8	600	-302.085	342.251	-295.725	143.595		600	-305.432	338.904	-299.491	139.787		600	-292.462	353.13	-297.733	140.206		600	-295.39	345.598	-302.503	139.829		600	-291.625	354.803	-296.478	140.917		600	-288.696	351.874	-303.005	139.829
9	700	-307.942	450.198	-372.25	187.778		700	-311.708	446.851	-376.058	183.468		700	-298.738	461.495	-374.008	184.096		700	-302.085	453.127	-379.572	183.594		700	-297.482	462.75	-372.836	185.1		700	-295.39	458.985	-380.158	183.217
10	800	-311.708	558.564	-455.554	235.559		800	-315.474	555.635	-459.236	230.957		800	-302.503	570.279	-456.893	231.794		800	-305.85	561.074	-463.252	231.375		800	-301.248	571.534	-455.554	233.049		800	-299.993	567.35	-463.922	230.538
11	900	-313.8	667.766	-544.882	286.604		900	-317.566	664.419	-548.648	282.42		900	-304.177	679.482	-546.012	283.257		900	-307.524	669.858	-553.167	282.42		900	-302.922	680.737	-544.882	284.512		900	-302.503	675.716	-553.92	281.165
12	1000	-314.218	776.55	-640.152	340.578		1000	-317.566	774.04	-643.918	336.394		1000	-304.177	788.684	-640.989	337.649		1000	-307.524	778.224	-648.938	336.812		1000	-302.503	790.358	-639.734	339.322		1000	-303.34	784.918	-649.357	334.302
13	1100	-313.382	885.753	-740.986	397.062		1100	-316.31	882.824	-744.668	393.296		1100	-302.922	897.886	-741.907	394.133		1100	-306.269	887.008	-750.191	393.714		1100	-301.248	899.56	-740.526	395.806		1100	-302.922	893.284	-750.651	390.367
14	1200	-310.871	994.537	-847.009	455.219		1200	-313.382	991.608	-850.524	452.29		1200	-299.993	1007.09	-847.511	453.127		1200	-303.34	994.955	-856.548	452.709		1200	-297.901	1008.34	-846.507	455.219		1200	-300.83	1002.07	-856.548	448.525
15	1300	-307.942	1102.9	-958.387	515.469		1300	-309.616	1100.39	-961.651	512.958		1300	-296.227	1116.29	-958.387	514.214		1300	-299.156	1103.32	-968.178	510.448		1300	-294.135	1117.13	-957.299	514.632		1300	-298.319	1110.43	-968.178	508.356
16	1400	-304.177	1211.69	-1073.7	577.392		1400	-305.014	1208.76	-1077.21	576.137		1400	-291.206	1224.24	-1071.94	577.392		1400	-294.554	1210.85	-1084.83	576.974		1400	-289.114	1225.49	-1073.11	579.066		1400	-294.554	1218.8	-1083.66	569.861
17	1500	-299.574	1319.63	-1194.32	640.989		1500	-299.156	1316.7	-1197.46	640.57		1500	-285.349	1332.19	-1194.32	641.826		1500	-288.696	1318.38	-1205.62	641.407		1500	-283.257	1333.44	-1193.07	643.918		1500	-290.37	1326.75	-1203.74	633.039

## Sheet: C10c
	3,3-e-C6						3,4-e-C6						3-e-2,2-m-C6						3-e-2,3-m-C6						3-e-2,4-m-C6						3-e-2,5-m-C6
	T	DHf0	DGf0	(G0-H0(0K))	H0-H0(0K)		T	DHf0	DGf0	(G0-H0(0K))	H0-H0(0K)		T	DHf0	DGf0	(G0-H0(0K))	H0-H0(0K)		T	DHf0	DGf0	(G0-H0(0K))	H0-H0(0K)		T	DHf0	DGf0	(G0-H0(0K))	H0-H0(0K)		T	DHf0	DGf0	(G0-H0(0K))	H0-H0(0K)
	K	kJ/mol	kJ/mol	kJ/mol	kJ/mol		K	kJ/mol	kJ/mol	kJ/mol	kJ/mol		K	kJ/mol	kJ/mol	kJ/mol	kJ/mol		K	kJ/mol	kJ/mol	kJ/mol	kJ/mol		K	kJ/mol	kJ/mol	kJ/mol	kJ/mol		K	kJ/mol	kJ/mol	kJ/mol	kJ/mol
1	0	-189.452	-189.452	0	0		0	-188.28	-188.28	0	0		0	-188.573	-188.573	0	0		0	-189.661	-189.661	0	0		0	-181.125	-181.125	0	0		0	-197.736	-197.736	0	0
2	200	-234.22	-45.6056	-58.4086	21.7903		200	-232.379	-49.0783	-62.7935	22.4179		200	-233.802	-50.9193	-64.3499	21.2547		200	-235.183	-50.1243	-62.4922	20.9995		200	-226.898	-46.4424	-67.3791	20.7568		200	-243.174	-60.5006	-64.8018	21.0623
3	273.15	-246.856	25.0622	-89.9888	36.1749		273.15	-244.848	19.9577	-96.2745	37.2585		273.15	-247.735	18.2004	-97.7602	34.6435		273.15	-248.906	19.7485	-95.1202	34.5782		273.15	-240.789	21.715	-101.692	34.154		273.15	-256.437	8.40984	-98.3774	35.1079
4	298.15	-251.166	50.2498	-101.793	42.0074		298.15	-248.781	44.4341	-108.754	43.2207		298.15	-252.17	42.8023	-110.126	40.0827		298.15	-253.09	44.3504	-107.244	40.2501		298.15	-245.141	45.9822	-114.38	39.6643		298.15	-260.538	32.9281	-110.862	40.8777
5	300	-251.458	52.1326	-102.675	42.4258		300	-249.074	46.275	-109.692	43.681		300	-252.504	44.6433	-111.035	40.5011		300	-253.425	46.4424	-108.148	40.7103		300	-245.475	47.8231	-115.315	40.1246		300	-260.831	34.7272	-111.788	41.3379
6	400	-266.102	155.603	-155.026	70.082		400	-263.55	146.984	-164.833	71.4627		400	-268.529	146.231	-165.318	66.7766		400	-268.236	148.741	-161.703	68.1155		400	-261.123	148.03	-170.958	66.7348		400	-275.642	135.603	-166.791	68.785
7	500	-277.776	262.462	-215.099	103.889		500	-275.307	251.04	-227.672	104.893		500	-281.332	251.458	-227.003	99.4537		500	-279.91	254.387	-222.965	101.964		500	-273.675	251.835	-234.053	99.6629		500	-287.566	239.827	-229.43	102.341
8	600	-286.604	371.539	-282.42	143.051		600	-284.93	357.314	-297.733	143.428		600	-290.788	358.987	-295.725	137.821		600	-288.696	361.916	-291.457	141.252		600	-283.257	357.732	-304.26	138.072		600	-296.646	346.017	-299.491	141.168
9	700	-292.88	481.578	-356.728	186.816		700	-292.462	464.842	-374.594	186.314		700	-297.901	467.771	-371.372	180.958		700	-294.972	471.118	-367.272	185.184		700	-290.37	465.261	-381.33	181.167		700	-303.34	453.964	-376.058	184.556
10	800	-297.064	592.454	-437.814	234.304		800	-297.482	573.626	-457.897	233.049		800	-302.503	577.392	-453.546	228.028		800	-298.738	580.739	-449.194	233.049		800	-294.972	573.626	-464.926	228.028		800	-307.942	562.33	-459.571	231.794
11	900	-299.156	703.749	-524.548	285.349		900	-300.83	682.41	-547.142	282.838		900	-305.014	687.85	-541.87	279.073		900	-300.411	690.778	-537.728	284.512		900	-297.901	682.41	-554.673	278.236		900	-310.871	671.532	-549.024	282.002
12	1000	-299.574	815.462	-617.558	338.904		1000	-302.085	792.031	-641.826	335.557		1000	-305.432	798.307	-635.55	332.628		1000	-300.411	800.818	-631.784	338.486		1000	-298.738	791.194	-649.775	331.791		1000	-311.708	780.734	-643.918	335.557
13	1100	-299.156	926.756	-716.133	395.388		1100	-302.503	901.234	-742.827	390.367		1100	-304.177	908.346	-735.464	389.112		1100	-299.156	910.857	-731.782	395.388		1100	-298.738	900.397	-751.112	387.438		1100	-311.29	889.937	-744.668	391.204
14	1200	-296.646	1037.63	-819.395	453.546		1200	-301.666	1010.85	-848.013	447.688		1200	-301.666	1018.39	-839.98	447.688		1200	-296.227	1020.9	-836.465	454.382		1200	-296.646	1009.18	-856.548	445.178		1200	-309.198	999.139	-850.524	449.362
15	1300	-293.717	1149.34	-927.928	513.795		1300	-299.993	1120.06	-958.387	506.264		1300	-298.319	1128.42	-950.228	508.356		1300	-292.462	1130.52	-946.421	515.469		1300	-294.135	1117.96	-968.178	505.009		1300	-306.687	1107.92	-961.107	509.193
16	1400	-289.533	1260.22	-1041.48	575.718		1400	-297.064	1229.26	-1073.11	566.932		1400	-293.717	1238.05	-1064.33	570.698		1400	-287.441	1239.72	-1061.4	578.229		1400	-290.788	1226.33	-1083.07	566.514		1400	-303.34	1216.71	-1076.63	570.698
17	1500	-284.93	1370.68	-1159.18	639.315		1500	-294.135	1338.04	-1193.07	628.855		1500	-288.278	1347.25	-1183.65	635.131		1500	-282.002	1348.92	-1181.14	642.662		1500	-286.604	1334.7	-1203.11	629.692		1500	-298.738	1325.07	-1196.21	633.876
	3-e-3,4-m-C6						4-e-2,2-m-C6						4-e-2,3-m-C6						4-e-2,4-m-C6						4-e-3,3-m-C6						2,2,3,3-m-C6
	T	DHf0	DGf0	(G0-H0(0K))	H0-H0(0K)		T	DHf0	DGf0	(G0-H0(0K))	H0-H0(0K)		T	DHf0	DGf0	(G0-H0(0K))	H0-H0(0K)		T	DHf0	DGf0	(G0-H0(0K))	H0-H0(0K)		T	DHf0	DGf0	(G0-H0(0K))	H0-H0(0K)		T	DHf0	DGf0	(G0-H0(0K))	H0-H0(0K)
	K	kJ/mol	kJ/mol	kJ/mol	kJ/mol		K	kJ/mol	kJ/mol	kJ/mol	kJ/mol		K	kJ/mol	kJ/mol	kJ/mol	kJ/mol		K	kJ/mol	kJ/mol	kJ/mol	kJ/mol		K	kJ/mol	kJ/mol	kJ/mol	kJ/mol		K	kJ/mol	kJ/mol	kJ/mol	kJ/mol
1	0	-185.435	-185.435	0	0		0	-199.451	-199.451	0	0		0	-190.33	-190.33	0	0		0	-191.878	-191.878	0	0		0	-181.418	-181.418	0	0		0	-194.138	-194.138	0	0
2	200	-230.915	-46.275	-62.8437	21.0664		200	-244.387	-59.4546	-62.0404	21.5978		200	-235.057	-51.5887	-63.2956	21.7819		200	-237.777	-53.3042	-63.4378	20.6229		200	-227.024	-44.4341	-65.0528	20.9284		200	-240.413	-50.5427	-58.417	20.2589
3	273.15	-244.931	23.5141	-95.5773	34.3757		273.15	-257.483	10.209	-94.8573	35.8025		273.15	-248.028	17.5728	-96.6402	36.133		273.15	-251.458	16.3594	-96.2973	34.2293		273.15	-241.166	24.6019	-98.5259	34.0578		273.15	-254.094	21.1292	-89.2802	33.8611
4	298.15	-249.157	48.3252	-107.718	39.999		298.15	-261.667	34.9782	-107.069	41.4634		298.15	-252.044	42.091	-109.065	41.9655		298.15	-255.726	41.1287	-108.492	39.8317		298.15	-245.601	49.162	-110.912	39.497		298.15	-258.278	46.5679	-100.807	39.5388
5	300	-249.492	50.1662	-108.625	40.4174		300	-262.002	36.8192	-107.985	41.9237		300	-252.337	43.932	-109.993	42.4258		300	-256.061	42.9697	-109.403	40.2919		300	-245.936	51.003	-111.838	39.9154		300	-258.613	48.4507	-101.671	39.999
6	400	-264.554	152.423	-162.222	67.6134		400	-276.981	138.825	-161.837	68.8686		400	-267.023	144.766	-164.766	70.0402		400	-271.249	145.059	-163.193	67.3624		400	-261.751	152.507	-166.205	66.3582		400	-273.341	153.134	-152.833	67.4879
7	500	-276.479	258.111	-223.426	101.169		500	-289.533	244.346	-223.216	102.09		500	-278.905	249.45	-227.233	103.638		500	-283.215	250.538	-224.576	100.876		500	-274.345	257.567	-228.028	99.2863		500	-284.763	261.165	-211.731	101.588
8	600	-285.349	366.1	-291.96	140.248		600	-298.738	351.874	-291.708	140.792		600	-288.278	356.058	-296.98	142.465		600	-292.043	358.15	-293.215	139.997		600	-283.675	364.845	-296.98	137.905		600	-292.88	371.121	-277.901	141.252
9	700	-291.625	474.884	-367.564	184.012		700	-305.432	461.077	-367.272	184.263		700	-294.972	464.006	-373.715	185.77		700	-298.319	466.934	-368.736	183.887		700	-290.37	473.629	-372.836	181.293		700	-298.738	482.415	-351.456	185.77
10	800	-295.809	584.923	-449.529	231.794		800	-309.616	570.698	-449.529	231.794		800	-299.156	572.79	-456.558	233.049		800	-302.085	576.555	-451.203	231.794		800	-294.554	582.831	-455.219	228.865		800	-301.666	594.128	-431.454	234.304
11	900	-297.901	694.962	-537.728	282.838		900	-312.126	681.155	-537.351	282.838		900	-302.085	681.992	-546.012	283.257		900	-304.177	686.594	-539.61	282.838		900	-297.064	692.87	-543.753	279.491		900	-302.503	706.259	-517.77	286.604
12	1000	-297.901	805.42	-631.366	336.812		1000	-312.126	791.613	-631.366	336.812		1000	-302.922	791.194	-640.989	336.812		1000	-303.758	796.634	-633.876	337.23		1000	-297.064	802.91	-638.06	333.465		1000	-301.248	818.39	-610.027	342.251
13	1100	-296.646	915.459	-731.321	393.714		1100	-310.871	901.652	-730.861	393.296		1100	-302.503	900.397	-741.447	392.459		1100	-302.503	906.673	-733.623	394.133		1100	-295.809	912.949	-738.225	389.949		1100	-298.738	930.103	-708.309	399.99
14	1200	-293.717	1025.92	-835.963	452.709		1200	-308.361	1011.69	-835.963	451.872		1200	-300.83	1010.02	-847.009	450.617		1200	-299.574	1016.71	-838.474	453.127		1200	-293.298	1022.57	-843.494	448.943		1200	-294.135	1041.4	-811.361	461.077
15	1300	-289.951	1135.54	-945.877	513.377		1300	-304.595	1121.73	-945.333	512.958		1300	-297.901	1118.8	-957.843	510.448		1300	-295.39	1125.91	-948.596	514.214		1300	-289.533	1131.77	-953.492	510.03		1300	-288.696	1152.69	-920.313	523.837
16	1400	-285.349	1245.16	-1060.23	576.137		1400	-299.993	1231.35	-1060.23	575.718		1400	-294.554	1228	-1073.11	571.953		1400	-290.788	1235.12	-1063.74	577.392		1400	-284.93	1241.39	-1068.43	572.371		1400	-281.583	1263.15	-1033.28	588.689
17	1500	-279.491	1354.36	-1179.26	640.57		1500	-294.554	1340.55	-1179.26	639.734		1500	-290.37	1336.37	-1192.44	635.131		1500	-284.93	1343.9	-1183.03	641.826		1500	-279.491	1350.18	-1187.42	636.805		1500	-273.634	1373.19	-1151.65	655.214
	2,2,3,4-m-C6						2,2,3,5-m-C6						2,2,4,4-m-C6						2,2,4,5-m-C6						2,2,5,5-m-C6						2,3,3,4-m-C6
	T	DHf0	DGf0	(G0-H0(0K))	H0-H0(0K)		T	DHf0	DGf0	(G0-H0(0K))	H0-H0(0K)		T	DHf0	DGf0	(G0-H0(0K))	H0-H0(0K)		T	DHf0	DGf0	(G0-H0(0K))	H0-H0(0K)		T	DHf0	DGf0	(G0-H0(0K))	H0-H0(0K)		T	DHf0	DGf0	(G0-H0(0K))	H0-H0(0K)
	K	kJ/mol	kJ/mol	kJ/mol	kJ/mol		K	kJ/mol	kJ/mol	kJ/mol	kJ/mol		K	kJ/mol	kJ/mol	kJ/mol	kJ/mol		K	kJ/mol	kJ/mol	kJ/mol	kJ/mol		K	kJ/mol	kJ/mol	kJ/mol	kJ/mol		K	kJ/mol	kJ/mol	kJ/mol	kJ/mol
1	0	-187.736	-187.736	0	0		0	-204.723	-204.723	0	0		0	-193.301	-193.301	0	0		0	-200.706	-200.706	0	0		0	-219.032	-219.032	0	0		0	-188.489	-188.489	0	0
2	200	-234.262	-49.5804	-63.8395	20.0246		200	-251.291	-64.2662	-61.5299	19.9702		200	-239.827	-51.6306	-60.3249	20.0079		200	-247.484	-62.8018	-64.0989	19.761		200	-265.558	-75.8141	-58.7685	20.0079		200	-234.848	-47.321	-60.8605	20.1585
3	273.15	-248.488	20.2506	-96.5145	33.0829		273.15	-265.098	6.35968	-93.4173	33.472		273.15	-253.006	19.3301	-91.8973	34.108		273.15	-261.626	6.98728	-96.8116	32.9239		273.15	-279.449	-4.184	-89.6688	33.4469		273.15	-248.488	23.4722	-92.5831	33.8151
4	298.15	-252.881	45.1035	-108.629	38.5765		298.15	-269.324	31.4637	-105.298	39.1204		298.15	-257.149	44.5178	-103.701	39.8317		298.15	-266.019	31.8402	-108.928	38.4091		298.15	-283.801	21.2547	-101.194	38.953		298.15	-252.588	48.6181	-104.412	39.5806
5	300	-253.216	46.9863	-109.529	38.9949		300	-269.659	33.3465	-106.177	39.5388		300	-257.483	46.3587	-104.571	40.2919		300	-266.353	33.6812	-109.843	38.8275		300	-284.135	23.1794	-102.048	39.3714		300	-252.881	50.5009	-105.299	40.0409
6	400	-268.906	149.536	-162.841	65.5633		400	-284.679	136.733	-158.657	66.7348		400	-272.295	149.996	-156.8	67.6971		400	-282.085	136.189	-163.193	65.3541		400	-299.867	128.072	-152.984	65.8562		400	-267.358	153.888	-157.737	67.8226
7	500	-281.29	255.642	-223.635	98.6587		500	-296.562	243.509	-218.76	100.416		500	-283.968	256.981	-216.71	101.546		500	-294.554	242.254	-224.011	98.3658		500	-312.377	236.563	-211.397	98.9098		500	-278.613	260.58	-217.965	102.09
8	600	-290.37	364.008	-291.708	137.444		600	-305.432	352.293	-286.186	139.62		600	-292.462	366.1	-283.926	141.043		600	-303.758	350.619	-291.96	137.068		600	-321.75	347.272	-277.148	137.654		600	-287.022	369.029	-285.684	141.796
9	700	-297.064	473.629	-366.686	181.042		700	-311.708	462.332	-360.535	183.552		700	-298.319	476.139	-358.192	185.393		700	-310.453	460.24	-366.979	180.623		700	-328.026	459.403	-349.699	181.376		700	-292.462	479.068	-360.242	186.188
10	800	-300.83	584.086	-448.19	228.865		800	-315.055	573.208	-441.496	231.375		800	-301.248	587.015	-439.153	233.886		800	-314.637	570.698	-448.525	228.446		800	-331.791	571.953	-428.776	229.283		800	-295.809	589.526	-441.496	234.722
11	900	-302.922	694.544	-535.468	279.91		900	-316.729	684.502	-528.69	283.257		900	-302.503	698.31	-526.431	286.186		900	-316.31	681.155	-536.221	279.491		900	-333.046	684.921	-514.004	281.165		900	-297.482	700.402	-529.443	286.186
12	1000	-302.503	805.42	-629.274	334.302		1000	-316.31	795.797	-621.742	337.649		1000	-301.248	809.604	-619.65	341.414		1000	-316.31	792.031	-629.274	333.883		1000	-332.628	798.307	-605.006	335.975		1000	-296.646	811.278	-622.579	341.414
13	1100	-300.83	916.296	-728.1	391.622		1100	-314.637	907.091	-720.736	394.97		1100	-298.319	920.48	-718.895	399.572		1100	-314.637	902.907	-728.56	390.786		1100	-330.118	911.275	-702.326	393.714		1100	-294.554	921.735	-722.117	398.735
14	1200	-297.482	1026.75	-832.951	451.035		1200	-311.29	1017.55	-824.415	454.382		1200	-293.717	1030.94	-822.909	460.24		1200	-311.29	1013.36	-832.951	450.617		1200	-325.934	1023.82	-804.332	453.964		1200	-290.788	1032.19	-826.424	458.566
15	1300	-293.298	1136.79	-942.613	512.54		1300	-306.687	1128.01	-933.911	516.306		1300	-287.859	1140.98	-932.279	523.418		1300	-306.687	1123.4	-942.613	512.122		1300	-320.494	1135.96	-911.61	516.306		1300	-286.186	1142.23	-936.086	520.49
16	1400	-287.859	1246.83	-1056.71	576.137		1400	-300.83	1238.46	-1047.34	579.902		1400	-281.165	1250.6	-1046.75	588.27		1400	-301.248	1233.44	-1056.71	575.718		1400	-314.218	1248.09	-1023.91	581.158		1400	-280.328	1251.85	-1050.27	584.086
17	1500	-281.165	1356.03	-1175.49	641.407		1500	-294.554	1348.08	-1166.08	645.173		1500	-273.215	1359.8	-1166.08	654.796		1500	-294.554	1342.65	-1175.49	640.989		1500	-306.687	1359.38	-1140.98	647.683		1500	-273.634	1361.06	-1169.85	649.775
	2,3,3,5-m-C6						2,3,4,4-m-C6						2,3,4,5-m-C6						3,3,4,4-m-C6						3,3-e-2-m-C5						3-e-2,2,3-m-C5
	T	DHf0	DGf0	(G0-H0(0K))	H0-H0(0K)		T	DHf0	DGf0	(G0-H0(0K))	H0-H0(0K)		T	DHf0	DGf0	(G0-H0(0K))	H0-H0(0K)		T	DHf0	DGf0	(G0-H0(0K))	H0-H0(0K)		T	DHf0	DGf0	(G0-H0(0K))	H0-H0(0K)		T	DHf0	DGf0	(G0-H0(0K))	H0-H0(0K)
	K	kJ/mol	kJ/mol	kJ/mol	kJ/mol		K	kJ/mol	kJ/mol	kJ/mol	kJ/mol		K	kJ/mol	kJ/mol	kJ/mol	kJ/mol		K	kJ/mol	kJ/mol	kJ/mol	kJ/mol		K	kJ/mol	kJ/mol	kJ/mol	kJ/mol		K	kJ/mol	kJ/mol	kJ/mol	kJ/mol
1	0	-194.138	-194.138	0	0		0	-184.096	-184.096	0	0		0	-192.59	-192.59	0	0		0	-184.138	-184.138	0	0		0	-174.18	-174.18	0	0		0	-175.226	-175.226	0	0
2	200	-240.873	-55.438	-63.3123	19.8071		200	-230.789	-46.2332	-64.1324	19.8614		200	-239.074	-53.0113	-62.442	20.0414		200	-230.287	-40.9195	-58.8019	20.3886		200	-220.078	-34.0578	-61.8814	20.648		200	-221.71	-33.221	-59.9818	20.0665
3	273.15	-254.847	14.644	-95.7602	33.1247		273.15	-245.015	23.5559	-96.8459	32.9239		273.15	-252.546	17.1962	-94.7316	33.8778		273.15	-244.22	30.585	-89.8059	33.7565		273.15	-234.513	36.3171	-94.0459	33.4887		273.15	-236.396	38.1162	-91.1888	32.6519
4	298.15	-259.115	39.5388	-107.818	38.702		298.15	-249.366	48.4089	-108.978	38.451		298.15	-256.605	42.1329	-106.77	39.7062		298.15	-248.404	55.9819	-101.369	39.4133		298.15	-239.032	61.3374	-105.959	38.8694		298.15	-240.957	63.5131	-102.766	37.9907
5	300	-259.45	41.4216	-108.713	39.1622		300	-249.701	50.2498	-109.88	38.8694		300	-256.898	44.0157	-107.659	40.1246		300	-248.739	57.8647	-102.236	39.8735		300	-239.367	63.2202	-106.843	39.2459		300	-241.291	65.3959	-103.629	38.4091
6	400	-274.638	144.097	-161.887	66.1909		400	-265.056	152.674	-163.31	65.7306		400	-271.332	146.566	-160.933	67.9482		400	-263.425	162.423	-153.553	67.4042		400	-255.517	166.607	-159.293	65.3541		400	-257.442	170.163	-154.691	64.5173
7	500	-286.52	250.203	-222.652	99.7884		500	-277.106	258.571	-224.325	99.2026		500	-282.838	252.463	-221.961	101.964		500	-274.805	270.245	-212.61	101.546		500	-268.32	273.717	-219.116	98.073		500	-270.077	278.613	-213.175	97.4035
8	600	-295.39	358.569	-290.704	139.034		600	-286.186	366.518	-292.713	138.323		600	-291.625	360.242	-290.453	141.21		600	-283.257	379.907	-279.156	141.294		600	-277.818	383.254	-285.935	136.482		600	-279.491	389.112	-278.905	136.106
9	700	-301.248	467.771	-365.807	183.092		700	-292.043	475.721	-367.857	182.255		700	-297.901	469.445	-365.807	185.058		700	-288.696	491.202	-352.628	185.853		700	-284.93	493.712	-359.95	179.703		700	-285.767	501.243	-351.456	179.87
10	800	-305.014	578.229	-447.521	231.375		800	-295.809	585.76	-449.529	230.12		800	-301.666	579.484	-447.521	232.63		800	-291.625	602.496	-432.793	234.722		800	-289.114	605.425	-440.157	227.191		800	-289.533	613.793	-430.45	228.028
11	900	-306.687	688.686	-535.468	282.838		900	-297.482	696.218	-537.728	281.583		900	-303.758	689.523	-535.468	283.675		900	-292.462	714.627	-519.276	287.022		900	-291.625	717.138	-526.431	277.818		900	-290.788	726.761	-515.887	279.491
12	1000	-305.85	799.144	-628.855	337.649		1000	-297.064	806.675	-631.784	336.394		1000	-304.177	800.399	-629.692	337.649		1000	-291.206	826.34	-611.701	342.251		1000	-292.043	829.687	-618.814	331.373		1000	-289.951	840.147	-607.098	334.72
13	1100	-303.758	909.602	-728.56	394.97		1100	-294.972	916.714	-731.321	393.714		1100	-302.922	910.438	-729.02	394.133		1100	-288.278	938.053	-710.15	400.409		1100	-290.788	941.4	-716.594	387.857		1100	-287.441	952.697	-704.167	392.459
14	1200	-300.411	1019.64	-833.453	454.801		1200	-291.625	1026.75	-836.465	453.546		1200	-300.411	1020.9	-833.955	453.127		1200	-283.675	1049.35	-813.872	461.077		1200	-288.278	1053.53	-819.395	446.851		1200	-283.257	1065.25	-806.34	452.709
15	1300	-295.809	1129.26	-943.157	516.724		1300	-287.022	1136.37	-946.421	515.05		1300	-296.646	1130.52	-943.701	513.795		1300	-277.818	1160.22	-922.488	524.255		1300	-284.93	1164.83	-927.384	507.519		1300	-278.236	1177.38	-913.786	515.05
16	1400	-289.951	1238.88	-1057.88	580.321		1400	-281.165	1246	-1060.81	579.066		1400	-292.462	1240.56	-1057.88	576.555		1400	-271.123	1270.68	-1036.21	589.107		1400	-280.328	1276.54	-1040.31	570.279		1400	-271.542	1289.51	-1026.25	579.902
17	1500	-283.257	1347.67	-1177.38	646.01		1500	-274.889	1354.78	-1180.52	644.336		1500	-287.022	1349.76	-1176.75	640.57		1500	-263.174	1380.3	-1154.78	656.051		1500	-274.47	1387.41	-1157.29	634.294		1500	-264.01	1400.8	-1143.49	646.428
	3-e-2,2,4-m-C5						3-e-2,3,4-m-C5						2,2,3,3,4-m-C5						2,2,3,4,4-m-C5
	T	DHf0	DGf0	(G0-H0(0K))	H0-H0(0K)		T	DHf0	DGf0	(G0-H0(0K))	H0-H0(0K)		T	DHf0	DGf0	(G0-H0(0K))	H0-H0(0K)		T	DHf0	DGf0	(G0-H0(0K))	H0-H0(0K)
	K	kJ/mol	kJ/mol	kJ/mol	kJ/mol		K	kJ/mol	kJ/mol	kJ/mol	kJ/mol		K	kJ/mol	kJ/mol	kJ/mol	kJ/mol		K	kJ/mol	kJ/mol	kJ/mol	kJ/mol
1	0	-179.828	-179.828	0	0		0	-175.393	-175.393	0	0		0	-178.28	-178.28	0	0		0	-180.665	-180.665	0	0
2	200	-226.48	-41.2961	-63.4964	19.8782		200	-222.045	-34.4343	-61.0697	19.8614		200	-225.601	-33.7649	-57.4798	19.2506		200	-227.986	-34.9782	-56.3417	19.2004
3	273.15	-240.622	28.6604	-96.0231	33.0243		273.15	-236.522	36.4845	-92.6402	32.7147		273.15	-239.534	38.6183	-87.5888	32.5975		273.15	-241.668	37.7815	-86.0802	32.8109
4	298.15	-245.057	53.597	-108.092	38.451		298.15	-240.915	61.7558	-104.362	38.1581		298.15	-243.802	64.3499	-98.8487	38.1999		298.15	-245.936	63.5968	-97.2145	38.4091
5	300	-245.392	55.438	-108.976	38.8694		300	-241.249	63.6386	-105.236	38.5765		300	-244.136	66.2746	-99.688	38.6183		300	-246.27	65.5633	-98.0437	38.8694
6	400	-261.374	158.239	-162.038	65.1449		400	-256.898	167.737	-157	65.1867		400	-259.282	172.13	-149.687	65.7306		400	-261.542	171.879	-147.561	65.8143
7	500	-274.094	264.68	-222.505	97.9474		500	-269.115	275.391	-216.25	98.4495		500	-271.04	281.416	-207.296	99.4537		500	-273.55	281.709	-204.639	99.3282
8	600	-283.675	373.213	-290.202	136.398		600	-278.236	385.346	-282.922	137.403		600	-279.491	392.878	-272.378	138.909		600	-282.42	393.714	-269.115	138.49
9	700	-290.37	483.252	-364.636	179.703		700	-284.512	496.222	-356.142	181.167		700	-285.349	505.427	-344.427	183.343		700	-288.278	506.682	-340.327	182.673
10	800	-294.554	594.128	-445.512	227.191		800	-288.278	607.935	-436.14	228.865		800	-288.278	618.395	-423.086	232.212		800	-291.625	620.487	-418.4	230.957
11	900	-296.646	705.422	-532.456	278.236		900	-289.951	720.066	-522.289	280.328		900	-289.114	731.782	-507.979	284.512		900	-292.462	734.71	-502.708	283.257
12	1000	-296.646	817.135	-625.508	332.628		1000	-289.533	832.616	-614.211	335.138		1000	-287.441	845.168	-598.73	340.159		1000	-291.206	848.934	-592.873	338.904
13	1100	-295.39	928.011	-723.958	389.112		1100	-287.859	944.747	-712.452	392.041		1100	-284.094	958.136	-695.883	398.735		1100	-288.278	962.738	-688.979	397.48
14	1200	-292.043	1039.31	-827.93	448.525		1200	-284.512	1056.46	-815.378	451.872		1200	-279.073	1071.1	-797.805	460.24		1200	-283.257	1076.12	-790.274	458.566
15	1300	-287.859	1149.76	-937.174	510.03		1300	-279.91	1168.17	-923.576	513.377		1300	-272.797	1183.24	-905.083	523.837		1300	-276.981	1189.09	-896.924	521.745
16	1400	-282.42	1260.64	-1050.27	573.626		1400	-274.47	1279.47	-1036.21	576.974		1400	-265.266	1294.95	-1017.47	589.107		1400	-269.45	1301.64	-1008.68	587.434
17	1500	-276.144	1370.68	-1168.59	638.478		1500	-267.776	1389.92	-1153.53	642.662		1500	-256.479	1406.24	-1134.7	656.888		1500	-261.082	1413.36	-1125.29	654.796

## Sheet: Second_order_grps
Second order groups present in alkanes		Second order groups absent in the training dataset (C1-C10 isomers)	smallest isomer with the second order group	Approximation to the second order groups absent in the training dataset
No neighboring groups		CH(C)(C)(C)	3-tb-2,2,4,4-m-C5	CH(C)(C)(CH3)
CH4		CH(C)(C)(CH)	2,2,4,4-m-3-ip-C5
		CH(C)(C)(CH2)	3-e-2,2,4,4-m-C5
1 neighboring group (CH3 as the centre atom)
CH3(C)		CH(C)(CH)(CH)	2,2,4-m-3-ip-C5	CH(C)(CH)(CH2)
CH3(CH)
CH3(CH2)		C(C)(C)(C)(C)	2,2,4,4-m-3,3-tb-C5	C(C)(CH)(CH3)(CH3)
CH3(CH3)		C(C)(C)(C)(CH)	2,2,4,4-m-3-ip-3-tb-C5
		C(C)(C)(C)(CH2)	3-e-2,2,4,4-m-3-tb-C5
2 neighboring groups (CH2 as the centre atom)		C(C)(C)(C)(CH3)	3-tb-2,2,3,4,4-m-C5
CH2(C)(C)		C(C)(C)(CH)(CH)	2,2,4,4-m-3,3-ip-C5
CH2(C)(CH)		C(C)(C)(CH)(CH2)	3-e-2,2,4,4-m-3-ip-C5
CH2(C)(CH2)		C(C)(C)(CH)(CH3)	2,2,3,4,4-m-3-ip-C5
CH2(C)(CH3)		C(C)(C)(CH2)(CH2)	3,3-e-2,2,4,4-m-C5
CH2(CH)(CH)		C(C)(C)(CH2)(CH3)	3-e-2,2,3,4,4-m-C5
CH2(CH)(CH2)		C(C)(C)(CH3)(CH3)	2,2,3,3,4,4-m-C5
CH2(CH)(CH3)		C(C)(CH)(CH)(CH)	2,2,4-m-3,3-ip-C5
CH2(CH2)(CH2)		C(C)(CH)(CH)(CH2)	3-e-2,2,4-m-3-ip-C5
CH2(CH2)(CH3)		C(C)(CH)(CH)(CH3)	2,2,3,4-m-3-ip-C5
CH2(CH3)(CH3)		C(C)(CH)(CH2)(CH2)	3,3-e-2,2,4-m-C5
		C(C)(CH)(CH2)(CH3)	3-e-2,2,3,4-m-C5
3 neighboring groups (CH as the centre atom)
CH(C)(C)(C)		C(C)(CH2)(CH2)(CH2)	3,3-e-2,2-m-C5	C(C)(CH2)(CH2)(CH3)
CH(C)(C)(CH)
CH(C)(C)(CH2)		C(CH)(CH)(CH)(CH)	2,4-m-3,3-ip-C5	C(CH)(CH)(CH2)(CH3)
CH(C)(C)(CH3)		C(CH)(CH)(CH)(CH2)	3-e-2,4-m-3-ip-C5
CH(C)(CH)(CH)		C(CH)(CH)(CH)(CH3)	2,3,4-m-3-ip-C5
CH(C)(CH)(CH2)		C(CH)(CH)(CH2)(CH2)	3,3-e-2,4-m-C5
CH(C)(CH)(CH3)
CH(C)(CH2)(CH2)
CH(C)(CH2)(CH3)
CH(C)(CH3)(CH3)
CH(CH)(CH)(CH)
CH(CH)(CH)(CH2)
CH(CH)(CH)(CH3)
CH(CH)(CH2)(CH2)
CH(CH)(CH2)(CH3)
CH(CH)(CH3)(CH3)
CH(CH2)(CH2)(CH2)
CH(CH2)(CH2)(CH3)
CH(CH2)(CH3)(CH3)
CH(CH3)(CH3)(CH3)
4 neighboring groups (C as the centre atom)
C(C)(C)(C)(C)
C(C)(C)(C)(CH)
C(C)(C)(C)(CH2)
C(C)(C)(C)(CH3)
C(C)(C)(CH)(CH)
C(C)(C)(CH)(CH2)
C(C)(C)(CH)(CH3)
C(C)(C)(CH2)(CH2)
C(C)(C)(CH2)(CH3)
C(C)(C)(CH3)(CH3)
C(C)(CH)(CH)(CH)
C(C)(CH)(CH)(CH2)
C(C)(CH)(CH)(CH3)
C(C)(CH)(CH2)(CH2)
C(C)(CH)(CH2)(CH3)
C(C)(CH)(CH3)(CH3)
C(C)(CH2)(CH2)(CH2)
C(C)(CH2)(CH2)(CH3)
C(C)(CH2)(CH3)(CH3)
C(C)(CH3)(CH3)(CH3)
C(CH)(CH)(CH)(CH)
C(CH)(CH)(CH)(CH2)
C(CH)(CH)(CH)(CH3)
C(CH)(CH)(CH2)(CH2)
C(CH)(CH)(CH2)(CH3)
C(CH)(CH)(CH3)(CH3)
C(CH)(CH2)(CH2)(CH2)
C(CH)(CH2)(CH2)(CH3)
C(CH)(CH2)(CH3)(CH3)
C(CH)(CH3)(CH3)(CH3)
C(CH2)(CH2)(CH2)(CH2)
C(CH2)(CH2)(CH2)(CH3)
C(CH2)(CH2)(CH3)(CH3)
C(CH2)(CH3)(CH3)(CH3)
C(CH3)(CH3)(CH3)(CH3)

## Sheet: forcefield_param
Forcefield parameters
Non-bonded interactions
Lennard-Jones force field parameters for united atoms to account for intramolecular and intermolecular non-bonded interactions in alkanes.
These parameters are taken from Dubbeldam et al.[1].
united atom	epsilon/kB/ [K]	sigma/ [Å]
CH3	108	3.76
CH2	56	3.96
CH	17	4.67
C	0.8	6.38
Lennard-Jones force field parameters for zeolite atoms to account for intermolecular non-bonded interactions between zeolite atoms and alkanes.
These parameters are taken from Bai et al. [2].
atom	epsilon/kB/ [K]	sigma/ [Å]
O	53	3.3
Si	22	2.3
Bonded interactions
Bond-stretching
These parameters are taken from Martin and Siepmann [3].
C-C	fixed bond length	1.54 Å
C-CH	fixed bond length	1.54 Å
C-CH2	fixed bond length	1.54 Å
C-CH3	fixed bond length	1.54 Å
CH-CH	fixed bond length	1.54 Å
CH-CH2	fixed bond length	1.54 Å
CH-CH3	fixed bond length	1.54 Å
CH2-CH2	fixed bond length	1.54 Å
CH2-CH3	fixed bond length	1.54 Å
CH3-CH3	fixed bond length	1.54 Å
Bond-bending
Bond-bending potential
These parameters are taken from Martin and Siepman [3].
bend type						reference angle
CHx-CH2-CHy	114	62500				force constant
CHx-CH-CHy	112	62500
CHx-C-CHy	109.47	62500
Torsion
Torsion potential
torsion type	c0/kB/ [K]	c1/kB/ [K]	c2/kB/ [K]	c3/kB/ [K]
CHx-CH2-CH2-CHy	0	355.03	-68.19	791.32	These parameters are taken from Martin and Siepmann [3].
CHx-CH2-CH-CHy	-251.06	428.73	-111.85	441.27
CHx-CH2-C-CHy	0	0	0	461.29
CHx-CH-CH-CHy	-251.06	428.73	-111.85	441.27
CHx-CH-C-CHy	0	0	0	1635.7	These parameters are taken from Nath and Khare [4].
CHx-C-C-CHy	0	0	0	1635.7
[1] D. Dubbeldam, S. Calero, T. J. H. Vlugt, R. Krishna, T. L. M. Maesen, and B. Smit, "United atom force field for alkanes in nanoporous materials," Journal of Physical Chemistry B 108, 12301–12313 (2004).
[2] P. Bai, M. Tsapatsis, and J. I. Siepmann, "Trappe-zeo: Transferable potentials for phase equilibria force field for all-silica zeolites," Journal of Physical Chemistry C 117, 24375–24387 (2013).
[3] M. G. Martin, and J. I. Siepmann, "Novel configurational-bias Monte Carlo method for branched molecules. Transferable potentials for phase equilibria. 2. United-atom description of branched alkanes." Journal of Physical Chemistry B 103, 4508-4517 (1999).
[4] S. K. Nath, and R.Khare, " New forcefield parameters for branched hydrocarbons," Journal of Chemical Physics 115, 10837-10844 (2001).
