# Supplementary material for: Prediction of Thermochemical Properties of Long-Chain Alkanes Using Linear Regression: Application to Hydroisomerization
Source: J Phys Chem B. 2024 Sep 23;128(39):9619–29. doi: 10.1021/acs.jpcb.4c05355 (PMC11457146; doi:10.1021/acs.jpcb.4c05355)
Supplement: Supplementary file 1 — jp4c05355_si_001.zip [file jp4c05355_si_001.zip › SI3.py]

#*****************************************************************************************************
# Automated forcefield file generation for alkanes in RASPA2 software
# D. Dubbeldam, A. Torres-Knoop, and K. S. Walton, "On the inner workings of Monte Carlo codes," Molecular Simulation 39, 1253–1292 (2013).
# D. Dubbeldam, S. Calero, D. E. Ellis, and R. Q. Snurr, "RASPA: molecular simulation software for adsorption and diffusion in flexible nanoporous materials," Molecular Simulation 42, 81–101 (2016).
#*****************************************************************************************************

#******************************************************************************************************
'''
MIT License

Copyright (c) 2024 Shrinjay Sharma, Josh Sleijfer, Jeroen Op de Beek, Stach van der Zeeuw, Daniil Zorzos, Silvia Lasala, Marcello S. Rigutto, Erik Zuidema, Umang Agarwal, Richard Baur, Sofia Calero, David Dubbeldam, and Thijs J.H. Vlugt

Permission is hereby granted, free of charge, to any person obtaining
a copy of this software and associated documentation files (the
"Software"), to deal in the Software without restriction, including
without limitation the rights to use, copy, modify, merge, publish,
distribute, sublicense, and/or sell copies of the Software, and to
permit persons to whom the Software is furnished to do so, subject to
the following conditions:

The above copyright notice and this permission notice shall be
included in all copies or substantial portions of the Software.

THE SOFTWARE IS PROVIDED "AS IS", WITHOUT WARRANTY OF ANY KIND,
EXPRESS OR IMPLIED, INCLUDING BUT NOT LIMITED TO THE WARRANTIES OF
MERCHANTABILITY, FITNESS FOR A PARTICULAR PURPOSE AND
NONINFRINGEMENT. IN NO EVENT SHALL THE AUTHORS OR COPYRIGHT HOLDERS BE
LIABLE FOR ANY CLAIM, DAMAGES OR OTHER LIABILITY, WHETHER IN AN ACTION
OF CONTRACT, TORT OR OTHERWISE, ARISING FROM, OUT OF OR IN CONNECTION
WITH THE SOFTWARE OR THE USE OR OTHER DEALINGS IN THE SOFTWARE.
'''
#******************************************************************************************************

#******************************************************************************************************
# The force field parameters for non-bonded (Lennard-Jones) and bonded (bond-stretching, bond-bending, torsion) interactions in alkanes 
# and intermolecular interactions between different alkanes and between alkanes and zeolite atoms are listed in the worksheet forcefield_param of Supplemntary Information SI1.xlsx
#******************************************************************************************************

#******************************************************************************************************
# Guidelines to write abbreviations for alkane isomers
# It follows IUPAC conventions in numbering the positions of the branches 

# type of branch                           - symbol used
# mthyl               			   - m
# ethyl               			   - e
# propyl              			   - p
# isopropyl           			   - ip
# butyl               			   - b
# secondary butyl (1-methylpropyl)         - sb
# tertiary butyl (1,1-dimethylethyl)       - tb
# isobutyl (2-methylpropyl)                - ib
# pentyl                                   - pen
# tertiary pentyl (1,1-dimethylpropyl)     - tpen  
# neopentyl (2,2-dimethylpropyl)           - npen  
# isopentyl (3-methylbutyl)                - ipen  
# secondary pentyl (1-methylbutyl)         - spen  
# 3 pentyl (1-ethylpropyl)                 - iiipen 
# secondary isopentyl (1,2-dimethylpropyl) - sipen
# active pentyl (2-methylbutyl)            - actpen

# Example: 4-(1,1-Dimethylethyl)-5-ethyl-2-methylheptane: "4-tb-5-e-2-m-C7"


# Examples 
#To run an example, copy and paste this snippet to the end of the code
'''
#print(makeDef(Chem.MolFromSmiles(iupac_smiles("isomer abbreviation"))))
#example:
#print(makeDef(Chem.MolFromSmiles(iupac_smiles("2,2-m-C6"))))
'''
#*****************************************************************************************************

#*****************************************************************************************************
# Import libraries
#***************************************************************************************************** 

import pandas as pd
import numpy as np
import matplotlib.pyplot as plt
import itertools
from rdkit import Chem
import rdkit
from itertools import combinations
import pandas as pd

#*****************************************************************************************************
# Converting IUPAC abbreviations of alkanes to SMILES strings:
# Valid till isomers with pentyl groups as branches
#*****************************************************************************************************

def iupac_smiles(molecule):
    s = molecule.split("-")
    s1 = s[len(s)-1].split("C")
    
    Nchain = int(s1[len(s1)-1]) # length of the molecule
    #print('Nchain: ', Nchain)
    b_name = [] # initializing the lit of possible branch names
    
    sd_m, sd_e, sd_p, sd_b, sd_ip, sd_ib = [], [], [], [], [], []
    sd_sb, sd_tb, sd_pen, sd_tpen, sd_npen = [], [], [], [], []
    sd_ipen, sd_spen, sd_iiipen, sd_sipen, sd_actpen = [], [], [], [], []
    
    for i in range(1,len(s),2):
        sdummy = s[i-1]
        comma_find = sdummy.find(",") # finding if there is a comma
        
        if sdummy[comma_find] == ",":
            if s[i] == "m":
                sd_m = s[i-1].split(",")
            elif s[i] == "e":
                sd_e = s[i-1].split(",")
            elif s[i] == "p":
                sd_p = s[i-1].split(",")
            elif s[i] == "b":
                sd_b = s[i-1].split(",")
            elif s[i] == "ip":
                sd_ip = s[i-1].split(",")
            elif s[i] == "ib":
                sd_ib = s[i-1].split(",")
            elif s[i] == "sb":
                sd_sb = s[i-1].split(",")
            elif s[i] == "tb":
                sd_tb = s[i-1].split(",")
            elif s[i] == "pen":
                sd_pen = s[i-1].split(",")
            elif s[i] == "tpen":
                sd_tpen = s[i-1].split(",")
            elif s[i] == "npen":
                sd_npen = s[i-1].split(",")
            elif s[i] == "ipen":
                sd_ipen = s[i-1].split(",")
            elif s[i] == "spen":
                sd_spen = s[i-1].split(",")
            elif s[i] == "iiipen":
                sd_iiipen = s[i-1].split(",")
            elif s[i] == "sipen":
                sd_sipen = s[i-1].split(",")
            elif s[i] == "actpen":
                sd_actpen = s[i-1].split(",")
        else:
            if s[i] == "m":
                sd_m.append(s[i-1])
            elif s[i] == "e":
                sd_e.append(s[i-1])
            elif s[i] == "p":
                sd_p.append(s[i-1])
            elif s[i] == "b":
                sd_b.append(s[i-1])
            elif s[i] == "ip":
                sd_ip.append(s[i-1])
            elif s[i] == "ib":
                sd_ib.append(s[i-1])
            elif s[i] == "sb":
                sd_sb.append(s[i-1])
            elif s[i] == "tb":
                sd_tb.append(s[i-1])
            elif s[i] == "pen":
                sd_pen = s[i-1]
            elif s[i] == "tpen":
                sd_tpen.append(s[i-1])
            elif s[i] == "npen":
                sd_npen.append(s[i-1])
            elif s[i] == "ipen":
                sd_ipen.append(s[i-1])
            elif s[i] == "spen":
                sd_spen.append(s[i-1])
            elif s[i] == "iiipen":
                sd_iiipen.append(s[i-1])
            elif s[i] == "sipen":
                sd_sipen.append(s[i-1])
            elif s[i] == "actpen":
                sd_actpen.append(s[i-1])
                
        b_name.append(s[i])
          
    bs_m, bs_e, bs_p, bs_b, bs_ip, bs_ib = "(C)", "(CC)", "(CCC)", "(CCCC)", "(C(C)C)", "(CC(C)C)"
    bs_sb, bs_tb = "(C(C)CC)", "(C(C)(C)C)"
    bs_pen, bs_tpen, bs_npen = "(CCCCC)", "(C(C)(C)CC)", "(CC(C)(C)C)"
    bs_ipen, bs_spen, bs_iiipen, bs_sipen, bs_actpen = "(CCC(C)C)", "(C(C)CCC)", "(C(CC)CC)", "(C(C)C(C)C)", "(CC(C)CC)"
    #bs = ["(C)", "(CC)", "(CCC)", "(CCCC)", "(C(C)C)", "(C(C)CC)"]
    if Nchain == 1:
        sm_st = "C"
    else:
        sm_st = "CC"
        for k in range(1,Nchain-1):
            
            for bm in b_name:
                if bm=="m":
                    for j in range(0,len(sd_m)):
                        if sd_m[j]==str(k+1):
                            sm_st += bs_m
                        else:
                            sm_st = sm_st
                elif bm=="e":
                    
                    for j in range(0,len(sd_e)):
                        if sd_e[j]==str(k+1):
                            sm_st += bs_e
                        else:
                            sm_st = sm_st
                elif bm=="p":
                    
                    for j in range(0,len(sd_p)):
                        if sd_p[j]==str(k+1):
                            sm_st += bs_p
                        else:
                            sm_st = sm_st
                elif bm=="b":
                    
                    for j in range(0,len(sd_b)):
                        if sd_b[j]==str(k+1):
                            sm_st += bs_b
                        else:
                            sm_st = sm_st
                elif bm=="ip":
                    
                    for j in range(0,len(sd_ip)):
                        if sd_ip[j]==str(k+1):
                            sm_st += bs_ip
                        else:
                            sm_st = sm_st
                elif bm=="ib":
                    
                    for j in range(0,len(sd_ib)):
                        if sd_ib[j]==str(k+1):
                            sm_st += bs_ib
                        else:
                            sm_st = sm_st
                elif bm=="sb":
                    
                    for j in range(0,len(sd_sb)):
                        if sd_sb[j]==str(k+1):
                            sm_st += bs_sb
                        else:
                            sm_st = sm_st
                elif bm=="tb":
                    
                    for j in range(0,len(sd_tb)):
                        if sd_tb[j]==str(k+1):
                            sm_st += bs_tb
                        else:
                            sm_st = sm_st
                elif bm=="pen":
                    
                    for j in range(0,len(sd_pen)):
                        if sd_pen[j]==str(k+1):
                            sm_st += bs_pen
                        else:
                            sm_st = sm_st
                elif bm=="tpen":
                    
                    for j in range(0,len(sd_tpen)):
                        if sd_tpen[j]==str(k+1):
                            sm_st += bs_tpen
                        else:
                            sm_st = sm_st
                elif bm=="npen":
                    
                    for j in range(0,len(sd_npen)):
                        if sd_npen[j]==str(k+1):
                            sm_st += bs_npen
                        else:
                            sm_st = sm_st
                elif bm=="ipen":
                    
                    for j in range(0,len(sd_ipen)):
                        if sd_ipen[j]==str(k+1):
                            sm_st += bs_ipen
                        else:
                            sm_st = sm_st
                elif bm=="spen":
                    
                    for j in range(0,len(sd_spen)):
                        if sd_spen[j]==str(k+1):
                            sm_st += bs_spen
                        else:
                            sm_st = sm_st
                elif bm=="iiipen":
                    
                    for j in range(0,len(sd_iiipen)):
                        if sd_iiipen[j]==str(k+1):
                            sm_st += bs_iiipen
                        else:
                            sm_st = sm_st
                elif bm=="sipen":
                    
                    for j in range(0,len(sd_sipen)):
                        if sd_sipen[j]==str(k+1):
                            sm_st += bs_sipen
                        else:
                            sm_st = sm_st
                elif bm=="actpen":
                    
                    for j in range(0,len(sd_actpen)):
                        if sd_actpen[j]==str(k+1):
                            sm_st += bs_actpen
                        else:
                            sm_st = sm_st
    
            sm_st += "C"
    return sm_st

#*****************************************************************************************************
# Estimation of critical constants (critical pressure, critical temperature) and acentric factor:
# These constants are relevant only in computing adsorption isotherms using classical force field-based Monte Carlo simulations in Grand Canonical Ensemble.
# These constants are used to compute the fugacity coefficients of molecules using Peng-Robinson equation of state.
# These are not relevant in computing Henry coefficients.
#*****************************************************************************************************

def mol_weight(mol): 
    weight = 0

    for atom in mol.GetAtoms():
        weight += 12.011
        weight += 1.008 * (4 - len(atom.GetNeighbors()))
    return weight

def find_main_chain(molecule):
    #molecule = Chem.MolFromSmiles(iupac_smiles(molecule))
    bonds = []
    longest_chain = []
    
    for bond in molecule.GetBonds():
        start_atom = bond.GetBeginAtomIdx()
        end_atom = bond.GetEndAtomIdx()
        bonds.append((start_atom, end_atom))
    
        #bonds[len(bonds)-1][0]==N-1: # can be retrieved from the molecule name
    longest_chain.append(bonds[len(bonds)-1][1])
    longest_chain.append(bonds[len(bonds)-1][0])
    for i in range(len(bonds)-2,0,-1):
        if bonds[i][1]==longest_chain[len(longest_chain)-1]:
            longest_chain.append(bonds[i][0])
    longest_chain.append(0)
    longest_chain.sort()
    return longest_chain
         
# Critical pressure: Q. Wang, Q. Jia, and P. Ma, "Position group contribution method for the prediction of critical pressure of organic compounds," Journal of Chemical & Engineering Data 53, 1877-1885 (2008).
def crit_pressure(mol):
    P0 = -124.8429 #MPa
    Pc = P0
    size = 0
    main_chain = find_main_chain(mol)
    main_cntr = 0
    for atom in mol.GetAtoms():
        if atom.GetIdx() in main_chain:
            main_cntr += 1

            match len(atom.GetNeighbors()):
                case 3:
                    Pc += 0.0244*main_cntr
                case 4:
                    Pc += 0.0599*main_cntr

        size += 1

        match len(atom.GetNeighbors()):
            case 4: Pc += 0.2912
            case 3: Pc += -0.0596
            case 2: Pc += -0.0882
            case _: # len(neighbors) == 1
                match len(atom.GetNeighbors()[0].GetNeighbors()):
                    case 1: Pc += -0.5425
                    case 2: Pc += -0.1151
                    case 3: Pc += -0.1406
                    case 4: Pc += -0.2478

    Pc += 128.0716 * np.exp(1 / mol_weight(mol))
    Pc += -0.9719 * np.exp(1 / size)
    return Pc*1000_000 # To Pascal

# Critical temperature: Q. Wang, P. Ma, Q. Jia, and S. Xia, "Position group contribution method for the prediction of critical temperatures of organic compounds," Journal of Chemical & Engineering Data 53, 1103-1109 (2008).

def crit_temp(mol): # Method from Qiang Wang et al. (2008)
    crit_temp = 0
    # Nj = 0 because only carbon atoms & H's
    # tanh(0) = 0

    T0 = 7409.200 # K
    Tc = T0
    size = 0
    main_chain = find_main_chain(mol)
    main_cntr = 0
    for atom in mol.GetAtoms():
        if atom.GetIdx() in main_chain:
            main_cntr += 1

            match len(atom.GetNeighbors()):
                case 3:
                    Tc += 0.146*main_cntr
                case 4:
                    Tc += 3.971*main_cntr
        size += 1
        match len(atom.GetNeighbors()):
            case 4: Tc += 83.076
            case 3: Tc += 48.151
            case 2: Tc += 18.079
            case _: # len(neighbors) == 1
                match len(atom.GetNeighbors()[0].GetNeighbors()):
                    case 1: Tc += 8.589
                    case 2: Tc += -3.221
                    case 3: Tc += -8.890
                    case 4: Tc += -14.484

    # Both exponential terms:
    Tc += -6900.452 * np.exp(1 / mol_weight(mol)) # Numbers just fit values?
    Tc += 7.723 * np.exp(1 / size)
    return Tc

# Acentric factor 

def acentric(mol): # D. Hoshino, K. Nagahama, and M. Hirata, "Prediction of acentric factor of alkanes by the group contribution method," Journal of Chemical Engineering of Japan, 15, 153-155 (1982).
    out = 0
    n = 0
    main_chain = find_main_chain(mol)
    main_cntr = 0
    for atom in mol.GetAtoms():
        if atom.GetIdx() in main_chain:
            main_cntr += 1
        numHs = 4 - len(atom.GetNeighbors()) # number of H's
        match 4 - len(atom.GetNeighbors()):
            case 0:
                if atom.GetIdx() in [0, len(mol.GetAtoms())-1]: # end chains
                    out += 0.0012
                else:
                    out += -0.0141
            case 1: out += 0.0410 -0.0035 * (main_cntr - 1 ) # Only simple side chains so this works then
            case 2: n += 1
            case 3: out += 0.0460

    out += (0.0527 - 0.0004 * n) * n

    if len(mol.GetAtoms()) - len(main_chain) >= 3: # Side chain correction
        out -= 0.0264
    return out

def isH(atom):
    "is atom with this index a hydrogen atom?"
    return atom.GetAtomicNum()==1

def formatInteractionInfo(bond, bend, torsion, intravdw):
    """Returns a correctly formatted number of interactions table"""
    name =    "# Chiral centers Bond  BondDipoles Bend  UrayBradley InvBend  Torsion Imp. Torsion Bond/Bond Stretch/Bend Bend/Bend Stretch/Torsion Bend/Torsion IntraVDW IntraCoulomb"
    spacing = "               0    8            0    7            0       0             6       0         0            0         0               0            0        5            0"
    digs = [i for i,c in enumerate(spacing) if c!=' ']
    widths = [digs[0]+1] + [j-i for i,j in zip(digs,digs[1:])] # width needed for each number
    result = name + '\n'
    for i,w in zip( (0,bond,0,bend,0,0,torsion,0,0,0,0,0,0,intravdw,0), widths):
        result+=f"{i:>{w}}"
    return result

def getBonds(mol : Chem.Mol):
    bonds = []
    for bond in mol.GetBonds():
        atom1_id = bond.GetBeginAtom().GetIdx()
        atom2_id = bond.GetEndAtom().GetIdx()
        bonds.append((atom1_id , atom2_id))
    return bonds

def getBends(atoms):
    bends = []
    for atom in atoms:
        if not isH(atom):
            imain = atom.GetIdx()
            neighbours = list(atom.GetNeighbors())
            for n1, n2 in combinations(neighbours, 2):
#                 if isH(n1) or isH(n2):
#                     continue
                i1 = n1.GetIdx()
                i2 = n2.GetIdx()
                bends.append((i1, imain, i2))
    return bends


def getUniqueAtom(mylist):
    "out of a list of hydrogen and carbon atoms, get the unique atom"
    cnts = [0,0]
    for i in mylist:
        cnts[int(isH(i))]+=1
    want = 0 # We want a carbon atom
    assert(cnts[0]+cnts[1]>0) # maybe can be removed?
    if cnts[0]==0 or cnts[0]==2: # If there are 0 or 2 carbon atoms: 0 is the methane case (probably ?)
        want=1 # We want a hydrogen atom
    for i in mylist: # i is an atom
        if int(isH(i))==want:
            return i.GetIdx()


def getTorsions(mol : Chem.Mol):
    # Torsions is the energy stored in the rotation around a bond.
    torsions = []
    for bond in mol.GetBonds():
            l = bond.GetBeginAtom()
            r = bond.GetEndAtom()
            lid = l.GetIdx()
            rid = r.GetIdx()
            L = list(i for i in l.GetNeighbors() if i.GetIdx()!=rid)
            R = list(i for i in r.GetNeighbors() if i.GetIdx()!=lid)
            
            for i in L:
                for j in R:
                    torsions.append((i.GetIdx(), lid,rid,j.GetIdx()))
    return torsions

def getVDW(mol : Chem.Mol):
    vdw = []
    for start in mol.GetAtoms():
        vis = set()
        def dfs(myatom, depth): # graph traversal to find all atoms at depth <= 4
            if depth==0:
                return
            vis.add(myatom.GetIdx())
            for to in myatom.GetNeighbors():
                if to.GetIdx() not in vis:
                    dfs(to, depth-1)
        dfs(start,4)
        # now get all atoms that are far away, by taking a complement.
        faraway = set(i.GetIdx() for i in mol.GetAtoms() ) - vis
        startid = start.GetIdx()
        for i in faraway:
            if startid < i:
                vdw.append((startid,i))
    return vdw

#*****************************************************************************************************
# Function to make the force field file
#*****************************************************************************************************

def makeDef(mol : Chem.Mol):
    """Given an rdkit molecule,
    returns the .def file needed for simulating the molecule in RASPA
    """
    # need to add extra H's for torsions, to have a correct reference point.
    noHsMol = mol

    lines = []
    def myprint(*print_args):
        """prints the arguments to the lines variable"""
        lines.append(" ".join(str(arg) for arg in print_args))

    myprint("# critical constants: Temperature [T], Pressure [Pa], and Acentric factor [-]")
    myprint(crit_temp(noHsMol))
    myprint(crit_pressure(noHsMol))
    myprint(acentric(noHsMol))
    atoms = mol.GetAtoms()
    myprint("# Number Of Atoms")
    myprint(len(atoms))
    myprint("# Number Of Groups")
    myprint(1)
    myprint("# Alkane-group")
    myprint("flexible")
    myprint("# number of atoms")
    myprint(len(atoms))
    myprint("# atomic positions")
    # CH3 is wrong.
    for atom in atoms:
        atom_index = atom.GetIdx()
        neighbors = list(atom.GetNeighbors())
        #**************************************************************
        nn=[]
        for i in range(0,len(neighbors)):
            nn.append((neighbors[i]).GetSymbol())
            
        #**************************************************************
        if isH(atom):
            # H Atom
            myprint(f"{atom_index} H")
        elif len(neighbors) == 1:
            # CH3 group (methyl group)
            myprint(f"{atom_index} CH3")
        elif len(neighbors) == 2:
            # CH2 group (methylene group)
            myprint(f"{atom_index} CH2")
        elif len(neighbors) == 3:
            # CH group (methylene group)
            if "H" in nn:
                myprint(f"{atom_index} CH2")
            else:
                myprint(f"{atom_index} CH")
        elif len(neighbors) == 4:
            # Isolated carbon atom (C)
            if "H" in nn:
                myprint(f"{atom_index} CH")
            else:
                myprint(f"{atom_index} C")
        else:
            myprint(f"{atom_index} CH4")

    bonds = getBonds(mol)
    bends = getBends(atoms)
    torsions = getTorsions(mol)
    intravdw = getVDW(mol)
    myprint(formatInteractionInfo(len(bonds),len(bends),len(torsions),len(intravdw)))

    def numH(i): # returns number of H atoms
        atom = mol.GetAtomWithIdx(i)
        ans = 4- len(atom.GetNeighbors())
        for to in atom.GetNeighbors():
            if isH(to):
                ans+=1
        return ans

    myprint("# Bond stretch: atom n1-n2, type, parameters")

    for i,j in bonds:
        if isH(mol.GetAtomWithIdx(i)) or isH(mol.GetAtomWithIdx(j)):
            myprint(i,j,"HARMONIC_BOND 96500 0.5") # TODO, put the right numbers here
        else:
            myprint(i,j,"HARMONIC_BOND 96500 1.54")

    myprint("# Bond bending: atom n1-n2-n3, type, parameters")
    
    for i,j,k in bends:
        bendangles = [109.47,112,114] # C CH CH2

        myprint(i,j,k,"HARMONIC_BEND 62500", bendangles[numH(j)])
    
    
    myprint("# Torsion n1-n2-n3-n4 type")
    
    # TrAPPE torsions
    for tors in torsions:
        a = numH(tors[1])
        b = numH(tors[2])
        if a<b:
            a,b = b,a
            tors = tuple(reversed(tors))

        # [[(C,C)], [(CH,C),(CH,CH)],  [(CH2, C), (CH2,CH), (CH2,CH2)]], 
        # data from: 
        # CHx-CH-CH-CHy, CHx-CH2-CH-CHy, CHx-CH2-CH2-CHy: M. G. Martin and J. I. Siepmann, "Transferable potentials for phase equilibria. 1. United-atom description of n-alkanes," Journal of Physical Chemistry B 102, 2569–2577 (1998).
        #  http://trappe.oit.umn.edu/#dwnld_content
	# CHx-C-C-CHy, CHx-CH-C-CHy: S. K. Nath, and R. Khare, "New forcefield parameters for branched hydrocarbons," Journal of Chemical Physics, 115, 10837-10844 (2001).

        table = [[" 0.0   0.0   0.0   1635.7"],["  0.0   0.0   0.0   1635.7","  -251.06   428.73  -111.85  441.27"],["0.0      0.0     0.0   461.29","  -251.06   428.73  -111.85  441.27","      0.0   355.03  -68.19   791.32"]]
        myprint(*tors,"TRAPPE_DIHEDRAL", table[a][b])
    
    myprint("# Intra VDW: atom n1-n2")
    for i,j in intravdw:
        myprint(i,j)

    myprint("# Number of config moves")
    myprint(1) # 
    myprint("# nr_fixed followed by a list")
    myprint(1,0)

    return '\n'.join(lines)
  
