# Supplementary material for: Prediction of Thermochemical Properties of Long-Chain Alkanes Using Linear Regression: Application to Hydroisomerization
Source: J Phys Chem B. 2024 Sep 23;128(39):9619–29. doi: 10.1021/acs.jpcb.4c05355 (PMC11457146; doi:10.1021/acs.jpcb.4c05355)
Supplement: Supplementary file 1 — jp4c05355_si_001.zip [file jp4c05355_si_001.zip › SI4.xlsx]

## Sheet: Intro
Contents
	Worksheet	Description	Temperature range/ [K]
		Thermochemical properties computed using linear regression kJ/mol
1	DHf0_C1-C8	Enthalpy of formation of C1 to C8 isomers	0-1000
2	DHf0_C9-C10	Enthalpy of formation of C9 to C10 isomers	0-1000
3	DHf0_C11	Enthalpy of formation of C11 isomers	0-1000
4	DHf0_C12	Enthalpy of formation of C12 isomers	0-1000
5	DHf0_C13	Enthalpy of formation of C13 isomers	0-1000
6	DHf0_C14	Enthalpy of formation of C14 isomers	0-1000
7	DGf0_C1-C8	Gibbs free energy of formation of C1 to C8 isomers	0-1000
8	DGf0_C9-C10	Gibbs free energy of formation of C9 to C10 isomers	0-1000
9	DGf0_C11	Gibbs free energy of formation of C11 isomers	0-1000
10	DGf0_C12	Gibbs free energy of formation of C12 isomers	0-1000
11	DGf0_C13	Gibbs free energy of formation of C13 isomers	0-1000
12	DGf0_C14	Gibbs free energy of formation of C14 isomers	0-1000
13	G0-H0(0K)_C1-C8	Gibbs free energy of C1 to C8 isomers	0-1000
14	G0-H0(0K)_C9-C10	Gibbs free energy of C9 to C10 isomers	0-1000
15	G0-H0(0K)_C11	Gibbs free energy of C11 isomers	0-1000
16	G0-H0(0K)_C12	Gibbs free energy of C12 isomers	0-1000
17	G0-H0(0K)_C13	Gibbs free energy of formation of C13 isomers	0-1000
18	G0-H0(0K)_C14	Gibbs free energy of formation of C14 isomers	0-1000
19	H0-H0(0K)_C1-C8	Enthalpy of C1 to C8 isomers	0-1000
20	H0-H0(0K)_C9-C10	Enthalpy of C9 to C10 isomers	0-1000
21	H0-H0(0K)_C11	Enthalpy of C11 isomers	0-1000
22	H0-H0(0K)_C12	Enthalpy of C12 isomers	0-1000
23	H0-H0(0K)_C13	Enthalpy of C13 isomers	0-1000
24	H0-H0(0K)_C14	Enthalpy of C14 isomers	0-1000
		Coefficients of the second order groups to compute the thermochemical properties obtained using linear regression
25	DHf0_coeff	Enthalpy of formation	200-1000
26	DGf0_coeff	Gibbs free energy of formation	200-1000
27	G0-H0(0K)_coeff	Enthalpy	200-1000
28	G0-H0(0K)_coeff	Gibbs free energy	200-1000
		Temperature dependent polynomial fit to the coefficients of the second order groups
29	DHf0_coeff_poly	Enthalpy of formation	200-1000
30	DGf0_coeff_poly	Gibbs free energy of formation	200-1000
31	G0-H0(0K)_coeff_poly	Enthalpy	200-1000
32	G0-H0(0K)_coeff_poly	Gibbs free energy	200-1000
		Reaction equilibrium distribution of hydroisomerization of alkanes in MTW-type zeolite
		This includes ideal gas chemical potentials, natural logarithm of isolated partition functions, gas phase mol fractions, absolute and relative selectivities in the gas phase,
		Henry coefficients, error bars of Henry coefficients, adsorbed phase mol fractions, and absolute and relative selectivities in the adsorbed phase
33	Rxeq_iC10_MTW_500K	Reaction equilibrium distribution of hydroisomerization of C10 isomers in MTW-type zeolite (explain all the columns)	500
34	Rxeq_iC14_MTW_500K	Reaction equilibrium distribution of hydroisomerization of C14 isomers in MTW-type zeolite	500

## Sheet: DHf0_C1-C8
	IUPAC	Abbreviation	SMILES	0 K	200 K	273.15 K	298.15 K	300 K	400 K	500 K	600 K	700 K	800 K	900 K	1000 K
1	Methane	C1	C	-66.7348	-71.8811	-73.9731	-74.7262	-74.7681	-77.8224	-80.6675	-83.2616	-85.3536	-87.0272	-88.2824	-89.5376
2	Ethane	C2	CC	-68.0318	-78.6592	-82.4248	-83.68	-83.7637	-88.6171	-92.7174	-96.232	-98.7424	-99.1608	-101.253	-101.671
3	Propane	C3	CCC	-82.5922	-97.9893	-103.177	-104.893	-105.018	-111.336	-116.692	-120.918	-124.265	-126.357	-128.03	-128.867
4	Butane	C4	CCCC	-98.8263	-117.807	-123.821	-125.804	-125.962	-133.363	-139.532	-144.312	-148.188	-150.849	-152.503	-153.406
5	2-Methylpropane	2-m-C3	CC(C)C	-106.023	-126.231	-132.507	-134.557	-134.725	-142.256	-148.616	-153.553	-157.318	-159.829	-161.502	-161.921
6	Pentane	C5	CCCCC	-114.49	-136.92	-144.07	-146.427	-146.613	-155.381	-162.642	-168.255	-172.723	-175.847	-177.847	-178.947
7	2-Methylbutane	2-m-C4	CC(C)CC	-118.901	-143.068	-150.618	-153.029	-153.22	-162.102	-169.397	-175.081	-179.416	-182.312	-184.056	-184.725
8	2,2-Dimethylpropane	2,2-m-C3	CC(C)(C)C	-135.478	-160.373	-166.356	-168.406	-168.573	-176.565	-183.259	-188.28	-192.046	-194.556	-195.393	-194.974
9	Hexane	C6	CCCCCC	-130.154	-156.033	-164.32	-167.05	-167.265	-177.398	-185.752	-192.198	-197.258	-200.844	-203.191	-204.488
10	2-Methylpentane	2-m-C4	CC(C)CC	-118.901	-143.068	-150.618	-153.029	-153.22	-162.102	-169.397	-175.081	-179.416	-182.312	-184.056	-184.725
11	3-Methylpentane	3-m-C4	CCC(C)C	-118.901	-143.068	-150.618	-153.029	-153.22	-162.102	-169.397	-175.081	-179.416	-182.312	-184.056	-184.725
12	2,2-Dimethylbutane	2,2-m-C4	CC(C)(C)CC	-143.384	-172.247	-181.002	-183.802	-184.011	-194.331	-202.747	-209.094	-213.778	-216.616	-217.894	-217.768
13	2,3-Dimethylbutane	2,3-m-C4	CC(C)C(C)C	-134.99	-164.151	-173.283	-176.144	-176.361	-186.801	-195.327	-201.872	-206.818	-209.994	-211.857	-212.375
14	Heptane	C7	CCCCCCC	-145.818	-175.146	-184.569	-187.672	-187.916	-199.416	-208.862	-216.141	-221.794	-225.842	-228.534	-230.029
15	2-Methylhexane	2-m-C6	CC(C)CCCC	-150.22	-181.509	-191.328	-194.473	-194.718	-206.21	-215.542	-222.729	-228.154	-231.842	-234.131	-235.199
16	3-Methylhexane	3-m-C6	CCC(C)CCC	-147.396	-178.989	-188.949	-192.112	-192.367	-203.944	-213.34	-220.606	-226.106	-229.821	-232.214	-233.319
17	3-Ethylpentane	3-e-C5	CCC(CC)CC	-145.882	-177.054	-186.521	-189.596	-189.843	-201.288	-210.786	-218.209	-223.89	-227.673	-230.457	-231.577
18	2,2-Dimethylpentane	2,2-m-C5	CC(C)(C)CCC	-159.052	-191.916	-201.793	-204.93	-205.163	-216.504	-225.599	-232.341	-237.354	-240.395	-241.754	-241.691
19	2,3-Dimethylpentane	2,3-m-C5	CC(C)C(C)CC	-147.274	-180.336	-190.809	-194.065	-194.318	-206.115	-215.657	-222.972	-228.422	-232.131	-234.278	-235.019
20	2,4-Dimethylpentane	2,4-m-C5	CC(C)CC(C)C	-155.695	-188.814	-198.539	-201.559	-201.786	-212.627	-221.297	-227.917	-232.775	-235.848	-237.616	-238.033
21	3,3-Dimethylpentane	3,3-m-C5	CCC(C)(C)CC	-153.332	-186.272	-196.24	-199.337	-199.601	-210.951	-220.026	-226.851	-231.754	-234.666	-236.034	-235.867
22	2,2,3-Trimethylbutane	2,2,3-m-C4	CC(C)(C)C(C)C	-156.587	-190.334	-200.497	-203.675	-203.918	-215.514	-224.816	-231.795	-236.95	-239.878	-241.114	-240.648
23	Octane (n-octane)	C8	CCCCCCCC	-161.481	-194.259	-204.818	-208.295	-208.568	-221.434	-231.972	-240.085	-246.329	-250.84	-253.878	-255.57
24	2-Methylheptane	2-m-C7	CC(C)CCCCC	-165.884	-200.622	-211.577	-215.096	-215.369	-228.228	-238.652	-246.672	-252.69	-256.84	-259.475	-260.74
25	3-Methylheptane	3-m-C7	CCC(C)CCCC	-163.059	-198.102	-209.198	-212.735	-213.018	-225.962	-236.45	-244.55	-250.642	-254.819	-257.558	-258.86
26	4-Methylheptane	4-m-C7	CCCC(C)CCC	-163.051	-198.316	-209.41	-212.934	-213.213	-226.035	-236.375	-244.311	-250.309	-254.353	-256.946	-258.252
27	3-Ethylhexane	3-e-C6	CCC(CC)CCC	-161.537	-196.381	-206.982	-210.418	-210.69	-223.378	-233.821	-241.913	-248.093	-252.204	-255.188	-256.509
28	2,2-Dimethylhexane	2,2-m-C6	CC(C)(C)CCCC	-174.716	-211.029	-222.043	-225.553	-225.815	-238.522	-248.708	-256.285	-261.889	-265.393	-267.098	-267.232
29	2,3-Dimethylhexane	2,3-m-C6	CC(C)C(C)CCC	-162.929	-199.664	-211.27	-214.887	-215.165	-228.205	-238.691	-246.676	-252.625	-256.662	-259.01	-259.952
30	2,4-Dimethylhexane	2,4-m-C6	CC(C)CC(C)CC	-168.534	-205.407	-216.409	-219.821	-220.087	-232.38	-242.205	-249.738	-255.263	-258.826	-261.043	-261.695
31	2,5-Dimethylhexane	2,5-m-C6	CC(C)CCC(C)C	-170.286	-206.984	-218.336	-221.897	-222.17	-235.021	-245.331	-253.259	-259.05	-262.839	-265.071	-265.909
32	3,3-Dimethylhexane	3,3-m-C6	CCC(C)(C)CCC	-169	-205.941	-217.031	-220.465	-220.753	-233.125	-242.878	-250.098	-255.33	-258.445	-259.895	-259.789
33	3,4-Dimethylhexane	3,4-m-C6	CCC(C)C(C)CC	-159.559	-196.521	-208.335	-211.986	-212.275	-225.429	-235.986	-244.072	-250.026	-254.267	-256.699	-257.664
34	3-Ethyl-2-methylpentane	3-e-2-m-C5	CC(C)C(CC)CC	-161.557	-198.117	-208.94	-212.348	-212.611	-225.126	-235.399	-243.453	-249.591	-253.726	-256.36	-257.341
35	3-Ethyl-3-methylpentane	3-e-3-m-C5	CCC(CC)(C)CC	-162.852	-199.814	-211.041	-214.555	-214.825	-227.504	-237.627	-245.195	-250.702	-254.044	-255.895	-255.851
36	2,2,3-Trimethylpentane	2,2,3-m-C5	CC(C)(C)C(C)CC	-168.08	-205.766	-217.319	-220.898	-221.171	-234.046	-244.279	-251.93	-257.464	-260.813	-262.372	-262.067
37	2,2,4-Trimethylpentane	2,2,4-m-C5	CC(C)(C)CC(C)C	-172.439	-210.299	-221.478	-224.98	-225.266	-237.954	-248.135	-255.691	-261.063	-264.32	-265.718	-265.363
38	2,3,3-Trimethylpentane	2,3,3-m-C5	CC(C)C(C)(C)CC	-165.155	-202.919	-214.436	-217.975	-218.245	-230.918	-240.942	-248.432	-253.716	-256.794	-258.159	-257.632
39	2,3,4-Trimethylpentane	2,3,4-m-C5	CC(C)C(C)C(C)C	-163.832	-201.555	-212.818	-216.274	-216.531	-228.957	-238.958	-246.634	-252.202	-255.643	-257.636	-257.996
40	2,2,3,3-Tetramethylbutane	2,2,3,3-m-C4	CC(C)(C)C(C)(C)C	-172.616	-211.029	-222.234	-225.748	-226.035	-238.719	-248.8	-256.002	-261.15	-263.923	-264.426	-263.155

## Sheet: DHf0_C9-C10
	IUPAC	Abbreviation	SMILES	0 K	200 K	273.15 K	298.15 K	300 K	400 K	500 K	600 K	700 K	800 K	900 K	1000 K
1	Nonane	C9	CCCCCCCCC	-177.145	-213.372	-225.068	-228.917	-229.219	-243.452	-255.082	-264.028	-270.865	-275.838	-279.222	-281.111
2	2-Methyloctane	2-m-C8	CC(C)CCCCCC	-181.548	-219.735	-231.827	-235.718	-236.021	-250.245	-261.761	-270.615	-277.225	-281.838	-284.818	-286.281
3	3-Methyloctane	3-m-C8	CCC(C)CCCCC	-178.723	-217.215	-229.447	-233.357	-233.67	-247.98	-259.56	-268.493	-275.177	-279.817	-282.902	-284.401
4	4-Methyloctane	4-m-C8	CCCC(C)CCCC	-178.714	-217.43	-229.659	-233.556	-233.865	-248.052	-259.484	-268.254	-274.844	-279.351	-282.289	-283.793
5	2,2-Dimethylheptane	2,2-m-C7	CC(C)(C)CCCCC	-190.38	-230.142	-242.292	-246.175	-246.466	-260.54	-271.818	-280.228	-286.424	-290.391	-292.442	-292.773
6	2,3-Dimethylheptane	2,3-m-C7	CC(C)C(C)CCCC	-178.593	-218.777	-231.519	-235.51	-235.816	-250.223	-261.801	-270.62	-277.16	-281.66	-284.353	-285.493
7	2,4-Dimethylheptane	2,4-m-C7	CC(C)CC(C)CCC	-184.189	-224.735	-236.869	-240.642	-240.933	-254.47	-265.24	-273.442	-279.465	-283.358	-285.775	-286.628
8	2,5-Dimethylheptane	2,5-m-C7	CC(C)CCC(C)CC	-183.126	-223.578	-236.206	-240.158	-240.471	-254.773	-266.239	-275.08	-281.537	-285.816	-288.498	-289.571
9	2,6-Dimethylheptane	2,6-m-C7	CC(C)CCCC(C)C	-185.95	-226.097	-238.586	-242.519	-242.822	-257.039	-268.441	-277.202	-283.585	-287.837	-290.415	-291.45
10	3,3-Dimethylheptane	3,3-m-C7	CCC(C)(C)CCCC	-184.664	-225.054	-237.281	-241.088	-241.405	-255.142	-265.988	-274.041	-279.865	-283.443	-285.238	-285.33
11	3,4-Dimethylheptane	3,4-m-C7	CCC(C)C(C)CCC	-175.213	-215.849	-228.796	-232.808	-233.122	-247.519	-259.021	-267.777	-274.229	-278.799	-281.431	-282.597
12	3,5-Dimethylheptane	3,5-m-C7	CCC(C)CC(C)CC	-181.374	-222.001	-234.279	-238.082	-238.388	-252.132	-263.113	-271.559	-277.75	-281.803	-284.47	-285.356
13	4,4-Dimethylheptane	4,4-m-C7	CCCC(C)(C)CCC	-184.668	-225.61	-237.822	-241.594	-241.905	-255.298	-265.73	-273.345	-278.906	-282.224	-283.755	-283.712
14	3-Ethylheptane	3-e-C7	CCC(CC)CCCC	-177.201	-215.495	-227.232	-231.04	-231.341	-245.396	-256.931	-265.857	-272.628	-277.202	-280.532	-282.05
15	4-Ethylheptane	4-e-C7	CCCC(CC)CCC	-177.192	-215.709	-227.443	-231.239	-231.536	-245.469	-256.855	-265.618	-272.296	-276.736	-279.92	-281.442
16	2,2,3-Trimethylhexane	2,2,3-m-C6	CC(C)(C)C(C)CCC	-183.735	-225.093	-237.78	-241.719	-242.018	-256.136	-267.314	-275.634	-281.667	-285.345	-287.103	-287
17	2,2,4-Trimethylhexane	2,2,4-m-C6	CC(C)(C)CC(C)CC	-185.278	-226.892	-239.348	-243.242	-243.567	-257.706	-269.043	-277.512	-283.55	-287.297	-289.145	-289.025
18	2,2,5-Trimethylhexane	2,2,5-m-C6	CC(C)(C)CCC(C)C	-194.782	-236.504	-249.051	-252.976	-253.268	-267.333	-278.498	-286.815	-292.785	-296.39	-298.038	-297.943
19	2,3,3-Trimethylhexane	2,3,3-m-C6	CC(C)C(C)(C)CCC	-180.823	-222.588	-235.227	-239.103	-239.398	-253.091	-263.794	-271.679	-277.291	-280.573	-282.019	-281.554
20	2,3,4-Trimethylhexane	2,3,4-m-C6	CC(C)C(C)C(C)CC	-176.116	-217.74	-230.345	-234.195	-234.488	-248.271	-259.287	-267.734	-273.806	-277.779	-280.057	-280.641
21	2,3,5-Trimethylhexane	2,3,5-m-C6	CC(C)C(C)CC(C)C	-184.068	-226.082	-238.73	-242.596	-242.885	-256.641	-267.557	-275.808	-281.781	-285.667	-287.839	-288.328
22	2,4,4-Trimethylhexane	2,4,4-m-C6	CC(C)CC(C)(C)CC	-182.387	-224.324	-236.715	-240.515	-240.856	-254.574	-265.415	-273.447	-279.039	-282.37	-283.859	-283.461
23	3,3,4-Trimethylhexane	3,3,4-m-C6	CCC(C)(C)C(C)CC	-176.648	-218.351	-231.259	-235.197	-235.498	-249.45	-260.405	-268.567	-274.23	-277.729	-279.416	-279.051
24	3-Ethyl-2-methylhexane	3-e-2-m-C6	CC(C)C(CC)CCC	-177.211	-217.444	-229.4	-233.17	-233.457	-247.216	-258.434	-267.157	-273.794	-278.258	-281.091	-282.274
25	4-Ethyl-2-methylhexane	4-e-2-m-C6	CC(C)CC(CC)CC	-182.676	-222.8	-234.442	-238.127	-238.41	-251.814	-262.686	-271.045	-277.249	-281.209	-284.018	-284.885
26	3-Ethyl-3-methylhexane	3-e-3-m-C6	CCC(CC)(C)CCC	-178.52	-219.483	-231.832	-235.684	-235.977	-249.677	-260.479	-268.443	-274.277	-277.824	-279.755	-279.774
27	3-Ethyl-4-methylhexane	3-e-4-m-C6	CCC(CC)C(C)CC	-173.841	-214.302	-226.466	-230.269	-230.568	-244.44	-255.729	-264.553	-271.195	-275.863	-278.78	-279.986
28	2,2,3,3-Tetramethylpentane	2,2,3,3-m-C5	CC(C)(C)C(C)(C)CC	-178.39	-220.674	-233.238	-237.087	-237.394	-251.082	-261.812	-269.6	-274.957	-277.73	-278.442	-277.172
29	2,2,3,4-Tetramethylpentane	2,2,3,4-m-C5	CC(C)(C)C(C)C(C)C	-175.514	-218.173	-231.04	-235.028	-235.328	-249.607	-260.924	-269.283	-275.209	-278.747	-280.283	-279.81
30	2,2,4,4-Tetramethylpentane	2,2,4,4-m-C5	CC(C)(C)CC(C)(C)C	-183.39	-225.848	-237.794	-241.599	-241.885	-255.596	-266.521	-274.588	-279.917	-282.809	-283.81	-282.576
31	2,3,3,4-Tetramethylpentane	2,3,3,4-m-C5	CC(C)C(C)(C)C(C)C	-176.99	-219.412	-231.667	-235.358	-235.635	-248.782	-259.091	-266.704	-271.954	-274.881	-275.975	-275.058
32	3-Ethyl-2,2-dimethylpentane	3-e-2,2-m-C5	CC(C)(C)C(CC)CC	-172.884	-214.462	-227.244	-231.314	-231.617	-246.352	-258.181	-267.02	-273.506	-277.669	-279.931	-280.023
33	3-Ethyl-2,3-dimethylpentane	3-e-2,3-m-C5	CC(C)C(CC)(C)CC	-173.968	-215.491	-228.098	-231.939	-232.241	-246.021	-257.004	-265.309	-271.21	-274.768	-276.586	-276.372
34	3-Ethyl-2,4-dimethylpentane	3-e-2,4-m-C5	CC(C)C(CC)C(C)C	-168.688	-210.556	-223.19	-227.136	-227.436	-241.743	-253.279	-262.046	-268.546	-272.861	-275.489	-276.045
35	3,3-Diethylpentane	3,3-e-C5	CCC(CC)(CC)CC	-173.814	-214.553	-226.189	-230.037	-230.318	-243.907	-254.886	-263.265	-269.168	-273.25	-275.301	-275.689
36	n-Decane	C10	CCCCCCCCCC	-192.809	-232.485	-245.317	-249.54	-249.871	-265.47	-278.191	-287.971	-295.4	-300.836	-304.565	-306.652
37	2-Methylnonane	2-m-C9	CC(C)CCCCCCC	-197.211	-238.848	-252.076	-256.341	-256.672	-272.263	-284.871	-294.558	-301.761	-306.836	-310.162	-311.821
38	3-Methylnonane	3-m-C9	CCC(C)CCCCCC	-194.387	-236.328	-249.697	-253.98	-254.321	-269.998	-282.669	-292.436	-299.712	-304.815	-308.245	-309.942
39	4-Methylnonane	4-m-C9	CCCC(C)CCCCC	-194.378	-236.543	-249.908	-254.179	-254.516	-270.07	-282.594	-292.197	-299.38	-304.349	-307.633	-309.334
40	5-Methylnonane	5-m-C9	CCCCC(C)CCCC	-194.378	-236.543	-249.908	-254.179	-254.516	-270.07	-282.594	-292.197	-299.38	-304.349	-307.633	-309.334
41	3-Ethyloctane	3-e-C8	CCC(CC)CCCCC	-192.865	-234.608	-247.481	-251.663	-251.993	-267.414	-280.04	-289.8	-297.164	-302.2	-305.876	-307.591
42	4-Ethyloctane	4-e-C8	CCCC(CC)CCCC	-192.856	-234.822	-247.692	-251.862	-252.188	-267.486	-279.965	-289.561	-296.831	-301.734	-305.264	-306.983
43	2,2-Dimethyloctane	2,2-m-C8	CC(C)(C)CCCCCC	-206.043	-249.255	-262.542	-266.798	-267.118	-282.558	-294.928	-304.171	-310.96	-315.389	-317.785	-318.314
44	2,3-Dimethyloctane	2,3-m-C8	CC(C)C(C)CCCCC	-194.257	-237.89	-251.769	-256.132	-256.468	-272.241	-284.911	-294.563	-301.696	-306.658	-309.697	-311.034
45	2,4-Dimethyloctane	2,4-m-C8	CC(C)CC(C)CCCC	-199.853	-243.848	-257.119	-261.265	-261.585	-276.488	-288.35	-297.386	-304.001	-308.356	-311.119	-312.169
46	2,5-Dimethyloctane	2,5-m-C8	CC(C)CCC(C)CCC	-198.78	-242.905	-256.667	-260.98	-261.317	-276.864	-289.274	-298.784	-305.74	-310.348	-313.23	-314.504
47	2,6-Dimethyloctane	2,6-m-C8	CC(C)CCCC(C)CC	-198.789	-242.691	-256.456	-260.781	-261.122	-276.791	-289.349	-299.023	-306.073	-310.814	-313.842	-315.112
48	2,7-Dimethyloctane	2,7-m-C8	CC(C)CCCCC(C)C	-201.614	-245.211	-258.835	-263.142	-263.473	-279.057	-291.551	-301.145	-308.121	-312.835	-315.759	-316.991
49	3,3-Dimethyloctane	3,3-m-C8	CCC(C)(C)CCCCC	-200.328	-244.167	-257.53	-261.71	-262.056	-277.16	-289.098	-297.984	-304.401	-308.441	-310.582	-310.871
50	3,4-Dimethyloctane	3,4-m-C8	CCC(C)C(C)CCCC	-190.877	-234.962	-249.045	-253.431	-253.773	-269.537	-282.131	-291.72	-298.764	-303.797	-306.774	-308.138
51	3,5-Dimethyloctane	3,5-m-C8	CCC(C)CC(C)CCC	-197.029	-241.328	-254.739	-258.904	-259.234	-274.222	-286.148	-295.264	-301.953	-306.335	-309.202	-310.289
52	3,6-Dimethyloctane	3,6-m-C8	CCC(C)CCC(C)CC	-195.965	-240.171	-254.076	-258.419	-258.772	-274.526	-287.147	-296.901	-304.025	-308.794	-311.925	-313.233
53	4,4-Dimethyloctane	4,4-m-C8	CCCC(C)(C)CCCC	-200.332	-244.723	-258.072	-262.216	-262.557	-277.316	-288.84	-297.288	-303.441	-307.222	-309.099	-309.253
54	4,5-Dimethyloctane	4,5-m-C8	CCCC(C)C(C)CCC	-190.868	-235.176	-249.257	-253.63	-253.968	-269.61	-282.055	-291.481	-298.432	-303.331	-306.162	-307.53
55	4-Propylheptane	4-p-C7	CCCC(CCC)CCC	-192.847	-235.036	-247.904	-252.061	-252.382	-267.559	-279.89	-289.322	-296.499	-301.268	-304.651	-306.375
56	4-(1-Methylethyl)heptane	4-ip-C7	CCCC(C(C)C)CCC	-192.866	-236.772	-249.861	-253.991	-254.304	-269.306	-281.469	-290.861	-297.997	-302.79	-305.823	-307.206
57	3-Ethyl-2-methylheptane	3-e-2-m-C7	CC(C)C(CC)CCCC	-192.875	-236.557	-249.65	-253.792	-254.109	-269.234	-281.544	-291.1	-298.33	-303.256	-306.435	-307.815
58	3-Ethyl-3-methylheptane	3-e-3-m-C7	CCC(CC)(C)CCCC	-194.184	-238.596	-252.081	-256.307	-256.629	-271.695	-283.589	-292.386	-298.813	-302.822	-305.099	-305.315
59	3-Ethyl-4-methylheptane	3-e-4-m-C7	CCC(CC)C(C)CCC	-189.496	-233.629	-246.927	-251.091	-251.414	-266.53	-278.764	-288.257	-295.398	-300.395	-303.512	-304.918
60	3-Ethyl-5-methylheptane	3-e-5-m-C7	CCC(CC)CC(C)CC	-195.515	-239.393	-252.312	-256.388	-256.711	-271.566	-283.594	-292.866	-299.737	-304.186	-307.444	-308.547
61	4-Ethyl-2-methylheptane	4-e-2-m-C7	CC(C)CC(CC)CCC	-198.331	-242.127	-254.903	-258.948	-259.256	-273.904	-285.721	-294.75	-301.452	-305.741	-308.749	-309.818
62	4-Ethyl-3-methylheptane	4-e-3-m-C7	CCC(C)C(CC)CCC	-189.496	-233.629	-246.927	-251.091	-251.414	-266.53	-278.764	-288.257	-295.398	-300.395	-303.512	-304.918
63	4-Ethyl-4-methylheptane	4-e-4-m-C7	CCCC(CC)(C)CCC	-194.188	-239.152	-252.623	-256.812	-257.13	-271.85	-283.331	-291.69	-297.853	-301.603	-303.615	-303.696
64	5-Ethyl-2-methylheptane	5-e-2-m-C7	CC(C)CCC(CC)CC	-197.267	-240.97	-254.24	-258.464	-258.794	-274.207	-286.72	-296.387	-303.524	-308.2	-311.472	-312.761
65	2,2,3-Trimethylheptane	2,2,3-m-C7	CC(C)(C)C(C)CCCC	-199.399	-244.206	-258.03	-262.342	-262.669	-278.154	-290.424	-299.577	-306.202	-310.343	-312.447	-312.541
66	2,2,4-Trimethylheptane	2,2,4-m-C7	CC(C)(C)CC(C)CCC	-200.933	-246.219	-259.809	-264.063	-264.413	-279.796	-292.078	-301.216	-307.753	-311.829	-313.877	-313.957
67	2,2,5-Trimethylheptane	2,2,5-m-C7	CC(C)(C)CCC(C)CC	-207.621	-253.098	-266.921	-271.238	-271.568	-287.086	-299.406	-308.636	-315.272	-319.368	-321.465	-321.604
68	2,2,6-Trimethylheptane	2,2,6-m-C7	CC(C)(C)CCCC(C)C	-210.446	-255.617	-269.301	-273.599	-273.919	-289.351	-301.608	-310.758	-317.32	-321.388	-323.382	-323.483
69	2,3,3-Trimethylheptane	2,3,3-m-C7	CC(C)C(C)(C)CCCC	-196.487	-241.701	-255.477	-259.726	-260.049	-275.109	-286.903	-295.623	-301.827	-305.571	-307.363	-307.095
70	2,3,4-Trimethylheptane	2,3,4-m-C7	CC(C)C(C)C(C)CCC	-191.771	-237.068	-250.805	-255.017	-255.334	-270.362	-282.322	-291.438	-298.009	-302.311	-304.788	-305.573
71	2,3,5-Trimethylheptane	2,3,5-m-C7	CC(C)C(C)CC(C)CC	-196.907	-242.675	-256.6	-260.857	-261.186	-276.393	-288.465	-297.629	-304.269	-308.644	-311.266	-311.989
72	2,3,6-Trimethylheptane	2,3,6-m-C7	CC(C)C(C)CCC(C)C	-198.659	-244.252	-258.528	-262.933	-263.269	-279.035	-291.591	-301.15	-308.056	-312.658	-315.294	-316.204
73	2,4,4-Trimethylheptane	2,4,4-m-C7	CC(C)CC(C)(C)CCC	-198.055	-243.993	-257.506	-261.644	-262.008	-276.747	-288.267	-296.695	-302.615	-306.149	-307.719	-307.384
74	2,4,5-Trimethylheptane	2,4,5-m-C7	CC(C)CC(C)C(C)CC	-196.352	-242.267	-256.256	-260.517	-260.842	-275.955	-287.886	-296.909	-303.385	-307.804	-310.26	-310.973
75	2,4,6-Trimethylheptane	2,4,6-m-C7	CC(C)CC(C)CC(C)C	-205.328	-251.153	-264.329	-268.351	-268.654	-282.906	-294.106	-302.574	-308.622	-312.362	-314.604	-315.003
76	2,5,5-Trimethylheptane	2,5,5-m-C7	CC(C)CCC(C)(C)CC	-204.73	-250.53	-264.289	-268.511	-268.857	-283.954	-295.778	-304.571	-310.761	-314.44	-316.179	-316.041
77	3,3,4-Trimethylheptane	3,3,4-m-C7	CCC(C)(C)C(C)CCC	-192.303	-237.678	-251.72	-256.019	-256.345	-271.541	-283.439	-292.271	-298.433	-302.261	-304.147	-303.984
78	3,3,5-Trimethylheptane	3,3,5-m-C7	CCC(C)(C)CC(C)CC	-195.226	-240.917	-254.585	-258.776	-259.157	-274.326	-286.323	-295.269	-301.526	-305.347	-307.286	-307.123
79	3,4,4-Trimethylheptane	3,4,4-m-C7	CCC(C)C(C)(C)CCC	-192.316	-238.02	-252.05	-256.326	-256.651	-271.624	-283.257	-291.814	-297.805	-301.509	-303.276	-302.973
80	3,4,5-Trimethylheptane	3,4,5-m-C7	CCC(C)C(C)C(C)CC	-188.401	-233.925	-247.871	-252.116	-252.445	-267.585	-279.616	-288.834	-295.41	-299.916	-302.478	-303.285
81	2-Methyl-3-(1-methylethyl)hexane	2-m-3-ip-C6	CC(C)C(C(C)C)CCC	-184.343	-229.883	-243.651	-247.957	-248.283	-263.834	-276.314	-285.75	-292.749	-297.393	-300.22	-300.977
82	3,3-Diethylhexane	3,3-e-C6	CCC(CC)(CC)CCC	-189.482	-234.222	-246.98	-251.165	-251.47	-266.081	-277.738	-286.512	-292.743	-297.029	-299.162	-299.611
83	3,4-Diethylhexane	3,4-e-C6	CCC(CC)C(CC)CC	-188.123	-232.082	-244.596	-248.552	-248.861	-263.45	-275.472	-285.034	-292.364	-297.459	-300.862	-302.307
84	3-Ethyl-2,2-dimethylhexane	3-e-2,2-m-C6	CC(C)(C)C(CC)CCC	-188.539	-233.789	-247.705	-252.135	-252.463	-268.442	-281.216	-290.724	-297.708	-302.201	-304.663	-304.956
85	3-Ethyl-2,3-dimethylhexane	3-e-2,3-m-C6	CC(C)C(CC)(C)CCC	-189.637	-235.16	-248.889	-253.067	-253.394	-268.194	-279.856	-288.557	-294.786	-298.547	-300.446	-300.294
86	3-Ethyl-2,4-dimethylhexane	3-e-2,4-m-C6	CC(C)C(CC)C(C)CC	-180.972	-226.741	-240.716	-245.057	-245.393	-261.057	-273.609	-283.146	-290.15	-294.998	-297.91	-298.689
87	3-Ethyl-2,5-dimethylhexane	3-e-2,5-m-C6	CC(C)C(CC)CC(C)C	-198.35	-243.863	-256.86	-260.879	-261.178	-275.652	-287.3	-296.289	-302.951	-307.263	-309.92	-310.649
88	3-Ethyl-3,4-dimethylhexane	3-e-3,4-m-C6	CCC(CC)(C)C(C)CC	-185.461	-230.923	-244.921	-249.161	-249.494	-264.553	-276.467	-285.444	-291.724	-295.703	-297.843	-297.791
89	4-Ethyl-2,2-dimethylhexane	4-e-2,2-m-C6	CC(C)(C)CC(CC)CC	-199.419	-244.284	-257.381	-261.547	-261.89	-277.14	-289.524	-298.819	-305.537	-309.68	-312.12	-312.215
90	4-Ethyl-2,3-dimethylhexane	4-e-2,3-m-C6	CC(C)C(C)C(CC)CC	-190.399	-235.521	-248.475	-252.478	-252.781	-267.282	-279.03	-288.214	-294.975	-299.375	-302.138	-302.962
91	4-Ethyl-2,4-dimethylhexane	4-e-2,4-m-C6	CC(C)CC(CC)(C)CC	-191.907	-237.866	-251.516	-255.734	-256.08	-271.126	-283.016	-291.792	-297.986	-301.748	-303.719	-303.446
92	4-Ethyl-3,3-dimethylhexane	4-e-3,3-m-C6	CCC(C)(C)C(CC)CC	-181.452	-227.047	-241.184	-245.613	-245.944	-261.756	-274.307	-283.658	-290.272	-294.585	-296.975	-297.007
93	2,2,3,3-Tetramethylhexane	2,2,3,3-m-C6	CC(C)(C)C(C)(C)CCC	-194.058	-240.343	-254.029	-258.215	-258.547	-273.256	-284.664	-292.847	-298.533	-301.51	-302.303	-301.094
94	2,2,3,4-Tetramethylhexane	2,2,3,4-m-C6	CC(C)(C)C(C)C(C)CC	-187.798	-234.358	-248.566	-252.949	-253.285	-268.92	-281.253	-290.383	-296.812	-300.883	-302.704	-302.455
95	2,2,3,5-Tetramethylhexane	2,2,3,5-m-C6	CC(C)(C)C(C)CC(C)C	-204.874	-251.511	-265.24	-269.428	-269.738	-284.572	-296.179	-304.766	-310.823	-314.35	-315.932	-315.375
96	2,2,4,4-Tetramethylhexane	2,2,4,4-m-C6	CC(C)(C)CC(C)(C)CC	-193.338	-239.873	-253.031	-257.134	-257.475	-272.216	-283.801	-292.344	-297.893	-300.859	-301.95	-300.674
97	2,2,4,5-Tetramethylhexane	2,2,4,5-m-C6	CC(C)(C)CC(C)C(C)C	-200.812	-247.567	-261.669	-266.017	-266.365	-281.967	-294.395	-303.582	-310.069	-314.138	-315.941	-315.657
98	2,2,5,5-Tetramethylhexane	2,2,5,5-m-C6	CC(C)(C)CCC(C)(C)C	-219.278	-266.024	-279.766	-284.056	-284.365	-299.645	-311.665	-320.371	-326.519	-329.941	-331.005	-329.976
99	2,3,3,4-Tetramethylhexane	2,3,3,4-m-C6	CC(C)C(C)(C)C(C)CC	-188.483	-234.844	-248.489	-252.58	-252.888	-267.314	-278.553	-286.839	-292.468	-295.816	-297.233	-296.477
100	2,3,3,5-Tetramethylhexane	2,3,3,5-m-C6	CC(C)C(C)(C)CC(C)C	-194.21	-240.971	-254.912	-259.153	-259.501	-274.541	-286.33	-295.029	-301.001	-304.498	-305.983	-305.226
101	2,3,4,4-Tetramethylhexane	2,3,4,4-m-C6	CC(C)C(C)C(C)(C)CC	-184.081	-230.758	-244.979	-249.328	-249.655	-265.011	-277.05	-285.92	-291.975	-295.663	-297.327	-296.794
102	2,3,4,5-Tetramethylhexane	2,3,4,5-m-C6	CC(C)C(C)C(C)C(C)C	-192.674	-238.959	-252.354	-256.404	-256.7	-271.114	-282.588	-291.395	-297.586	-301.292	-303.414	-303.617
103	3,3,4,4-Tetramethylhexane	3,3,4,4-m-C6	CCC(C)(C)C(C)(C)CC	-184.164	-230.318	-244.242	-248.425	-248.754	-263.446	-274.824	-283.198	-288.764	-291.538	-292.459	-291.188
104	2,4-Dimethyl-3-(1-methylethyl)pentane	3-ip-2,4-m-C5	CC(C)C(C(C)C)C(C)C	-191.209	-238.195	-251.877	-256.103	-256.437	-271.751	-283.968	-293.298	-299.993	-304.177	-306.269	-306.687
105	3,3-Diethyl-2-methylpentane	3,3-e-2-m-C5	CC(C)C(CC)(CC)CC	-174.18	-220.078	-234.513	-239.032	-239.367	-255.517	-268.32	-277.818	-284.93	-289.114	-291.625	-292.043
106	3-Ethyl-2,2,3-trimethylpentane	3-e-2,2,3-m-C5	CC(C)(C)C(CC)(C)CC	-175.226	-221.71	-236.396	-240.957	-241.291	-257.442	-270.077	-279.491	-285.767	-289.533	-290.788	-289.951
107	3-Ethyl-2,2,4-trimethylpentane	3-e-2,2,4-m-C5	CC(C)(C)C(CC)C(C)C	-179.828	-226.48	-240.622	-245.057	-245.392	-261.374	-274.094	-283.675	-290.37	-294.554	-296.646	-296.646
108	3-Ethyl-2,3,4-trimethylpentane	3-e-2,3,4-m-C5	CC(C)C(CC)(C)C(C)C	-175.393	-222.045	-236.522	-240.915	-241.249	-256.898	-269.115	-278.236	-284.512	-288.278	-289.951	-289.533
109	2,2,3,3,4-Pentamethylpentane	2,2,3,3,4-m-C5	CC(C)(C)C(C)(C)C(C)C	-178.28	-225.601	-239.534	-243.802	-244.136	-259.282	-271.04	-279.491	-285.349	-288.278	-289.114	-287.441
110	2,2,3,4,4-Pentamethylpentane	2,2,3,4,4-m-C5	CC(C)(C)C(C)C(C)(C)C	-180.665	-227.986	-241.668	-245.936	-246.27	-261.542	-273.55	-282.42	-288.278	-291.625	-292.462	-291.206

## Sheet: DHf0_C11
	IUPAC	Abbreviation	SMILES	0 K	200 K	273.15 K	298.15 K	300 K	400 K	500 K	600 K	700 K	800 K	900 K	1000 K
1	Undecane	C11	CCCCCCCCCCC	-208.473	-251.599	-265.566	-270.163	-270.523	-287.487	-301.301	-311.914	-319.936	-325.834	-329.909	-332.193
2	2-Methyldecane	2-m-C10	CC(C)CCCCCCCC	-212.875	-257.961	-272.325	-276.964	-277.324	-294.281	-307.981	-318.501	-326.296	-331.833	-335.506	-337.362
3	3-Methyldecane	3-m-C10	CCC(C)CCCCCCC	-210.051	-255.441	-269.946	-274.602	-274.973	-292.015	-305.779	-316.379	-324.248	-329.813	-333.589	-335.483
4	4-Methyldecane	4-m-C10	CCCC(C)CCCCCC	-210.042	-255.656	-270.158	-274.801	-275.168	-292.088	-305.704	-316.14	-323.915	-329.347	-332.977	-334.875
5	5-Methyldecane	5-m-C10	CCCCC(C)CCCCC	-210.042	-255.656	-270.158	-274.801	-275.168	-292.088	-305.704	-316.14	-323.915	-329.347	-332.977	-334.875
6	3-Ethylnonane	3-e-C9	CCC(CC)CCCCCC	-208.528	-253.721	-267.73	-272.286	-272.644	-289.432	-303.15	-313.743	-321.699	-327.198	-331.219	-333.132
7	4-Ethylnonane	4-e-C9	CCCC(CC)CCCCC	-208.519	-253.935	-267.942	-272.485	-272.839	-289.504	-303.075	-313.504	-321.367	-326.732	-330.607	-332.524
8	5-Ethylnonane	5-e-C9	CCCCC(CC)CCCC	-208.519	-253.935	-267.942	-272.485	-272.839	-289.504	-303.075	-313.504	-321.367	-326.732	-330.607	-332.524
9	2,2-Dimethylnonane	2,2-m-C9	CC(C)(C)CCCCCCC	-221.707	-268.368	-282.791	-287.421	-287.769	-304.575	-318.038	-328.114	-335.495	-340.387	-343.129	-343.855
10	2,3-Dimethylnonane	2,3-m-C9	CC(C)C(C)CCCCCC	-209.921	-257.003	-272.018	-276.755	-277.119	-294.259	-308.021	-318.506	-326.231	-331.656	-335.041	-336.575
11	2,4-Dimethylnonane	2,4-m-C9	CC(C)CC(C)CCCCC	-215.517	-262.961	-277.368	-281.888	-282.236	-298.506	-311.46	-321.329	-328.536	-333.353	-336.462	-337.71
12	2,5-Dimethylnonane	2,5-m-C9	CC(C)CCC(C)CCCC	-214.444	-262.018	-276.917	-281.602	-281.969	-298.882	-312.384	-322.727	-330.276	-335.346	-338.573	-340.045
13	2,6-Dimethylnonane	2,6-m-C9	CC(C)CCCC(C)CCC	-214.444	-262.018	-276.917	-281.602	-281.969	-298.882	-312.384	-322.727	-330.276	-335.346	-338.573	-340.045
14	2,7-Dimethylnonane	2,7-m-C9	CC(C)CCCCC(C)CC	-214.453	-261.804	-276.705	-281.403	-281.774	-298.809	-312.459	-322.966	-330.608	-335.812	-339.185	-340.653
15	2,8-Dimethylnonane	2,8-m-C9	CC(C)CCCCCC(C)C	-217.277	-264.324	-279.084	-283.765	-284.125	-301.075	-314.661	-325.088	-332.656	-337.833	-341.102	-342.532
16	3,3-Dimethylnonane	3,3-m-C9	CCC(C)(C)CCCCCC	-215.991	-263.28	-277.779	-282.333	-282.708	-299.178	-312.208	-321.928	-328.936	-333.439	-335.926	-336.412
17	3,4-Dimethylnonane	3,4-m-C9	CCC(C)C(C)CCCCC	-206.541	-254.075	-269.295	-274.053	-274.425	-291.555	-305.24	-315.663	-323.3	-328.795	-332.118	-333.679
18	3,5-Dimethylnonane	3,5-m-C9	CCC(C)CC(C)CCCC	-212.693	-260.441	-274.989	-279.526	-279.886	-296.24	-309.258	-319.207	-326.488	-331.333	-334.545	-335.83
19	3,6-Dimethylnonane	3,6-m-C9	CCC(C)CCC(C)CCC	-211.62	-259.498	-274.537	-279.241	-279.618	-296.616	-310.182	-320.605	-328.228	-333.326	-336.657	-338.165
20	3,7-Dimethylnonane	3,7-m-C9	CCC(C)CCCC(C)CC	-211.629	-259.284	-274.326	-279.042	-279.423	-296.543	-310.257	-320.844	-328.56	-333.792	-337.269	-338.774
21	4,4-Dimethylnonane	4,4-m-C9	CCCC(C)(C)CCCCC	-215.996	-263.836	-278.321	-282.839	-283.208	-299.334	-311.95	-321.232	-327.976	-332.22	-334.443	-334.794
22	4,5-Dimethylnonane	4,5-m-C9	CCCC(C)C(C)CCCC	-206.532	-254.289	-269.506	-274.252	-274.62	-291.627	-305.165	-315.424	-322.967	-328.329	-331.506	-333.071
23	4,6-Dimethylnonane	4,6-m-C9	CCCC(C)CC(C)CCC	-212.684	-260.656	-275.2	-279.725	-280.08	-296.313	-309.183	-318.968	-326.156	-330.867	-333.933	-335.222
24	5,5-Dimethylnonane	5,5-m-C9	CCCCC(C)(C)CCCC	-215.996	-263.836	-278.321	-282.839	-283.208	-299.334	-311.95	-321.232	-327.976	-332.22	-334.443	-334.794
25	4-Propyloctane	4-p-C8	CCCC(CCC)CCCC	-208.511	-254.149	-268.153	-272.684	-273.034	-289.577	-303	-313.265	-321.034	-326.266	-329.995	-331.916
26	4-(1-Methylethyl)octane	4-ip-C8	CCCC(C(C)C)CCCC	-208.53	-255.885	-270.111	-274.614	-274.955	-291.324	-304.579	-314.804	-322.533	-327.788	-331.166	-332.747
27	3-Ethyl-2-methyloctane	3-e-2-m-C8	CC(C)C(CC)CCCCC	-208.539	-255.67	-269.899	-274.415	-274.76	-291.252	-304.654	-315.044	-322.865	-328.254	-331.778	-333.356
28	3-Ethyl-3-methyloctane	3-e-3-m-C8	CCC(CC)(C)CCCCC	-209.848	-257.709	-272.331	-276.929	-277.28	-293.713	-306.699	-316.329	-323.348	-327.82	-330.442	-330.856
29	3-Ethyl-4-methyloctane	3-e-4-m-C8	CCC(CC)C(C)CCCC	-205.159	-252.742	-267.176	-271.713	-272.066	-288.548	-301.873	-312.2	-319.934	-325.393	-328.856	-330.459
30	3-Ethyl-5-methyloctane	3-e-5-m-C8	CCC(CC)CC(C)CCC	-211.17	-258.721	-272.773	-277.21	-277.557	-293.656	-306.629	-316.571	-323.939	-328.718	-332.176	-333.479
31	3-Ethyl-6-methyloctane	3-e-6-m-C8	CCC(CC)CCC(C)CC	-210.106	-257.564	-272.11	-276.725	-277.095	-293.96	-307.628	-318.208	-326.011	-331.177	-334.899	-336.423
32	4-Ethyl-2-methyloctane	4-e-2-m-C8	CC(C)CC(CC)CCCC	-213.994	-261.24	-275.152	-279.571	-279.908	-295.922	-308.831	-318.693	-325.987	-330.739	-334.093	-335.359
33	4-Ethyl-3-methyloctane	4-e-3-m-C8	CCC(C)C(CC)CCCC	-205.159	-252.742	-267.176	-271.713	-272.066	-288.548	-301.873	-312.2	-319.934	-325.393	-328.856	-330.459
34	4-Ethyl-4-methyloctane	4-e-4-m-C8	CCCC(CC)(C)CCCC	-209.852	-258.265	-272.872	-277.435	-277.781	-293.868	-306.441	-315.633	-322.388	-326.601	-328.959	-329.237
35	4-Ethyl-5-methyloctane	4-e-5-m-C8	CCCC(CC)C(C)CCC	-205.15	-252.957	-267.387	-271.912	-272.261	-288.62	-301.798	-311.961	-319.601	-324.927	-328.243	-329.851
36	5-Ethyl-2-methyloctane	5-e-2-m-C8	CC(C)CCC(CC)CCC	-212.922	-260.298	-274.701	-279.286	-279.64	-296.298	-309.755	-320.091	-327.727	-332.732	-336.204	-337.694
37	5-Ethyl-3-methyloctane	5-e-3-m-C8	CCC(C)CC(CC)CCC	-211.17	-258.721	-272.773	-277.21	-277.557	-293.656	-306.629	-316.571	-323.939	-328.718	-332.176	-333.479
38	6-Ethyl-2-methyloctane	6-e-2-m-C8	CC(C)CCCC(CC)CC	-212.931	-260.083	-274.489	-279.087	-279.446	-296.225	-309.83	-320.33	-328.059	-333.198	-336.816	-338.302
39	2,2,3-Trimethyloctane	2,2,3-m-C8	CC(C)(C)C(C)CCCCC	-215.063	-263.319	-278.279	-282.964	-283.321	-300.172	-313.534	-323.52	-330.738	-335.341	-337.791	-338.082
40	2,2,4-Trimethyloctane	2,2,4-m-C8	CC(C)(C)CC(C)CCCC	-216.597	-265.333	-280.058	-284.686	-285.065	-301.814	-315.188	-325.159	-332.288	-336.827	-339.221	-339.498
41	2,2,5-Trimethyloctane	2,2,5-m-C8	CC(C)(C)CCC(C)CCC	-223.276	-272.425	-287.382	-292.059	-292.415	-309.176	-322.441	-332.34	-339.475	-343.9	-346.197	-346.537
42	2,2,6-Trimethyloctane	2,2,6-m-C8	CC(C)(C)CCCC(C)CC	-223.285	-272.211	-287.171	-291.86	-292.22	-309.103	-322.516	-332.579	-339.807	-344.366	-346.809	-347.145
43	2,2,7-Trimethyloctane	2,2,7-m-C8	CC(C)(C)CCCCC(C)C	-226.109	-274.731	-289.55	-294.222	-294.571	-311.369	-324.718	-334.701	-341.856	-346.386	-348.726	-349.024
44	2,3,3-Trimethyloctane	2,3,3-m-C8	CC(C)C(C)(C)CCCCC	-212.151	-260.814	-275.726	-280.349	-280.701	-297.127	-310.013	-319.566	-326.362	-330.569	-332.706	-332.636
45	2,3,4-Trimethyloctane	2,3,4-m-C8	CC(C)C(C)C(C)CCCC	-207.435	-256.181	-271.055	-275.639	-275.986	-292.379	-305.432	-315.381	-322.544	-327.309	-330.132	-331.114
46	2,3,5-Trimethyloctane	2,3,5-m-C8	CC(C)C(C)CC(C)CCC	-212.562	-262.003	-277.061	-281.679	-282.032	-298.483	-311.5	-321.334	-328.472	-333.176	-335.997	-336.922
47	2,3,6-Trimethyloctane	2,3,6-m-C8	CC(C)C(C)CCC(C)CC	-211.499	-260.846	-276.398	-281.195	-281.57	-298.787	-312.499	-322.971	-330.544	-335.635	-338.72	-339.866
48	2,3,7-Trimethyloctane	2,3,7-m-C8	CC(C)C(C)CCCC(C)C	-214.323	-263.366	-278.777	-283.556	-283.92	-301.053	-314.701	-325.093	-332.592	-337.656	-340.637	-341.745
49	2,4,4-Trimethyloctane	2,4,4-m-C8	CC(C)CC(C)(C)CCCC	-213.719	-263.106	-277.756	-282.266	-282.66	-298.765	-311.377	-320.638	-327.15	-331.147	-333.063	-332.925
50	2,4,5-Trimethyloctane	2,4,5-m-C8	CC(C)CC(C)C(C)CCC	-212.007	-261.595	-276.717	-281.339	-281.688	-298.045	-310.921	-320.613	-327.588	-332.336	-334.991	-335.905
51	2,4,6-Trimethyloctane	2,4,6-m-C8	CC(C)CC(C)CC(C)CC	-218.168	-267.746	-282.199	-286.613	-286.954	-302.658	-315.013	-324.395	-331.109	-335.339	-338.031	-338.665
52	2,4,7-Trimethyloctane	2,4,7-m-C8	CC(C)CC(C)CCC(C)C	-219.919	-269.323	-284.127	-288.689	-289.038	-305.299	-318.14	-327.916	-334.897	-339.353	-342.059	-342.879
53	2,5,5-Trimethyloctane	2,5,5-m-C8	CC(C)CCC(C)(C)CCC	-220.398	-270.199	-285.08	-289.64	-290.01	-306.127	-318.63	-327.819	-334.337	-338.219	-340.039	-339.963
54	2,5,6-Trimethyloctane	2,5,6-m-C8	CC(C)CCC(C)C(C)CC	-210.943	-260.438	-276.054	-280.854	-281.226	-298.349	-311.92	-322.25	-329.66	-334.794	-337.715	-338.849
55	2,6,6-Trimethyloctane	2,6,6-m-C8	CC(C)CCCC(C)(C)CC	-220.394	-269.643	-284.538	-289.134	-289.509	-305.972	-318.888	-328.515	-335.296	-339.438	-341.522	-341.582
56	3,3,4-Trimethyloctane	3,3,4-m-C8	CCC(C)(C)C(C)CCCC	-207.967	-256.792	-271.969	-276.642	-276.996	-293.558	-306.549	-316.214	-322.968	-327.259	-329.491	-329.525
57	3,3,5-Trimethyloctane	3,3,5-m-C8	CCC(C)(C)CC(C)CCC	-210.881	-260.245	-275.046	-279.598	-280.003	-296.417	-309.358	-318.973	-325.729	-329.879	-332.017	-332.056
58	3,3,6-Trimethyloctane	3,3,6-m-C8	CCC(C)(C)CCC(C)CC	-217.569	-267.123	-282.159	-286.773	-287.158	-303.706	-316.686	-326.393	-333.248	-337.418	-339.606	-339.703
59	3,4,4-Trimethyloctane	3,4,4-m-C8	CCC(C)C(C)(C)CCCC	-207.98	-257.133	-272.3	-276.948	-277.302	-293.641	-306.366	-315.758	-322.341	-326.506	-328.62	-328.514
60	3,4,5-Trimethyloctane	3,4,5-m-C8	CCC(C)C(C)C(C)CCC	-204.056	-253.253	-268.332	-272.938	-273.291	-289.675	-302.651	-312.538	-319.613	-324.448	-327.209	-328.218
61	3,4,6-Trimethyloctane	3,4,6-m-C8	CCC(C)C(C)CC(C)CC	-209.192	-258.86	-274.126	-278.778	-279.143	-295.707	-308.794	-318.73	-325.873	-330.781	-333.687	-334.634
62	3,5,5-Trimethyloctane	3,5,5-m-C8	CCC(C)CC(C)(C)CCC	-210.894	-260.586	-275.376	-279.905	-280.309	-296.5	-309.175	-318.516	-325.102	-329.126	-331.146	-331.045
63	4,4,5-Trimethyloctane	4,4,5-m-C8	CCCC(C)(C)C(C)CCC	-207.971	-257.348	-272.511	-277.147	-277.497	-293.714	-306.291	-315.518	-322.008	-326.04	-328.008	-327.906
64	3,3-Diethylheptane	3,3-e-C7	CCC(CC)(CC)CCCC	-205.146	-253.336	-267.229	-271.788	-272.122	-288.098	-300.847	-310.456	-317.279	-322.027	-324.505	-325.152
65	3,4-Diethylheptane	3,4-e-C7	CCC(CC)C(CC)CCC	-203.778	-251.41	-265.057	-269.373	-269.707	-285.541	-298.507	-308.738	-316.567	-321.991	-325.593	-327.24
66	3,5-Diethylheptane	3,5-e-C7	CCC(CC)CC(CC)CC	-209.657	-256.786	-270.346	-274.694	-275.034	-291	-304.075	-314.173	-321.723	-326.57	-330.419	-331.737
67	4,4-Diethylheptane	4,4-e-C7	CCCC(CC)(CC)CCC	-205.15	-253.892	-267.771	-272.294	-272.622	-288.254	-300.589	-309.76	-316.319	-320.808	-323.022	-323.534
68	3-Ethyl-2,2-dimethylheptane	3-e-2,2-m-C7	CC(C)(C)C(CC)CCCC	-204.202	-252.902	-267.955	-272.758	-273.115	-290.46	-304.326	-314.668	-322.244	-327.199	-330.006	-330.497
69	3-Ethyl-2,3-dimethylheptane	3-e-2,3-m-C7	CC(C)C(CC)(C)CCCC	-205.3	-254.273	-269.138	-273.69	-274.045	-290.212	-302.966	-312.5	-319.321	-323.545	-325.79	-325.835
70	3-Ethyl-2,4-dimethylheptane	3-e-2,4-m-C7	CC(C)C(CC)C(C)CCC	-196.627	-246.069	-261.177	-265.878	-266.24	-283.148	-296.644	-306.85	-314.352	-319.53	-322.641	-323.622
71	3-Ethyl-2,5-dimethylheptane	3-e-2,5-m-C7	CC(C)C(CC)CC(C)CC	-211.19	-260.456	-274.73	-279.14	-279.478	-295.404	-308.208	-318.11	-325.438	-330.24	-333.347	-334.311
72	3-Ethyl-2,6-dimethylheptane	3-e-2,6-m-C7	CC(C)C(CC)CCC(C)C	-212.941	-262.033	-276.658	-281.216	-281.562	-298.045	-311.334	-321.631	-329.225	-334.254	-337.375	-338.525
73	3-Ethyl-3,4-dimethylheptane	3-e-3,4-m-C7	CCC(CC)(C)C(C)CCC	-201.116	-250.25	-265.382	-269.983	-270.341	-286.643	-299.502	-309.148	-315.927	-320.234	-322.574	-322.723
74	3-Ethyl-3,5-dimethylheptane	3-e-3,5-m-C7	CCC(CC)(C)CC(C)CC	-204.746	-254.459	-269.386	-273.995	-274.381	-290.879	-303.924	-313.613	-320.474	-324.726	-327.146	-327.107
75	3-Ethyl-4,4-dimethylheptane	3-e-4,4-m-C7	CCC(CC)C(C)(C)CCC	-197.12	-246.716	-261.975	-266.742	-267.096	-283.929	-297.159	-306.905	-313.847	-318.365	-320.836	-320.93
76	3-Ethyl-4,5-dimethylheptane	3-e-4,5-m-C7	CCC(CC)C(C)C(C)CC	-202.683	-251.706	-266.001	-270.399	-270.738	-286.596	-299.359	-309.315	-316.579	-321.512	-324.559	-325.607
77	4-Ethyl-2,2-dimethylheptane	4-e-2,2-m-C7	CC(C)(C)CC(CC)CCC	-215.074	-263.612	-277.842	-282.369	-282.736	-299.23	-312.559	-322.523	-329.74	-334.212	-336.851	-337.147
78	4-Ethyl-2,3-dimethylheptane	4-e-2,3-m-C7	CC(C)C(C)C(CC)CCC	-206.054	-254.848	-268.936	-273.299	-273.627	-289.372	-302.065	-311.918	-319.178	-323.907	-326.87	-327.895
79	4-Ethyl-2,4-dimethylheptane	4-e-2,4-m-C7	CC(C)CC(CC)(C)CCC	-207.575	-257.535	-272.307	-276.862	-277.232	-293.3	-305.868	-315.04	-321.562	-325.528	-327.579	-327.368
80	4-Ethyl-2,5-dimethylheptane	4-e-2,5-m-C7	CC(C)CC(CC)C(C)CC	-210.634	-260.048	-274.386	-278.8	-279.135	-294.965	-307.629	-317.389	-324.554	-329.4	-332.341	-333.294
81	4-Ethyl-2,6-dimethylheptane	4-e-2,6-m-C7	CC(C)CC(CC)CC(C)C	-219.469	-268.546	-282.363	-286.657	-286.977	-302.34	-314.586	-323.882	-330.608	-334.745	-337.578	-338.193
82	4-Ethyl-3,3-dimethylheptane	4-e-3,3-m-C7	CCC(C)(C)C(CC)CCC	-197.106	-246.374	-261.645	-266.435	-266.79	-283.846	-297.342	-307.362	-314.474	-319.117	-321.707	-321.94
83	4-Ethyl-3,4-dimethylheptane	4-e-3,4-m-C7	CCC(C)C(CC)(C)CCC	-201.129	-250.592	-265.712	-270.289	-270.647	-286.726	-299.319	-308.692	-315.3	-319.482	-321.703	-321.713
84	4-Ethyl-3,5-dimethylheptane	4-e-3,5-m-C7	CCC(C)C(CC)C(C)CC	-193.257	-242.926	-258.242	-262.978	-263.351	-280.371	-293.938	-304.246	-311.753	-317.134	-320.331	-321.334
85	5-Ethyl-2,2-dimethylheptane	5-e-2,2-m-C7	CC(C)(C)CCC(CC)CC	-221.763	-270.49	-284.955	-289.544	-289.891	-306.52	-319.887	-329.943	-337.259	-341.751	-344.439	-344.794
86	5-Ethyl-2,3-dimethylheptane	5-e-2,3-m-C7	CC(C)C(C)CC(CC)CC	-211.049	-260.068	-274.633	-279.163	-279.509	-295.827	-308.946	-318.937	-326.255	-331.028	-334.24	-335.179
87	5-Ethyl-2,4-dimethylheptane	5-e-2,4-m-C7	CC(C)CC(C)C(CC)CC	-210.634	-260.048	-274.386	-278.8	-279.135	-294.965	-307.629	-317.389	-324.554	-329.4	-332.341	-333.294
88	5-Ethyl-2,5-dimethylheptane	5-e-2,5-m-C7	CC(C)CCC(CC)(C)CC	-214.25	-264.071	-279.09	-283.73	-284.081	-300.506	-313.379	-322.916	-329.708	-333.819	-336.039	-336.026
89	5-Ethyl-3,3-dimethylheptane	5-e-3,3-m-C7	CCC(C)(C)CC(CC)CC	-209.368	-258.31	-272.619	-277.082	-277.48	-293.76	-306.804	-316.576	-323.513	-327.73	-330.26	-330.313
90	2,2,3,3-Tetramethylheptane	2,2,3,3-m-C7	CC(C)(C)C(C)(C)CCCC	-209.722	-259.456	-274.278	-278.838	-279.198	-295.273	-307.774	-316.79	-323.068	-326.508	-327.646	-326.635
91	2,2,3,4-Tetramethylheptane	2,2,3,4-m-C7	CC(C)(C)C(C)C(C)CCC	-203.453	-253.685	-269.027	-273.771	-274.131	-291.011	-304.288	-314.087	-321.015	-325.415	-327.435	-327.387
92	2,2,3,5-Tetramethylheptane	2,2,3,5-m-C7	CC(C)(C)C(C)CC(C)CC	-217.713	-268.105	-283.11	-287.689	-288.039	-304.324	-317.087	-326.587	-333.311	-337.327	-339.359	-339.037
93	2,2,3,6-Tetramethylheptane	2,2,3,6-m-C7	CC(C)(C)C(C)CCC(C)C	-219.465	-269.682	-285.038	-289.766	-290.122	-306.966	-320.213	-330.107	-337.098	-341.341	-343.387	-343.251
94	2,2,4,4-Tetramethylheptane	2,2,4,4-m-C7	CC(C)(C)CC(C)(C)CCC	-209.006	-259.542	-273.822	-278.262	-278.627	-294.389	-306.653	-315.592	-321.469	-324.638	-325.811	-324.596
95	2,2,4,5-Tetramethylheptane	2,2,4,5-m-C7	CC(C)(C)CC(C)C(C)CC	-213.096	-263.752	-279.195	-283.938	-284.322	-301.281	-314.724	-324.682	-331.673	-336.275	-338.362	-338.302
96	2,2,4,6-Tetramethylheptane	2,2,4,6-m-C7	CC(C)(C)CC(C)CC(C)C	-222.072	-272.638	-287.268	-291.772	-292.134	-308.232	-320.943	-330.348	-336.909	-340.833	-342.706	-342.333
97	2,2,5,5-Tetramethylheptane	2,2,5,5-m-C7	CC(C)(C)CCC(C)(C)CC	-229.226	-280.05	-295.004	-299.591	-299.955	-316.266	-328.945	-338.127	-344.496	-347.991	-349.146	-348.074
98	2,2,5,6-Tetramethylheptane	2,2,5,6-m-C7	CC(C)(C)CCC(C)C(C)C	-223.155	-273.772	-289.243	-294.013	-294.366	-311.347	-324.758	-334.706	-341.791	-346.209	-348.261	-348.237
99	2,2,6,6-Tetramethylheptane	2,2,6,6-m-C7	CC(C)(C)CCCC(C)(C)C	-234.941	-285.137	-300.015	-304.679	-305.016	-321.663	-334.775	-344.314	-351.055	-354.939	-356.349	-355.517
100	2,3,3,4-Tetramethylheptane	2,3,3,4-m-C7	CC(C)C(C)(C)C(C)CCC	-204.138	-254.172	-268.95	-273.402	-273.735	-289.405	-301.588	-310.543	-316.671	-320.348	-321.964	-321.41
101	2,3,3,5-Tetramethylheptane	2,3,3,5-m-C7	CC(C)C(C)(C)CC(C)CC	-207.049	-257.565	-272.782	-277.415	-277.801	-294.293	-307.238	-316.85	-323.488	-327.476	-329.41	-328.888
102	2,3,3,6-Tetramethylheptane	2,3,3,6-m-C7	CC(C)C(C)(C)CCC(C)C	-216.553	-267.177	-282.485	-287.15	-287.502	-303.92	-316.693	-326.153	-332.722	-336.569	-338.303	-337.806
103	2,3,4,4-Tetramethylheptane	2,3,4,4-m-C7	CC(C)C(C)C(C)(C)CCC	-199.749	-250.427	-265.771	-270.456	-270.807	-287.184	-299.902	-309.168	-315.55	-319.442	-321.187	-320.716
104	2,3,4,5-Tetramethylheptane	2,3,4,5-m-C7	CC(C)C(C)C(C)C(C)CC	-204.959	-255.144	-269.88	-274.325	-274.658	-290.427	-302.918	-312.495	-319.19	-323.428	-325.835	-326.262
105	2,3,4,6-Tetramethylheptane	2,3,4,6-m-C7	CC(C)C(C)C(C)CC(C)C	-212.91	-263.486	-278.265	-282.726	-283.055	-298.797	-311.187	-320.57	-327.165	-331.316	-333.617	-333.949
106	2,3,5,5-Tetramethylheptane	2,3,5,5-m-C7	CC(C)C(C)CC(C)(C)CC	-210.76	-261.592	-276.907	-281.552	-281.954	-298.588	-311.675	-321.339	-328.045	-332.188	-334.081	-333.756
107	2,3,5,6-Tetramethylheptane	2,3,5,6-m-C7	CC(C)C(C)CC(C)C(C)C	-212.441	-263.35	-278.921	-283.632	-283.984	-300.654	-313.816	-323.7	-330.788	-335.486	-338.061	-338.622
108	2,4,4,5-Tetramethylheptane	2,4,4,5-m-C7	CC(C)CC(C)(C)C(C)CC	-205.703	-256.403	-271.734	-276.376	-276.754	-293.073	-305.793	-315.164	-321.515	-325.433	-327.24	-326.645
109	2,4,4,6-Tetramethylheptane	2,4,4,6-m-C7	CC(C)CC(C)(C)CC(C)C	-211.442	-262.376	-277.191	-281.694	-282.111	-298.197	-310.804	-320.044	-326.324	-330.074	-331.683	-331.056
110	2,4,5,5-Tetramethylheptane	2,4,5,5-m-C7	CC(C)CC(C)C(C)(C)CC	-213.442	-264.097	-279.18	-283.728	-284.065	-299.976	-312.305	-321.403	-327.589	-331.266	-332.976	-332.359
111	3,3,4,4-Tetramethylheptane	3,3,4,4-m-C7	CCC(C)(C)C(C)(C)CCC	-199.832	-249.987	-265.033	-269.554	-269.906	-285.619	-297.676	-306.445	-312.34	-315.317	-316.319	-315.11
112	3,3,4,5-Tetramethylheptane	3,3,4,5-m-C7	CCC(C)(C)C(C)C(C)CC	-196.366	-246.943	-262.506	-267.249	-267.612	-284.325	-297.379	-307.02	-313.578	-317.799	-319.748	-319.439
113	3,3,5,5-Tetramethylheptane	3,3,5,5-m-C7	CCC(C)(C)CC(C)(C)CC	-203.286	-253.898	-268.269	-272.669	-273.065	-288.837	-301.081	-310.101	-315.87	-318.909	-320.091	-318.772
114	3,4,4,5-Tetramethylheptane	3,4,4,5-m-C7	CCC(C)C(C)(C)C(C)CC	-199.976	-250.276	-265.312	-269.803	-270.142	-285.847	-298.016	-306.974	-312.982	-316.751	-318.49	-317.896
115	2-Methyl-4-propylheptane	2-m-4-p-C7	CC(C)CC(CCC)CCC	-213.986	-261.455	-275.364	-279.77	-280.103	-295.994	-308.756	-318.454	-325.655	-330.273	-333.481	-334.75
116	3-Methyl-4-propylheptane	3-m-4-p-C7	CCC(C)C(CCC)CCC	-205.15	-252.957	-267.387	-271.912	-272.261	-288.62	-301.798	-311.961	-319.601	-324.927	-328.243	-329.851
117	4-Methyl-4-propylheptane	4-m-4-p-C7	CCCC(C)(CCC)CCC	-209.856	-258.821	-273.414	-277.941	-278.282	-294.024	-306.183	-314.937	-321.429	-325.382	-327.476	-327.619
118	2-Methyl-3-(1-methylethyl)heptane	2-m-3-ip-C7	CC(C)C(C(C)C)CCCC	-200.007	-248.997	-263.9	-268.58	-268.934	-285.852	-299.424	-309.693	-317.284	-322.391	-325.564	-326.518
119	2-Methyl-4-(1-methylethyl)heptane	2-m-4-ip-C7	CC(C)CC(C(C)C)CCC	-214.005	-263.19	-277.321	-281.7	-282.024	-297.742	-310.335	-319.993	-327.154	-331.795	-334.652	-335.582
120	3-Methyl-4-(1-methylethyl)heptane	3-m-4-ip-C7	CCC(C)C(C(C)C)CCC	-196.627	-246.069	-261.177	-265.878	-266.24	-283.148	-296.644	-306.85	-314.352	-319.53	-322.641	-323.622
121	4-Methyl-4-(1-methylethyl)heptane	4-m-4-ip-C7	CCCC(C)(C(C)C)CCC	-205.305	-254.829	-269.68	-274.196	-274.546	-290.367	-302.708	-311.804	-318.361	-322.326	-324.306	-324.216
122	4-(1,1-Dimethylethyl)heptane	4-tb-C7	CCCC(C(C)(C)C)CCC	-204.193	-253.117	-268.166	-272.957	-273.31	-290.533	-304.251	-314.429	-321.911	-326.733	-329.394	-329.889
123	2,2,3,3,4-Pentamethylhexane	2,2,3,3,4-m-C6	CC(C)(C)C(C)(C)C(C)CC	-189.773	-241.033	-256.357	-261.024	-261.39	-277.815	-290.502	-299.626	-305.863	-309.213	-310.372	-308.86
124	2,2,3,3,5-Pentamethylhexane	2,2,3,3,5-m-C6	CC(C)(C)C(C)(C)CC(C)C	-207.445	-258.726	-273.713	-278.265	-278.65	-294.705	-307.201	-316.197	-322.242	-325.434	-326.267	-324.766
125	2,2,3,4,4-Pentamethylhexane	2,2,3,4,4-m-C6	CC(C)(C)C(C)C(C)(C)CC	-189.233	-240.571	-255.607	-260.235	-260.597	-276.946	-289.676	-299.057	-305.044	-308.541	-309.506	-308.19
126	2,2,3,4,5-Pentamethylhexane	2,2,3,4,5-m-C6	CC(C)(C)C(C)C(C)C(C)C	-204.356	-255.577	-270.575	-275.158	-275.497	-291.763	-304.555	-314.044	-320.593	-324.396	-326.062	-325.431
127	2,2,3,5,5-Pentamethylhexane	2,2,3,5,5-m-C6	CC(C)(C)C(C)CC(C)(C)C	-221.617	-272.996	-288.179	-292.849	-293.218	-309.898	-323.017	-332.539	-339.111	-342.821	-344.034	-342.705
128	2,2,4,4,5-Pentamethylhexane	2,2,4,4,5-m-C6	CC(C)(C)CC(C)(C)C(C)C	-205.161	-256.52	-271.228	-275.772	-276.12	-292.183	-304.716	-313.926	-319.855	-322.988	-324.074	-322.439
129	2,3,3,4,4-Pentamethylhexane	2,3,3,4,4-m-C6	CC(C)C(C)(C)C(C)(C)CC	-184.054	-235.245	-250.538	-255.14	-255.496	-271.646	-284.052	-293.089	-299.156	-302.085	-303.131	-301.457
130	2,3,3,4,5-Pentamethylhexane	2,3,3,4,5-m-C6	CC(C)C(C)(C)C(C)C(C)C	-195.916	-247.252	-262.21	-266.711	-267.045	-282.875	-295.199	-304.192	-310.213	-313.75	-315.144	-314.22
131	3-Ethyl-2,2,3-trimethylhexane	3-e-2,2,3-m-C6	CC(C)(C)C(CC)(C)CCC	-190.894	-241.379	-257.187	-262.085	-262.444	-279.615	-292.929	-302.738	-309.343	-313.312	-314.648	-313.874
132	3-Ethyl-2,2,4-trimethylhexane	3-e-2,2,4-m-C6	CC(C)(C)C(CC)C(C)CC	-192.113	-242.665	-258.148	-262.978	-263.349	-280.688	-294.423	-304.775	-311.973	-316.69	-319.067	-319.29
133	3-Ethyl-2,2,5-trimethylhexane	3-e-2,2,5-m-C6	CC(C)(C)C(CC)CC(C)C	-209.677	-260.207	-275.165	-279.844	-280.184	-296.878	-310.082	-319.856	-326.865	-331.206	-333.492	-333.332
134	3-Ethyl-2,3,4-trimethylhexane	3-e-2,3,4-m-C6	CC(C)C(CC)(C)C(C)CC	-186.886	-237.477	-253.344	-258.137	-258.503	-275.43	-288.578	-298.371	-305.026	-309.213	-311.208	-310.952
135	3-Ethyl-2,3,5-trimethylhexane	3-e-2,3,5-m-C6	CC(C)C(CC)(C)CC(C)C	-203.023	-253.543	-268.573	-273.117	-273.496	-289.644	-302.393	-311.906	-318.495	-322.471	-324.41	-323.966
136	3-Ethyl-2,4,4-trimethylhexane	3-e-2,4,4-m-C6	CC(C)C(CC)C(C)(C)CC	-188.396	-239.065	-254.561	-259.357	-259.719	-276.779	-290.219	-300.313	-307.136	-311.469	-313.69	-313.63
137	3-Ethyl-2,4,5-trimethylhexane	3-e-2,4,5-m-C6	CC(C)C(CC)C(C)C(C)C	-197.53	-247.96	-262.725	-267.266	-267.606	-283.9	-296.91	-306.807	-313.93	-318.51	-321.268	-321.666
138	3-Ethyl-3,4,4-trimethylhexane	3-e-3,4,4-m-C6	CCC(CC)(C)C(C)(C)CC	-181	-231.354	-247.4	-252.295	-252.651	-269.805	-283.089	-293.089	-299.574	-303.34	-304.804	-303.968
139	4-Ethyl-2,2,3-trimethylhexane	4-e-2,2,3-m-C6	CC(C)(C)C(C)C(CC)CC	-202.08	-252.138	-266.696	-271.232	-271.577	-287.931	-300.996	-310.864	-317.982	-322.479	-324.785	-324.776
140	4-Ethyl-2,2,4-trimethylhexane	4-e-2,2,4-m-C6	CC(C)(C)CC(CC)(C)CC	-202.858	-253.415	-267.832	-272.353	-272.699	-288.768	-301.402	-310.689	-316.841	-320.238	-321.81	-320.659
141	4-Ethyl-2,2,5-trimethylhexane	4-e-2,2,5-m-C6	CC(C)(C)CC(CC)C(C)C	-215.094	-265.347	-279.8	-284.299	-284.658	-300.978	-314.138	-324.063	-331.238	-335.734	-338.022	-337.979
142	4-Ethyl-2,3,3-trimethylhexane	4-e-2,3,3-m-C6	CC(C)C(C)(C)C(CC)CC	-193.286	-243.54	-258.414	-262.996	-263.334	-279.62	-292.456	-301.93	-308.51	-312.672	-314.792	-314.433
143	4-Ethyl-2,3,4-trimethylhexane	4-e-2,3,4-m-C6	CC(C)C(C)C(CC)(C)CC	-192.895	-243.33	-258.641	-263.291	-263.65	-280.114	-293.112	-302.798	-309.469	-313.636	-315.754	-315.533
144	3,3-Diethyl-2-methylhexane	3,3-e-2-m-C6	CC(C)C(CC)(CC)CCC	-189.848	-239.747	-255.304	-260.16	-260.519	-277.69	-291.172	-301.065	-308.506	-312.894	-315.485	-315.966
145	3,3-Diethyl-4-methylhexane	3,3-e-4-m-C6	CCC(CC)(CC)C(C)CC	-185.673	-235.51	-251.336	-256.254	-256.62	-274.049	-287.783	-297.953	-305.445	-310.049	-312.882	-313.462
146	3,4-Diethyl-2-methylhexane	3,4-e-2-m-C6	CC(C)C(CC)C(CC)CC	-195.255	-244.522	-258.846	-263.339	-263.686	-280.068	-293.352	-303.627	-311.319	-316.593	-319.991	-321.011
147	3,4-Diethyl-3-methylhexane	3,4-e-3-m-C6	CCC(CC)(C)C(CC)CC	-190.265	-239.619	-254.845	-259.577	-259.94	-276.859	-290.37	-300.535	-307.766	-312.559	-315.402	-315.747
148	4,4-Diethyl-2-methylhexane	4,4-e-2-m-C6	CC(C)CC(CC)(CC)CC	-202.869	-252.605	-266.664	-271.215	-271.573	-287.53	-300.274	-309.862	-316.453	-320.954	-323.126	-323.283
149	2,2-Dimethyl-3-(1-methylethyl)hexane	2,2-m-3-ip-C6	CC(C)(C)C(C(C)C)CCC	-195.483	-245.807	-261.083	-265.879	-266.238	-283.465	-297.129	-307.379	-314.573	-319.086	-321.377	-321.578
150	2,3-Dimethyl-3-(1-methylethyl)hexane	2,3-m-3-ip-C6	CC(C)C(C)(C(C)C)CCC	-191.061	-241.714	-257.313	-262.043	-262.402	-279.071	-291.967	-301.483	-308.088	-312.057	-313.812	-313.455
151	2,4-Dimethyl-3-(1-methylethyl)hexane	2,4-m-3-ip-C6	CC(C)C(C(C)C)C(C)CC	-203.493	-254.38	-269.403	-274.024	-274.394	-291.065	-304.297	-314.399	-321.597	-326.314	-328.69	-329.332
152	2,5-Dimethyl-3-(1-methylethyl)hexane	2,5-m-3-ip-C6	CC(C)C(C(C)C)CC(C)C	-205.482	-256.302	-271.111	-275.666	-276.003	-292.269	-305.18	-314.882	-321.905	-326.397	-329.05	-329.353
153	2,2,3,3,4,4-Hexamethylpentane	2,2,3,3,4,4-m-C5	CC(C)(C)C(C)(C)C(C)(C)C	-196.449	-248.742	-263.8	-268.455	-268.829	-285.321	-298.092	-307.068	-313.137	-316.1	-316.415	-314.079
154	3-Ethyl-2,2,3,4-tetramethylpentane	3-e-2,2,3,4-m-C5	CC(C)(C)C(CC)(C)C(C)C	-200.946	-250.997	-265.783	-270.333	-270.69	-286.905	-299.625	-308.878	-315.365	-318.989	-320.176	-319.035
155	3-Ethyl-2,2,4,4-tetramethylpentane	3-e-2,2,4,4-m-C5	CC(C)(C)C(CC)C(C)(C)C	-203.56	-252.81	-267.184	-271.717	-272.067	-288.469	-301.478	-311.101	-317.897	-321.874	-323.279	-322.322
156	3,3-Diethyl-2,2-dimethylpentane	3,3-e-2,2-m-C5	CC(C)(C)C(CC)(CC)CC	-182.81	-232.79	-248.739	-253.695	-254.056	-271.522	-285.178	-295.383	-302.226	-306.419	-308.023	-307.439
157	3,3-Diethyl-2,4-dimethylpentane	3,3-e-2,4-m-C5	CC(C)C(CC)(CC)C(C)C	-190.362	-238.937	-253.86	-258.419	-258.763	-274.947	-287.673	-297.193	-304.035	-308.052	-310.11	-309.885
158	2,2,4-Trimethyl-3-(1-methylethyl)pentane	2,2,4-m-3-ip-C5	CC(C)(C)C(C(C)C)C(C)C	-196.247	-245.235	-259.85	-264.382	-264.728	-280.975	-293.858	-303.433	-310.233	-314.32	-316.071	-315.59
159	2,3,4-Trimethyl-3-(1-methylethyl)pentane	2,3,4-m-3-ip-C5	CC(C)C(C)(C(C)C)C(C)C	-196.685	-246.262	-261.211	-265.696	-266.041	-282.013	-294.494	-303.744	-310.383	-314.006	-315.656	-314.84

## Sheet: DHf0_C12
	IUPAC	Abbreviation	SMILES	0 K	200 K	273.15 K	298.15 K	300 K	400 K	500 K	600 K	700 K	800 K	900 K	1000 K
1	Dodecane	C12	CCCCCCCCCCCC	-224.137	-270.712	-285.816	-290.785	-291.174	-309.505	-324.411	-335.857	-344.471	-350.832	-355.253	-357.734
2	2-Methylundecane	2-m-C11	CC(C)CCCCCCCCC	-228.539	-277.074	-292.575	-297.586	-297.975	-316.299	-331.091	-342.445	-350.831	-356.831	-360.849	-362.903
3	3-Methylundecane	3-m-C11	CCC(C)CCCCCCCC	-225.715	-274.554	-290.195	-295.225	-295.624	-314.033	-328.889	-340.322	-348.783	-354.811	-358.933	-361.024
4	4-Methylundecane	4-m-C11	CCCC(C)CCCCCCC	-225.706	-274.769	-290.407	-295.424	-295.819	-314.106	-328.814	-340.083	-348.451	-354.345	-358.32	-360.416
5	5-Methylundecane	5-m-C11	CCCCC(C)CCCCCC	-225.706	-274.769	-290.407	-295.424	-295.819	-314.106	-328.814	-340.083	-348.451	-354.345	-358.32	-360.416
6	6-Methylundecane	6-m-C11	CCCCCC(C)CCCCC	-225.706	-274.769	-290.407	-295.424	-295.819	-314.106	-328.814	-340.083	-348.451	-354.345	-358.32	-360.416
7	2,2-Dimethyldecane	2,2-m-C10	CC(C)(C)CCCCCCCC	-237.371	-287.481	-303.04	-308.043	-308.421	-326.593	-341.148	-352.057	-360.031	-365.385	-368.473	-369.396
8	2,3-Dimethyldecane	2,3-m-C10	CC(C)C(C)CCCCCCC	-225.584	-276.116	-292.267	-297.378	-297.771	-316.277	-331.131	-342.449	-350.767	-356.654	-360.384	-362.116
9	2,4-Dimethyldecane	2,4-m-C10	CC(C)CC(C)CCCCCC	-231.181	-282.074	-297.618	-302.51	-302.888	-320.523	-334.57	-345.272	-353.072	-358.351	-361.806	-363.25
10	2,5-Dimethyldecane	2,5-m-C10	CC(C)CCC(C)CCCCC	-230.108	-281.131	-297.166	-302.225	-302.62	-320.899	-335.494	-346.67	-354.811	-360.344	-363.917	-365.586
11	2,6-Dimethyldecane	2,6-m-C10	CC(C)CCCC(C)CCCC	-230.108	-281.131	-297.166	-302.225	-302.62	-320.899	-335.494	-346.67	-354.811	-360.344	-363.917	-365.586
12	2,7-Dimethyldecane	2,7-m-C10	CC(C)CCCCC(C)CCC	-230.108	-281.131	-297.166	-302.225	-302.62	-320.899	-335.494	-346.67	-354.811	-360.344	-363.917	-365.586
13	2,8-Dimethyldecane	2,8-m-C10	CC(C)CCCCCC(C)CC	-230.117	-280.917	-296.954	-302.026	-302.426	-320.827	-335.569	-346.909	-355.144	-360.81	-364.529	-366.194
14	2,9-Dimethyldecane	2,9-m-C10	CC(C)CCCCCCC(C)C	-232.941	-283.437	-299.334	-304.387	-304.776	-323.092	-337.771	-349.032	-357.192	-362.831	-366.446	-368.073
15	3,3-Dimethyldecane	3,3-m-C10	CCC(C)(C)CCCCCCC	-231.655	-282.393	-298.029	-302.955	-303.359	-321.196	-335.318	-345.871	-353.472	-358.437	-361.27	-361.953
16	3,4-Dimethyldecane	3,4-m-C10	CCC(C)C(C)CCCCCC	-222.205	-273.188	-289.544	-294.676	-295.076	-313.573	-328.35	-339.606	-347.835	-353.793	-357.462	-359.22
17	3,5-Dimethyldecane	3,5-m-C10	CCC(C)CC(C)CCCCC	-228.356	-279.554	-295.238	-300.149	-300.537	-318.258	-332.368	-343.15	-351.024	-356.331	-359.889	-361.371
18	3,6-Dimethyldecane	3,6-m-C10	CCC(C)CCC(C)CCCC	-227.284	-278.612	-294.787	-299.864	-300.269	-318.634	-333.292	-344.548	-352.763	-358.324	-362	-363.706
19	3,7-Dimethyldecane	3,7-m-C10	CCC(C)CCCC(C)CCC	-227.284	-278.612	-294.787	-299.864	-300.269	-318.634	-333.292	-344.548	-352.763	-358.324	-362	-363.706
20	3,8-Dimethyldecane	3,8-m-C10	CCC(C)CCCCC(C)CC	-227.293	-278.397	-294.575	-299.665	-300.075	-318.561	-333.367	-344.787	-353.096	-358.79	-362.612	-364.314
21	4,4-Dimethyldecane	4,4-m-C10	CCCC(C)(C)CCCCCC	-231.659	-282.949	-298.57	-303.461	-303.86	-321.351	-335.06	-345.175	-352.512	-357.218	-359.786	-360.335
22	4,5-Dimethyldecane	4,5-m-C10	CCCC(C)C(C)CCCCC	-222.196	-273.402	-289.756	-294.875	-295.271	-313.645	-328.275	-339.367	-347.503	-353.327	-356.849	-358.612
23	4,6-Dimethyldecane	4,6-m-C10	CCCC(C)CC(C)CCCC	-228.347	-279.769	-295.45	-300.348	-300.732	-318.33	-332.293	-342.911	-350.691	-355.865	-359.277	-360.763
24	4,7-Dimethyldecane	4,7-m-C10	CCCC(C)CCC(C)CCC	-227.275	-278.826	-294.998	-300.063	-300.464	-318.706	-333.217	-344.309	-352.43	-357.858	-361.388	-363.098
25	5,5-Dimethyldecane	5,5-m-C10	CCCCC(C)(C)CCCCC	-231.659	-282.949	-298.57	-303.461	-303.86	-321.351	-335.06	-345.175	-352.512	-357.218	-359.786	-360.335
26	5,6-Dimethyldecane	5,6-m-C10	CCCCC(C)C(C)CCCC	-222.196	-273.402	-289.756	-294.875	-295.271	-313.645	-328.275	-339.367	-347.503	-353.327	-356.849	-358.612
27	3-Ethyldecane	3-e-C10	CCC(CC)CCCCCCC	-224.192	-272.834	-287.98	-292.908	-293.296	-311.449	-326.26	-337.686	-346.234	-352.196	-356.563	-358.673
28	4-Ethyldecane	4-e-C10	CCCC(CC)CCCCCC	-224.183	-273.048	-288.191	-293.107	-293.491	-311.522	-326.185	-337.447	-345.902	-351.73	-355.951	-358.065
29	5-Ethyldecane	5-e-C10	CCCCC(CC)CCCCC	-224.183	-273.048	-288.191	-293.107	-293.491	-311.522	-326.185	-337.447	-345.902	-351.73	-355.951	-358.065
30	2,2,3-Trimethylnonane	2,2,3-m-C9	CC(C)(C)C(C)CCCCCC	-230.726	-282.432	-298.528	-303.587	-303.972	-322.19	-336.643	-347.463	-355.273	-360.339	-363.134	-363.623
31	2,2,4-Trimethylnonane	2,2,4-m-C9	CC(C)(C)CC(C)CCCCC	-232.261	-284.446	-300.307	-305.308	-305.716	-323.832	-338.298	-349.102	-356.824	-361.825	-364.564	-365.039
32	2,2,5-Trimethylnonane	2,2,5-m-C9	CC(C)(C)CCC(C)CCCC	-238.94	-291.538	-307.632	-312.682	-313.066	-331.194	-345.551	-356.283	-364.01	-368.897	-371.54	-372.078
33	2,2,6-Trimethylnonane	2,2,6-m-C9	CC(C)(C)CCCC(C)CCC	-238.94	-291.538	-307.632	-312.682	-313.066	-331.194	-345.551	-356.283	-364.01	-368.897	-371.54	-372.078
34	2,2,7-Trimethylnonane	2,2,7-m-C9	CC(C)(C)CCCCC(C)CC	-238.949	-291.324	-307.42	-312.483	-312.871	-331.121	-345.626	-356.522	-364.343	-369.363	-372.153	-372.686
35	2,2,8-Trimethylnonane	2,2,8-m-C9	CC(C)(C)CCCCCC(C)C	-241.773	-293.844	-309.799	-314.844	-315.222	-333.387	-347.828	-358.644	-366.391	-371.384	-374.069	-374.565
36	2,3,3-Trimethylnonane	2,3,3-m-C9	CC(C)C(C)(C)CCCCCC	-227.814	-279.927	-295.975	-300.971	-301.352	-319.145	-333.123	-343.509	-350.898	-355.567	-358.05	-358.177
37	2,3,4-Trimethylnonane	2,3,4-m-C9	CC(C)C(C)C(C)CCCCC	-223.099	-275.294	-291.304	-296.262	-296.637	-314.397	-328.542	-339.324	-347.08	-352.307	-355.476	-356.655
38	2,3,5-Trimethylnonane	2,3,5-m-C9	CC(C)C(C)CC(C)CCCC	-228.226	-281.116	-297.31	-302.302	-302.683	-320.501	-334.609	-345.277	-353.007	-358.174	-361.341	-362.463
39	2,3,6-Trimethylnonane	2,3,6-m-C9	CC(C)C(C)CCC(C)CCC	-227.153	-280.173	-296.859	-302.016	-302.416	-320.877	-335.534	-346.675	-354.746	-360.167	-363.452	-364.798
40	2,3,7-Trimethylnonane	2,3,7-m-C9	CC(C)C(C)CCCC(C)CC	-227.162	-279.959	-296.647	-301.817	-302.221	-320.805	-335.609	-346.914	-355.079	-360.633	-364.064	-365.406
41	2,3,8-Trimethylnonane	2,3,8-m-C9	CC(C)C(C)CCCCC(C)C	-229.987	-282.479	-299.026	-304.179	-304.572	-323.07	-337.811	-349.036	-357.127	-362.654	-365.981	-367.286
42	2,4,4-Trimethylnonane	2,4,4-m-C9	CC(C)CC(C)(C)CCCCC	-229.382	-282.219	-298.005	-302.889	-303.311	-320.783	-334.487	-344.581	-351.686	-356.145	-358.407	-358.466
43	2,4,5-Trimethylnonane	2,4,5-m-C9	CC(C)CC(C)C(C)CCCC	-227.671	-280.708	-296.966	-301.961	-302.34	-320.063	-334.031	-344.556	-352.124	-357.334	-360.335	-361.446
44	2,4,6-Trimethylnonane	2,4,6-m-C9	CC(C)CC(C)CC(C)CCC	-233.822	-287.074	-302.66	-307.434	-307.801	-324.748	-338.048	-348.1	-355.312	-359.871	-362.762	-363.598
45	2,4,7-Trimethylnonane	2,4,7-m-C9	CC(C)CC(C)CCC(C)CC	-232.759	-285.917	-301.997	-306.95	-307.338	-325.051	-339.048	-349.737	-357.384	-362.33	-365.486	-366.541
46	2,4,8-Trimethylnonane	2,4,8-m-C9	CC(C)CC(C)CCCC(C)C	-235.583	-288.437	-304.377	-309.311	-309.689	-327.317	-341.25	-351.859	-359.432	-364.351	-367.402	-368.42
47	2,5,5-Trimethylnonane	2,5,5-m-C9	CC(C)CCC(C)(C)CCCC	-236.062	-289.312	-305.329	-310.262	-310.661	-328.145	-341.74	-351.762	-358.872	-363.217	-365.383	-365.504
48	2,5,6-Trimethylnonane	2,5,6-m-C9	CC(C)CCC(C)C(C)CCC	-226.598	-279.765	-296.515	-301.676	-302.072	-320.439	-334.955	-345.954	-353.863	-359.326	-362.446	-363.781
49	2,5,7-Trimethylnonane	2,5,7-m-C9	CC(C)CCC(C)CC(C)CC	-232.759	-285.917	-301.997	-306.95	-307.338	-325.051	-339.048	-349.737	-357.384	-362.33	-365.486	-366.541
50	2,5,8-Trimethylnonane	2,5,8-m-C9	CC(C)CCC(C)CCC(C)C	-234.51	-287.494	-303.925	-309.026	-309.422	-327.693	-342.174	-353.258	-361.171	-366.344	-369.514	-370.755
51	2,6,6-Trimethylnonane	2,6,6-m-C9	CC(C)CCCC(C)(C)CCC	-236.062	-289.312	-305.329	-310.262	-310.661	-328.145	-341.74	-351.762	-358.872	-363.217	-365.383	-365.504
52	2,6,7-Trimethylnonane	2,6,7-m-C9	CC(C)CCCC(C)C(C)CC	-226.607	-279.551	-296.303	-301.477	-301.877	-320.366	-335.03	-346.193	-354.195	-359.792	-363.058	-364.39
53	2,7,7-Trimethylnonane	2,7,7-m-C9	CC(C)CCCCC(C)(C)CC	-236.058	-288.756	-304.788	-309.757	-310.16	-327.989	-341.998	-352.458	-359.832	-364.436	-366.866	-367.123
54	3,3,4-Trimethylnonane	3,3,4-m-C9	CCC(C)(C)C(C)CCCCC	-223.63	-275.905	-292.219	-297.264	-297.648	-315.576	-329.659	-340.158	-347.504	-352.257	-354.835	-355.066
55	3,3,5-Trimethylnonane	3,3,5-m-C9	CCC(C)(C)CC(C)CCCC	-226.545	-279.358	-295.296	-300.221	-300.654	-318.434	-332.468	-342.916	-350.265	-354.877	-357.361	-357.597
56	3,3,6-Trimethylnonane	3,3,6-m-C9	CCC(C)(C)CCC(C)CCC	-233.224	-286.45	-302.62	-307.594	-308.004	-325.796	-339.721	-350.097	-357.451	-361.95	-364.337	-364.635
57	3,3,7-Trimethylnonane	3,3,7-m-C9	CCC(C)(C)CCCC(C)CC	-233.233	-286.236	-302.408	-307.395	-307.809	-325.724	-339.796	-350.336	-357.784	-362.416	-364.949	-365.243
58	3,4,4-Trimethylnonane	3,4,4-m-C9	CCC(C)C(C)(C)CCCCC	-223.644	-276.246	-292.549	-297.571	-297.954	-315.659	-329.476	-339.701	-346.876	-351.504	-353.964	-354.055
59	3,4,5-Trimethylnonane	3,4,5-m-C9	CCC(C)C(C)C(C)CCCC	-219.719	-272.366	-288.581	-293.56	-293.943	-311.693	-325.761	-336.481	-344.148	-349.446	-352.553	-353.759
60	3,4,6-Trimethylnonane	3,4,6-m-C9	CCC(C)C(C)CC(C)CCC	-224.846	-278.188	-294.587	-299.6	-299.989	-317.797	-331.829	-342.434	-350.075	-355.313	-358.418	-359.567
61	3,4,7-Trimethylnonane	3,4,7-m-C9	CCC(C)C(C)CCC(C)CC	-223.783	-277.031	-293.924	-299.116	-299.527	-318.101	-332.828	-344.071	-352.147	-357.772	-361.141	-362.51
62	3,5,5-Trimethylnonane	3,5,5-m-C9	CCC(C)CC(C)(C)CCCC	-226.558	-279.699	-295.626	-300.528	-300.961	-318.517	-332.285	-342.459	-349.637	-354.124	-356.49	-356.586
63	3,5,6-Trimethylnonane	3,5,6-m-C9	CCC(C)CC(C)C(C)CCC	-224.846	-278.188	-294.587	-299.6	-299.989	-317.797	-331.829	-342.434	-350.075	-355.313	-358.418	-359.567
64	3,5,7-Trimethylnonane	3,5,7-m-C9	CCC(C)CC(C)CC(C)CC	-231.007	-284.34	-300.069	-304.874	-305.255	-322.41	-335.921	-346.217	-353.597	-358.317	-361.458	-362.326
65	3,6,6-Trimethylnonane	3,6,6-m-C9	CCC(C)CCC(C)(C)CCC	-233.238	-286.792	-302.95	-307.901	-308.31	-325.879	-339.538	-349.64	-356.824	-361.197	-363.466	-363.625
66	4,4,5-Trimethylnonane	4,4,5-m-C9	CCCC(C)(C)C(C)CCCC	-223.635	-276.461	-292.76	-297.77	-298.149	-315.732	-329.401	-339.462	-346.544	-351.038	-353.351	-353.447
67	4,4,6-Trimethylnonane	4,4,6-m-C9	CCCC(C)(C)CC(C)CCC	-226.549	-279.914	-295.837	-300.727	-301.155	-318.59	-332.21	-342.22	-349.305	-353.658	-355.878	-355.978
68	4,5,5-Trimethylnonane	4,5,5-m-C9	CCCC(C)C(C)(C)CCCC	-223.635	-276.461	-292.76	-297.77	-298.149	-315.732	-329.401	-339.462	-346.544	-351.038	-353.351	-353.447
69	4,5,6-Trimethylnonane	4,5,6-m-C9	CCCC(C)C(C)C(C)CCC	-219.71	-272.58	-288.792	-293.759	-294.138	-311.766	-325.686	-336.242	-343.816	-348.98	-351.941	-353.151
70	3-Ethyl-2-methylnonane	3-e-2-m-C9	CC(C)C(CC)CCCCCC	-224.203	-274.783	-290.149	-295.038	-295.412	-313.27	-327.764	-338.987	-347.401	-353.252	-357.122	-358.897
71	3-Ethyl-3-methylnonane	3-e-3-m-C9	CCC(CC)(C)CCCCCC	-225.512	-276.822	-292.58	-297.552	-297.932	-315.73	-329.809	-340.272	-347.884	-352.817	-355.786	-356.397
72	3-Ethyl-4-methylnonane	3-e-4-m-C9	CCC(CC)C(C)CCCCC	-220.823	-271.855	-287.425	-292.336	-292.718	-310.566	-324.983	-336.144	-344.469	-350.391	-354.199	-356
73	3-Ethyl-5-methylnonane	3-e-5-m-C9	CCC(CC)CC(C)CCCC	-226.834	-277.834	-293.022	-297.832	-298.209	-315.674	-329.739	-340.514	-348.475	-353.716	-357.52	-359.02
74	3-Ethyl-6-methylnonane	3-e-6-m-C9	CCC(CC)CCC(C)CCC	-225.761	-276.891	-292.571	-297.547	-297.941	-316.05	-330.663	-341.912	-350.214	-355.709	-359.631	-361.355
75	3-Ethyl-7-methylnonane	3-e-7-m-C9	CCC(CC)CCCC(C)CC	-225.77	-276.677	-292.359	-297.348	-297.746	-315.977	-330.738	-342.151	-350.547	-356.175	-360.243	-361.964
76	4-Ethyl-2-methylnonane	4-e-2-m-C9	CC(C)CC(CC)CCCCC	-229.658	-280.353	-295.402	-300.193	-300.56	-317.94	-331.941	-342.636	-350.523	-355.737	-359.436	-360.9
77	4-Ethyl-3-methylnonane	4-e-3-m-C9	CCC(C)C(CC)CCCCC	-220.823	-271.855	-287.425	-292.336	-292.718	-310.566	-324.983	-336.144	-344.469	-350.391	-354.199	-356
78	4-Ethyl-4-methylnonane	4-e-4-m-C9	CCCC(CC)(C)CCCCC	-225.516	-277.378	-293.122	-298.058	-298.433	-315.886	-329.551	-339.576	-346.924	-351.599	-354.303	-354.778
79	4-Ethyl-5-methylnonane	4-e-5-m-C9	CCCC(CC)C(C)CCCC	-220.814	-272.07	-287.637	-292.535	-292.912	-310.638	-324.908	-335.905	-344.136	-349.925	-353.587	-355.392
80	4-Ethyl-6-methylnonane	4-e-6-m-C9	CCCC(CC)CC(C)CCC	-226.825	-278.048	-293.234	-298.031	-298.403	-315.747	-329.664	-340.275	-348.142	-353.25	-356.907	-358.412
81	5-Ethyl-2-methylnonane	5-e-2-m-C9	CC(C)CCC(CC)CCCC	-228.586	-279.411	-294.95	-299.908	-300.292	-318.316	-332.865	-344.034	-352.262	-357.73	-361.547	-363.235
82	5-Ethyl-3-methylnonane	5-e-3-m-C9	CCC(C)CC(CC)CCCC	-226.834	-277.834	-293.022	-297.832	-298.209	-315.674	-329.739	-340.514	-348.475	-353.716	-357.52	-359.02
83	5-Ethyl-4-methylnonane	5-e-4-m-C9	CCCC(C)C(CC)CCCC	-220.814	-272.07	-287.637	-292.535	-292.912	-310.638	-324.908	-335.905	-344.136	-349.925	-353.587	-355.392
84	5-Ethyl-5-methylnonane	5-e-5-m-C9	CCCCC(CC)(C)CCCC	-225.516	-277.378	-293.122	-298.058	-298.433	-315.886	-329.551	-339.576	-346.924	-351.599	-354.303	-354.778
85	6-Ethyl-2-methylnonane	6-e-2-m-C9	CC(C)CCCC(CC)CCC	-228.586	-279.411	-294.95	-299.908	-300.292	-318.316	-332.865	-344.034	-352.262	-357.73	-361.547	-363.235
86	6-Ethyl-3-methylnonane	6-e-3-m-C9	CCC(C)CCC(CC)CCC	-225.761	-276.891	-292.571	-297.547	-297.941	-316.05	-330.663	-341.912	-350.214	-355.709	-359.631	-361.355
87	7-Ethyl-2-methylnonane	7-e-2-m-C9	CC(C)CCCCC(CC)CC	-228.594	-279.196	-294.739	-299.709	-300.097	-318.243	-332.94	-344.273	-352.595	-358.196	-362.16	-363.843
88	4-Propylnonane	4-p-C9	CCCC(CCC)CCCCC	-224.174	-273.263	-288.403	-293.306	-293.685	-311.595	-326.11	-337.208	-345.569	-351.264	-355.339	-357.457
89	5-Propylnonane	5-p-C9	CCCCC(CCC)CCCC	-224.174	-273.263	-288.403	-293.306	-293.685	-311.595	-326.11	-337.208	-345.569	-351.264	-355.339	-357.457
90	4-(1-Methylethyl)nonane	4-ip-C9	CCCC(C(C)C)CCCCC	-224.194	-274.998	-290.36	-295.237	-295.607	-313.342	-327.689	-338.748	-347.068	-352.786	-356.51	-358.288
91	5-(1-Methylethyl)nonane	5-ip-C9	CCCCC(C(C)C)CCCC	-224.194	-274.998	-290.36	-295.237	-295.607	-313.342	-327.689	-338.748	-347.068	-352.786	-356.51	-358.288
92	2,2,3,3-Tetramethyloctane	2,2,3,3-m-C8	CC(C)(C)C(C)(C)CCCCC	-225.386	-278.569	-294.528	-299.46	-299.85	-317.291	-330.884	-340.734	-347.604	-351.506	-352.99	-352.176
93	2,2,3,4-Tetramethyloctane	2,2,3,4-m-C8	CC(C)(C)C(C)C(C)CCCC	-219.116	-272.799	-289.276	-294.393	-294.783	-313.029	-327.398	-338.03	-345.551	-350.413	-352.779	-352.928
94	2,2,3,5-Tetramethyloctane	2,2,3,5-m-C8	CC(C)(C)C(C)CC(C)CCC	-233.368	-287.432	-303.571	-308.511	-308.885	-326.415	-340.122	-350.291	-357.513	-361.859	-364.091	-363.97
95	2,2,3,6-Tetramethyloctane	2,2,3,6-m-C8	CC(C)(C)C(C)CCC(C)CC	-232.304	-286.275	-302.908	-308.027	-308.423	-326.718	-341.121	-351.928	-359.585	-364.318	-366.814	-366.913
96	2,2,3,7-Tetramethyloctane	2,2,3,7-m-C8	CC(C)(C)C(C)CCCC(C)C	-235.129	-288.795	-305.287	-310.388	-310.774	-328.984	-343.323	-354.051	-361.633	-366.338	-368.731	-368.792
97	2,2,4,4-Tetramethyloctane	2,2,4,4-m-C8	CC(C)(C)CC(C)(C)CCCC	-224.67	-278.655	-294.072	-298.885	-299.279	-316.407	-329.762	-339.535	-346.004	-349.636	-351.154	-350.137
98	2,2,4,5-Tetramethyloctane	2,2,4,5-m-C8	CC(C)(C)CC(C)C(C)CCC	-228.751	-283.079	-299.656	-304.759	-305.168	-323.371	-337.759	-348.386	-355.876	-360.807	-363.093	-363.235
99	2,2,4,6-Tetramethyloctane	2,2,4,6-m-C8	CC(C)(C)CC(C)CC(C)CC	-234.911	-289.231	-305.139	-310.033	-310.434	-327.984	-341.851	-352.169	-359.397	-363.811	-366.133	-365.994
100	2,2,4,7-Tetramethyloctane	2,2,4,7-m-C8	CC(C)(C)CC(C)CCC(C)C	-236.663	-290.808	-307.066	-312.109	-312.517	-330.625	-344.978	-355.69	-363.184	-367.824	-370.161	-370.209
101	2,2,5,5-Tetramethyloctane	2,2,5,5-m-C8	CC(C)(C)CCC(C)(C)CCC	-244.894	-299.719	-315.795	-320.719	-321.107	-338.439	-351.797	-361.375	-368.071	-371.771	-373.006	-371.997
102	2,2,5,6-Tetramethyloctane	2,2,5,6-m-C8	CC(C)(C)CCC(C)C(C)CC	-235.439	-289.958	-306.769	-311.934	-312.323	-330.661	-345.087	-355.806	-363.395	-368.346	-370.682	-370.882
103	2,2,5,7-Tetramethyloctane	2,2,5,7-m-C8	CC(C)(C)CCC(C)CC(C)C	-244.415	-298.843	-314.842	-319.768	-320.135	-337.611	-351.306	-361.472	-368.631	-372.904	-375.026	-374.912
104	2,2,6,6-Tetramethyloctane	2,2,6,6-m-C8	CC(C)(C)CCCC(C)(C)CC	-244.889	-299.163	-315.253	-320.214	-320.606	-338.284	-352.055	-362.071	-369.031	-372.989	-374.49	-373.615
105	2,2,6,7-Tetramethyloctane	2,2,6,7-m-C8	CC(C)(C)CCCC(C)C(C)C	-238.819	-292.886	-309.492	-314.636	-315.018	-333.365	-347.867	-358.649	-366.326	-371.207	-373.604	-373.778
106	2,2,7,7-Tetramethyloctane	2,2,7,7-m-C8	CC(C)(C)CCCCC(C)(C)C	-250.605	-304.25	-320.265	-325.301	-325.668	-343.681	-357.885	-368.257	-375.59	-379.937	-381.693	-381.058
107	2,3,3,4-Tetramethyloctane	2,3,3,4-m-C8	CC(C)C(C)(C)C(C)CCCC	-219.801	-273.285	-289.2	-294.024	-294.386	-311.423	-324.698	-334.486	-341.206	-345.346	-347.308	-346.95
108	2,3,3,5-Tetramethyloctane	2,3,3,5-m-C8	CC(C)C(C)(C)CC(C)CCC	-222.704	-276.892	-293.243	-298.236	-298.648	-316.383	-330.273	-340.554	-347.691	-352.007	-354.142	-353.821
109	2,3,3,6-Tetramethyloctane	2,3,3,6-m-C8	CC(C)C(C)(C)CCC(C)CC	-229.392	-283.77	-300.355	-305.411	-305.803	-323.673	-337.601	-347.974	-355.21	-359.546	-361.73	-361.468
110	2,3,3,7-Tetramethyloctane	2,3,3,7-m-C8	CC(C)C(C)(C)CCCC(C)C	-232.217	-286.29	-302.734	-307.772	-308.154	-325.938	-339.803	-350.096	-357.258	-361.567	-363.647	-363.347
111	2,3,4,4-Tetramethyloctane	2,3,4,4-m-C8	CC(C)C(C)C(C)(C)CCCC	-215.413	-269.54	-286.02	-291.079	-291.459	-309.202	-323.012	-333.111	-340.086	-344.44	-346.531	-346.257
112	2,3,4,5-Tetramethyloctane	2,3,4,5-m-C8	CC(C)C(C)C(C)C(C)CCC	-220.614	-274.472	-290.341	-295.146	-295.504	-312.518	-325.952	-336.199	-343.393	-347.96	-350.567	-351.195
113	2,3,4,6-Tetramethyloctane	2,3,4,6-m-C8	CC(C)C(C)C(C)CC(C)CC	-225.75	-280.079	-296.135	-300.987	-301.355	-318.549	-332.095	-342.391	-349.653	-354.293	-357.044	-357.611
114	2,3,4,7-Tetramethyloctane	2,3,4,7-m-C8	CC(C)C(C)C(C)CCC(C)C	-227.501	-281.656	-298.063	-303.063	-303.438	-321.191	-335.221	-345.911	-353.44	-358.307	-361.072	-361.825
115	2,3,5,5-Tetramethyloctane	2,3,5,5-m-C8	CC(C)C(C)CC(C)(C)CCC	-226.428	-281.261	-297.698	-302.68	-303.107	-320.761	-334.527	-344.586	-351.621	-355.968	-357.942	-357.678
116	2,3,5,6-Tetramethyloctane	2,3,5,6-m-C8	CC(C)C(C)CC(C)C(C)CC	-224.725	-279.535	-296.447	-301.553	-301.941	-319.968	-334.146	-344.8	-352.391	-357.622	-360.482	-361.267
117	2,3,5,7-Tetramethyloctane	2,3,5,7-m-C8	CC(C)C(C)CC(C)CC(C)C	-233.701	-288.421	-304.521	-309.388	-309.752	-326.919	-340.365	-350.466	-357.628	-362.181	-364.826	-365.298
118	2,3,6,6-Tetramethyloctane	2,3,6,6-m-C8	CC(C)C(C)CCC(C)(C)CC	-233.103	-287.798	-304.48	-309.548	-309.956	-327.967	-342.037	-352.463	-359.767	-364.259	-366.401	-366.335
119	2,3,6,7-Tetramethyloctane	2,3,6,7-m-C8	CC(C)C(C)CCC(C)C(C)C	-227.032	-281.521	-298.719	-303.97	-304.367	-323.048	-337.85	-349.041	-357.062	-362.476	-365.516	-366.498
120	2,4,4,5-Tetramethyloctane	2,4,4,5-m-C8	CC(C)CC(C)(C)C(C)CCC	-221.358	-275.731	-292.195	-297.197	-297.6	-315.163	-328.828	-338.868	-345.718	-349.965	-351.972	-351.578
121	2,4,4,6-Tetramethyloctane	2,4,4,6-m-C8	CC(C)CC(C)(C)CC(C)CC	-224.281	-278.969	-295.061	-299.955	-300.412	-317.949	-331.712	-341.865	-348.811	-353.051	-355.11	-354.717
122	2,4,4,7-Tetramethyloctane	2,4,4,7-m-C8	CC(C)CC(C)(C)CCC(C)C	-233.785	-288.582	-304.764	-309.69	-310.113	-327.577	-341.167	-351.168	-358.046	-362.144	-364.003	-363.635
123	2,4,5,5-Tetramethyloctane	2,4,5,5-m-C8	CC(C)CC(C)C(C)(C)CCC	-229.11	-283.766	-299.971	-304.856	-305.218	-322.149	-335.157	-344.65	-351.165	-355.045	-356.837	-356.282
124	2,4,5,6-Tetramethyloctane	2,4,5,6-m-C8	CC(C)CC(C)C(C)C(C)CC	-225.194	-279.671	-295.791	-300.647	-301.012	-318.111	-331.517	-341.67	-348.769	-353.453	-356.038	-356.594
125	2,4,5,7-Tetramethyloctane	2,4,5,7-m-C8	CC(C)CC(C)C(C)CC(C)C	-233.146	-288.013	-304.177	-309.047	-309.409	-326.481	-339.786	-349.745	-356.745	-361.34	-363.82	-364.281
126	2,4,6,6-Tetramethyloctane	2,4,6,6-m-C8	CC(C)CC(C)CC(C)(C)CC	-232.02	-286.663	-302.506	-307.307	-307.723	-324.852	-338.223	-348.105	-354.886	-358.883	-360.846	-360.431
127	2,5,5,6-Tetramethyloctane	2,5,5,6-m-C8	CC(C)CCC(C)(C)C(C)CC	-228.046	-282.609	-299.308	-304.372	-304.755	-322.453	-336.156	-346.288	-353.237	-357.504	-359.56	-359.225
128	2,5,6,6-Tetramethyloctane	2,5,6,6-m-C8	CC(C)CCC(C)C(C)(C)CC	-228.033	-282.267	-298.978	-304.065	-304.449	-322.37	-336.339	-346.745	-353.864	-358.256	-360.431	-360.235
129	3,3,4,4-Tetramethyloctane	3,3,4,4-m-C8	CCC(C)(C)C(C)(C)CCCC	-215.496	-269.1	-285.282	-290.176	-290.558	-307.637	-320.786	-330.388	-336.875	-340.315	-341.663	-340.651
130	3,3,4,5-Tetramethyloctane	3,3,4,5-m-C8	CCC(C)(C)C(C)C(C)CCC	-212.02	-266.271	-282.966	-288.07	-288.458	-306.415	-320.414	-330.725	-337.781	-342.331	-344.479	-344.371
131	3,3,4,6-Tetramethyloctane	3,3,4,6-m-C8	CCC(C)(C)C(C)CC(C)CC	-226.281	-280.69	-297.05	-301.989	-302.366	-319.728	-333.213	-343.224	-350.077	-354.243	-356.403	-356.021
132	3,3,5,5-Tetramethyloctane	3,3,5,5-m-C8	CCC(C)(C)CC(C)(C)CCC	-218.954	-273.568	-289.06	-293.797	-294.217	-311.01	-323.932	-333.348	-339.445	-342.688	-343.951	-342.695
133	3,3,5,6-Tetramethyloctane	3,3,5,6-m-C8	CCC(C)(C)CC(C)C(C)CC	-223.044	-277.777	-294.433	-299.473	-299.912	-317.901	-332.004	-342.439	-349.649	-354.325	-356.502	-356.401
134	3,3,6,6-Tetramethyloctane	3,3,6,6-m-C8	CCC(C)(C)CCC(C)(C)CC	-239.174	-294.075	-310.241	-315.126	-315.544	-332.886	-346.225	-355.884	-362.472	-366.041	-367.286	-366.173
135	3,4,4,5-Tetramethyloctane	3,4,4,5-m-C8	CCC(C)C(C)(C)C(C)CCC	-215.63	-269.604	-285.773	-290.624	-290.988	-307.937	-321.051	-330.678	-337.185	-341.283	-343.221	-342.829
136	3,4,4,6-Tetramethyloctane	3,4,4,6-m-C8	CCC(C)C(C)(C)CC(C)CC	-218.542	-272.996	-289.604	-294.637	-295.054	-312.825	-326.701	-336.985	-344.002	-348.411	-350.667	-350.307
137	3,4,5,5-Tetramethyloctane	3,4,5,5-m-C8	CCC(C)C(C)C(C)(C)CCC	-212.034	-266.612	-283.297	-288.377	-288.764	-306.498	-320.231	-330.268	-337.154	-341.579	-343.608	-343.361
138	3,4,5,6-Tetramethyloctane	3,4,5,6-m-C8	CCC(C)C(C)C(C)C(C)CC	-217.243	-271.329	-287.406	-292.246	-292.615	-309.741	-323.247	-333.595	-340.794	-345.565	-348.256	-348.906
139	4,4,5,5-Tetramethyloctane	4,4,5,5-m-C8	CCCC(C)(C)C(C)(C)CCC	-215.5	-269.656	-285.824	-290.682	-291.059	-307.793	-320.528	-329.693	-335.916	-339.096	-340.179	-339.033
140	3-Ethyl-2,2-dimethyloctane	3-e-2,2-m-C8	CC(C)(C)C(CC)CCCCC	-219.866	-272.015	-288.204	-293.38	-293.766	-312.478	-327.436	-338.611	-346.779	-352.197	-355.35	-356.038
141	3-Ethyl-2,3-dimethyloctane	3-e-2,3-m-C8	CC(C)C(CC)(C)CCCCC	-220.964	-273.386	-289.388	-294.312	-294.697	-312.23	-326.076	-336.443	-343.857	-348.543	-351.133	-351.376
142	3-Ethyl-2,4-dimethyloctane	3-e-2,4-m-C8	CC(C)C(CC)C(C)CCCC	-212.291	-265.182	-281.426	-286.501	-286.891	-305.165	-319.753	-330.794	-338.888	-344.527	-347.985	-349.163
143	3-Ethyl-2,5-dimethyloctane	3-e-2,5-m-C8	CC(C)C(CC)CC(C)CCC	-226.844	-279.783	-295.191	-299.962	-300.325	-317.494	-331.242	-341.814	-349.641	-354.772	-358.079	-359.244
144	3-Ethyl-2,6-dimethyloctane	3-e-2,6-m-C8	CC(C)C(CC)CCC(C)CC	-225.781	-278.626	-294.528	-299.477	-299.862	-317.798	-332.242	-343.452	-351.713	-357.231	-360.802	-362.187
145	3-Ethyl-2,7-dimethyloctane	3-e-2,7-m-C8	CC(C)C(CC)CCCC(C)C	-228.605	-281.146	-296.908	-301.839	-302.213	-320.063	-334.444	-345.574	-353.761	-359.252	-362.719	-364.066
146	3-Ethyl-3,4-dimethyloctane	3-e-3,4-m-C8	CCC(CC)(C)C(C)CCCC	-216.78	-269.363	-285.631	-290.605	-290.992	-308.661	-322.612	-333.092	-340.463	-345.232	-347.918	-348.264
147	3-Ethyl-3,5-dimethyloctane	3-e-3,5-m-C8	CCC(CC)(C)CC(C)CCC	-220.401	-273.787	-289.847	-294.817	-295.227	-312.969	-326.959	-337.317	-344.677	-349.258	-351.877	-352.04
148	3-Ethyl-3,6-dimethyloctane	3-e-3,6-m-C8	CCC(CC)(C)CCC(C)CC	-227.09	-280.665	-296.96	-301.991	-302.382	-320.258	-334.287	-344.737	-352.196	-356.796	-359.466	-359.687
149	3-Ethyl-4,4-dimethyloctane	3-e-4,4-m-C8	CCC(CC)C(C)(C)CCCC	-212.783	-265.829	-282.224	-287.364	-287.748	-305.947	-320.269	-330.848	-338.383	-343.362	-346.179	-346.471
150	3-Ethyl-4,5-dimethyloctane	3-e-4,5-m-C8	CCC(CC)C(C)C(C)CCC	-218.338	-271.033	-286.462	-291.22	-291.584	-308.686	-322.394	-333.019	-340.782	-346.044	-349.291	-350.54
151	3-Ethyl-4,6-dimethyloctane	3-e-4,6-m-C8	CCC(CC)C(C)CC(C)CC	-223.474	-276.641	-292.256	-297.061	-297.436	-314.718	-328.537	-339.21	-347.042	-352.377	-355.768	-356.956
152	3-Ethyl-5,5-dimethyloctane	3-e-5,5-m-C8	CCC(CC)CC(C)(C)CCC	-225.036	-277.979	-293.41	-298.211	-298.632	-315.934	-329.656	-339.823	-347.089	-351.51	-354.12	-354.235
153	4-Ethyl-2,2-dimethyloctane	4-e-2,2-m-C8	CC(C)(C)CC(CC)CCCC	-230.738	-282.725	-298.092	-302.992	-303.388	-321.248	-335.669	-346.466	-354.275	-359.21	-362.195	-362.688
154	4-Ethyl-2,3-dimethyloctane	4-e-2,3-m-C8	CC(C)C(C)C(CC)CCCC	-221.717	-273.961	-289.185	-293.922	-294.279	-311.39	-325.175	-335.862	-343.714	-348.905	-352.213	-353.436
155	4-Ethyl-2,4-dimethyloctane	4-e-2,4-m-C8	CC(C)CC(CC)(C)CCCC	-223.239	-276.648	-292.556	-297.485	-297.884	-315.318	-328.978	-338.983	-346.098	-350.525	-352.923	-352.909
156	4-Ethyl-2,5-dimethyloctane	4-e-2,5-m-C8	CC(C)CC(CC)C(C)CCC	-226.289	-279.375	-294.847	-299.621	-299.981	-317.056	-330.664	-341.093	-348.757	-353.931	-357.073	-358.227
157	4-Ethyl-2,6-dimethyloctane	4-e-2,6-m-C8	CC(C)CC(CC)CC(C)CC	-232.309	-285.139	-300.233	-304.918	-305.278	-322.092	-335.494	-345.703	-353.096	-357.723	-361.005	-361.855
158	4-Ethyl-2,7-dimethyloctane	4-e-2,7-m-C8	CC(C)CC(CC)CCC(C)C	-234.061	-286.716	-302.161	-306.994	-307.361	-324.733	-338.621	-349.223	-356.883	-361.736	-365.033	-366.069
159	4-Ethyl-3,3-dimethyloctane	4-e-3,3-m-C8	CCC(C)(C)C(CC)CCCC	-212.77	-265.487	-281.894	-287.057	-287.442	-305.864	-320.452	-331.305	-339.01	-344.115	-347.05	-347.481
160	4-Ethyl-3,4-dimethyloctane	4-e-3,4-m-C8	CCC(C)C(CC)(C)CCCC	-216.793	-269.705	-285.961	-290.912	-291.298	-308.744	-322.429	-332.635	-339.835	-344.48	-347.047	-347.254
161	4-Ethyl-3,5-dimethyloctane	4-e-3,5-m-C8	CCC(C)C(CC)C(C)CCC	-208.912	-262.254	-278.703	-283.799	-284.197	-302.461	-316.973	-327.95	-335.956	-341.666	-345.062	-346.267
162	4-Ethyl-3,6-dimethyloctane	4-e-3,6-m-C8	CCC(C)C(CC)CC(C)CC	-223.474	-276.641	-292.256	-297.061	-297.436	-314.718	-328.537	-339.21	-347.042	-352.377	-355.768	-356.956
163	4-Ethyl-4,5-dimethyloctane	4-e-4,5-m-C8	CCCC(CC)(C)C(C)CCC	-216.784	-269.919	-286.173	-291.111	-291.493	-308.817	-322.354	-332.396	-339.503	-344.014	-346.435	-346.646
164	5-Ethyl-2,2-dimethyloctane	5-e-2,2-m-C8	CC(C)(C)CCC(CC)CCC	-237.418	-289.818	-305.416	-310.365	-310.738	-328.61	-342.922	-353.647	-361.462	-366.283	-369.171	-369.727
165	5-Ethyl-2,3-dimethyloctane	5-e-2,3-m-C8	CC(C)C(C)CC(CC)CCC	-226.704	-279.395	-295.094	-299.985	-300.355	-317.918	-331.98	-342.641	-350.458	-355.56	-358.971	-360.112
166	5-Ethyl-2,4-dimethyloctane	5-e-2,4-m-C8	CC(C)CC(C)C(CC)CCC	-226.289	-279.375	-294.847	-299.621	-299.981	-317.056	-330.664	-341.093	-348.757	-353.931	-357.073	-358.227
167	5-Ethyl-2,5-dimethyloctane	5-e-2,5-m-C8	CC(C)CCC(CC)(C)CCC	-229.918	-283.741	-299.881	-304.859	-305.234	-322.68	-336.231	-346.164	-353.284	-357.598	-359.899	-359.948
168	5-Ethyl-2,6-dimethyloctane	5-e-2,6-m-C8	CC(C)CCC(CC)C(C)CC	-225.225	-278.218	-294.184	-299.137	-299.519	-317.359	-331.663	-342.731	-350.829	-356.39	-359.796	-361.17
169	5-Ethyl-3,3-dimethyloctane	5-e-3,3-m-C8	CCC(C)(C)CC(CC)CCC	-225.022	-277.637	-293.08	-297.904	-298.326	-315.851	-329.839	-340.28	-347.716	-352.262	-354.991	-355.246
170	5-Ethyl-3,4-dimethyloctane	5-e-3,4-m-C8	CCC(C)C(C)C(CC)CCC	-218.338	-271.033	-286.462	-291.22	-291.584	-308.686	-322.394	-333.019	-340.782	-346.044	-349.291	-350.54
171	5-Ethyl-3,5-dimethyloctane	5-e-3,5-m-C8	CCC(C)CC(CC)(C)CCC	-220.414	-274.128	-290.177	-295.124	-295.533	-313.052	-326.776	-336.861	-344.049	-348.505	-351.006	-351.03
172	5-Ethyl-4,4-dimethyloctane	5-e-4,4-m-C8	CCCC(C)(C)C(CC)CCC	-212.775	-266.043	-282.436	-287.563	-287.943	-306.02	-320.194	-330.609	-338.05	-342.896	-345.567	-345.863
173	6-Ethyl-2,2-dimethyloctane	6-e-2,2-m-C8	CC(C)(C)CCCC(CC)CC	-237.426	-289.603	-305.204	-310.166	-310.543	-328.537	-342.997	-353.886	-361.794	-366.749	-369.783	-370.335
174	6-Ethyl-2,3-dimethyloctane	6-e-2,3-m-C8	CC(C)C(C)CCC(CC)CC	-225.64	-278.238	-294.431	-299.5	-299.893	-318.221	-332.98	-344.278	-352.53	-358.018	-361.695	-363.056
175	6-Ethyl-2,4-dimethyloctane	6-e-2,4-m-C8	CC(C)CC(C)CC(CC)CC	-232.309	-285.139	-300.233	-304.918	-305.278	-322.092	-335.494	-345.703	-353.096	-357.723	-361.005	-361.855
176	6-Ethyl-2,5-dimethyloctane	6-e-2,5-m-C8	CC(C)CCC(C)C(CC)CC	-225.225	-278.218	-294.184	-299.137	-299.519	-317.359	-331.663	-342.731	-350.829	-356.39	-359.796	-361.17
177	6-Ethyl-2,6-dimethyloctane	6-e-2,6-m-C8	CC(C)CCCC(CC)(C)CC	-229.914	-283.185	-299.339	-304.353	-304.733	-322.524	-336.489	-346.859	-354.244	-358.817	-361.383	-361.566
178	6-Ethyl-3,3-dimethyloctane	6-e-3,3-m-C8	CCC(C)(C)CCC(CC)CC	-231.711	-284.515	-300.193	-305.078	-305.481	-323.14	-337.167	-347.7	-355.235	-359.801	-362.58	-362.893
179	6-Ethyl-3,4-dimethyloctane	6-e-3,4-m-C8	CCC(C)C(C)CC(CC)CC	-223.333	-276.253	-292.16	-297.084	-297.466	-315.141	-329.275	-340.037	-347.859	-353.164	-356.661	-357.824
180	3,3-Diethyloctane	3,3-e-C8	CCC(CC)(CC)CCCCC	-220.81	-272.449	-287.479	-292.41	-292.773	-310.116	-323.957	-334.399	-341.814	-347.025	-349.849	-350.693
181	3,4-Diethyloctane	3,4-e-C8	CCC(CC)C(CC)CCCC	-219.442	-270.523	-285.306	-289.996	-290.359	-307.558	-321.616	-332.681	-341.103	-346.989	-350.937	-352.781
182	3,5-Diethyloctane	3,5-e-C8	CCC(CC)CC(CC)CCC	-225.311	-276.113	-290.807	-295.515	-295.88	-313.09	-327.11	-337.878	-345.926	-351.101	-355.15	-356.669
183	3,6-Diethyloctane	3,6-e-C8	CCC(CC)CCC(CC)CC	-224.248	-274.956	-290.144	-295.031	-295.418	-313.394	-328.109	-339.515	-347.998	-353.56	-357.873	-359.613
184	4,4-Diethyloctane	4,4-e-C8	CCCC(CC)(CC)CCCC	-220.814	-273.005	-288.02	-292.916	-293.274	-310.272	-323.699	-333.703	-340.855	-345.806	-348.366	-349.075
185	4,5-Diethyloctane	4,5-e-C8	CCCC(CC)C(CC)CCC	-219.433	-270.737	-285.518	-290.195	-290.554	-307.631	-321.541	-332.442	-340.77	-346.523	-350.325	-352.173
186	2-Methyl-4-propyloctane	2-m-4-p-C8	CC(C)CC(CCC)CCCC	-229.649	-280.568	-295.613	-300.392	-300.754	-318.012	-331.866	-342.397	-350.19	-355.271	-358.824	-360.291
187	3-Methyl-4-propyloctane	3-m-4-p-C8	CCC(C)C(CCC)CCCC	-220.814	-272.07	-287.637	-292.535	-292.912	-310.638	-324.908	-335.905	-344.136	-349.925	-353.587	-355.392
188	4-Methyl-4-propyloctane	4-m-4-p-C8	CCCC(C)(CCC)CCCC	-225.52	-277.934	-293.663	-298.564	-298.934	-316.041	-329.293	-338.881	-345.964	-350.38	-352.819	-353.16
189	4-Methyl-5-propyloctane	4-m-5-p-C8	CCCC(C)C(CCC)CCC	-220.805	-272.284	-287.848	-292.734	-293.107	-310.711	-324.833	-335.666	-343.804	-349.459	-352.975	-354.784
190	2-Methyl-5-propyloctane	2-m-5-p-C8	CC(C)CCC(CCC)CCC	-228.577	-279.625	-295.162	-300.107	-300.487	-318.388	-332.79	-343.795	-351.93	-357.264	-360.935	-362.627
191	3-Methyl-5-propyloctane	3-m-5-p-C8	CCC(C)CC(CCC)CCC	-226.825	-278.048	-293.234	-298.031	-298.403	-315.747	-329.664	-340.275	-348.142	-353.25	-356.907	-358.412
192	2-Methyl-3-(1-methylethyl)octane	2-m-3-ip-C8	CC(C)C(C(C)C)CCCCC	-215.671	-268.11	-284.149	-289.203	-289.586	-307.869	-322.534	-333.637	-341.82	-347.389	-350.908	-352.059
193	2-Methyl-4-(1-methylethyl)octane	2-m-4-ip-C8	CC(C)CC(C(C)C)CCCC	-229.669	-282.303	-297.571	-302.323	-302.676	-319.76	-333.444	-343.936	-351.689	-356.793	-359.995	-361.123
194	3-Methyl-4-(1-methylethyl)octane	3-m-4-ip-C8	CCC(C)C(C(C)C)CCCC	-212.291	-265.182	-281.426	-286.501	-286.891	-305.165	-319.753	-330.794	-338.888	-344.527	-347.985	-349.163
195	4-Methyl-4-(1-methylethyl)octane	4-m-4-ip-C8	CCCC(C)(C(C)C)CCCC	-220.968	-273.942	-289.929	-294.818	-295.198	-312.385	-325.818	-335.747	-342.897	-347.324	-349.65	-349.757
196	4-Methyl-5-(1-methylethyl)octane	4-m-5-ip-C8	CCCC(C)C(C(C)C)CCC	-212.282	-265.396	-281.638	-286.7	-287.086	-305.238	-319.678	-330.554	-338.555	-344.061	-347.373	-348.555
197	2-Methyl-5-(1-methylethyl)octane	2-m-5-ip-C8	CC(C)CCC(C(C)C)CCC	-228.596	-281.36	-297.119	-302.038	-302.408	-320.136	-334.369	-345.335	-353.428	-358.786	-362.106	-363.458
198	3-Methyl-5-(1-methylethyl)octane	3-m-5-ip-C8	CCC(C)CC(C(C)C)CCC	-226.844	-279.783	-295.191	-299.962	-300.325	-317.494	-331.242	-341.814	-349.641	-354.772	-358.079	-359.244
199	4-tert-Butyloctane	4-tb-C8	CCCC(C(C)(C)C)CCCC	-219.857	-272.23	-288.415	-293.579	-293.961	-312.551	-327.361	-338.372	-346.447	-351.731	-354.738	-355.43
200	2,2,3,3,4-Pentamethylheptane	2,2,3,3,4-m-C7	CC(C)(C)C(C)(C)C(C)CCC	-205.428	-260.361	-276.818	-281.846	-282.236	-299.905	-313.537	-323.33	-330.066	-333.745	-335.103	-333.793
201	2,2,3,3,5-Pentamethylheptane	2,2,3,3,5-m-C7	CC(C)(C)C(C)(C)CC(C)CC	-220.285	-275.319	-291.583	-296.526	-296.95	-314.457	-328.109	-338.018	-344.729	-348.412	-349.694	-348.428
202	2,2,3,3,6-Pentamethylheptane	2,2,3,3,6-m-C7	CC(C)(C)C(C)(C)CCC(C)C	-229.788	-284.931	-301.287	-306.261	-306.651	-324.085	-337.563	-347.321	-353.964	-357.505	-358.587	-357.346
203	2,2,3,4,4-Pentamethylheptane	2,2,3,4,4-m-C7	CC(C)(C)C(C)C(C)(C)CCC	-204.901	-260.241	-276.399	-281.364	-281.75	-299.119	-312.527	-322.305	-328.619	-332.32	-333.366	-332.113
204	2,2,3,4,5-Pentamethylheptane	2,2,3,4,5-m-C7	CC(C)(C)C(C)C(C)C(C)CC	-216.64	-271.762	-288.101	-293.079	-293.454	-311.077	-324.884	-335.145	-342.196	-346.532	-348.482	-348.076
205	2,2,3,4,6-Pentamethylheptane	2,2,3,4,6-m-C7	CC(C)(C)C(C)C(C)CC(C)C	-224.591	-280.104	-296.487	-301.479	-301.851	-319.446	-333.154	-343.219	-350.172	-354.42	-356.264	-355.763
206	2,2,3,5,5-Pentamethylheptane	2,2,3,5,5-m-C7	CC(C)(C)C(C)CC(C)(C)CC	-231.565	-287.021	-303.417	-308.384	-308.808	-326.519	-340.297	-350.296	-357.087	-360.871	-362.175	-360.803
207	2,2,3,5,6-Pentamethylheptane	2,2,3,5,6-m-C7	CC(C)(C)C(C)CC(C)C(C)C	-233.247	-288.78	-305.432	-310.465	-310.837	-328.585	-342.439	-352.657	-359.829	-364.168	-366.155	-365.67
208	2,2,3,6,6-Pentamethylheptane	2,2,3,6,6-m-C7	CC(C)(C)C(C)CCC(C)(C)C	-243.961	-299.202	-315.753	-320.845	-321.219	-339.278	-353.38	-363.663	-370.833	-374.892	-376.354	-375.285
209	2,2,4,4,5-Pentamethylheptane	2,2,4,4,5-m-C7	CC(C)(C)CC(C)(C)C(C)CC	-216.654	-271.952	-288.05	-292.995	-293.373	-310.715	-324.179	-334.061	-340.369	-343.923	-345.332	-343.858
210	2,2,4,4,6-Pentamethylheptane	2,2,4,4,6-m-C7	CC(C)(C)CC(C)(C)CC(C)C	-222.392	-277.925	-293.507	-298.312	-298.73	-315.839	-329.189	-338.941	-345.178	-348.563	-349.775	-348.268
211	2,2,4,5,5-Pentamethylheptane	2,2,4,5,5-m-C7	CC(C)(C)CC(C)C(C)(C)CC	-230.185	-285.581	-302.119	-307.149	-307.545	-325.302	-339.143	-349.177	-355.877	-359.737	-361.079	-359.689
212	2,2,4,5,6-Pentamethylheptane	2,2,4,5,6-m-C7	CC(C)(C)CC(C)C(C)C(C)C	-229.654	-284.971	-301.205	-306.146	-306.534	-324.123	-338.025	-348.343	-355.453	-359.787	-361.719	-361.279
213	2,2,4,6,6-Pentamethylheptane	2,2,4,6,6-m-C7	CC(C)(C)CC(C)CC(C)(C)C	-238.815	-294.122	-310.208	-315.193	-315.613	-333.558	-347.781	-358.122	-365.197	-369.305	-370.808	-369.662
214	2,2,5,5,6-Pentamethylheptane	2,2,5,5,6-m-C7	CC(C)(C)CCC(C)(C)C(C)C	-241.049	-296.697	-313.2	-318.229	-318.599	-336.233	-349.86	-359.709	-366.457	-370.12	-371.27	-369.839
215	2,3,3,4,4-Pentamethylheptane	2,3,3,4,4-m-C7	CC(C)C(C)(C)C(C)(C)CCC	-199.722	-254.914	-271.329	-276.269	-276.648	-293.82	-306.904	-316.336	-322.732	-325.864	-326.991	-325.38
216	2,3,3,4,5-Pentamethylheptane	2,3,3,4,5-m-C7	CC(C)C(C)(C)C(C)C(C)CC	-208.2	-263.437	-279.736	-284.632	-285.002	-302.189	-315.528	-325.292	-331.817	-335.886	-337.565	-336.864
217	2,3,3,4,6-Pentamethylheptane	2,3,3,4,6-m-C7	CC(C)C(C)(C)C(C)CC(C)C	-225.276	-280.59	-296.41	-301.111	-301.455	-317.84	-330.454	-339.675	-345.827	-349.353	-350.793	-349.785
218	2,3,3,5,5-Pentamethylheptane	2,3,3,5,5-m-C7	CC(C)C(C)(C)CC(C)(C)CC	-215.109	-270.546	-286.465	-291.307	-291.71	-308.803	-321.996	-331.682	-337.831	-341.038	-342.215	-340.537
219	2,3,3,5,6-Pentamethylheptane	2,3,3,5,6-m-C7	CC(C)C(C)(C)CC(C)C(C)C	-222.583	-278.239	-295.103	-300.19	-300.599	-318.554	-332.59	-342.92	-350.007	-354.317	-356.205	-355.521
220	2,3,4,4,5-Pentamethylheptane	2,3,4,4,5-m-C7	CC(C)C(C)C(C)(C)C(C)CC	-207.409	-262.683	-279.032	-283.933	-284.298	-301.407	-314.661	-324.327	-330.727	-334.685	-336.401	-335.639
221	2,3,4,4,6-Pentamethylheptane	2,3,4,4,6-m-C7	CC(C)C(C)C(C)(C)CC(C)C	-213.136	-268.81	-285.455	-290.506	-290.91	-308.633	-322.438	-332.517	-339.26	-343.366	-345.151	-344.388
222	2,3,4,5,5-Pentamethylheptane	2,3,4,5,5-m-C7	CC(C)C(C)C(C)C(C)(C)CC	-212.924	-268.162	-284.515	-289.457	-289.824	-307.167	-320.68	-330.682	-337.359	-341.311	-343.106	-342.415
223	2,3,4,5,6-Pentamethylheptane	2,3,4,5,6-m-C7	CC(C)C(C)C(C)C(C)C(C)C	-221.517	-276.363	-291.889	-296.534	-296.87	-313.27	-326.219	-336.156	-342.97	-346.94	-349.193	-349.238
224	2,4,4,5,5-Pentamethylheptane	2,4,4,5,5-m-C7	CC(C)CC(C)(C)C(C)(C)CC	-213.219	-268.37	-284.717	-289.604	-290.009	-307.069	-320.213	-329.795	-336.049	-339.241	-340.283	-338.782
225	3,3,4,4,5-Pentamethylheptane	3,3,4,4,5-m-C7	CCC(C)(C)C(C)(C)C(C)CC	-195.547	-250.677	-267.361	-272.363	-272.749	-290.179	-303.515	-313.224	-319.67	-323.02	-324.388	-322.876
226	3,3,4,5,5-Pentamethylheptane	3,3,4,5,5-m-C7	CCC(C)(C)C(C)C(C)(C)CC	-197.801	-253.157	-269.547	-274.535	-274.924	-292.35	-305.801	-315.695	-321.81	-325.456	-326.55	-325.174
227	3-Ethyl-2,2,3-trimethylheptane	3-e-2,2,3-m-C7	CC(C)(C)C(CC)(C)CCCC	-206.558	-260.492	-277.436	-282.708	-283.095	-301.633	-316.039	-326.682	-333.878	-338.31	-339.992	-339.415
228	3-Ethyl-2,2,4-trimethylheptane	3-e-2,2,4-m-C7	CC(C)(C)C(CC)C(C)CCC	-207.767	-261.992	-278.609	-283.799	-284.195	-302.779	-317.458	-328.48	-336.176	-341.222	-343.798	-344.223
229	3-Ethyl-2,2,5-trimethylheptane	3-e-2,2,5-m-C7	CC(C)(C)C(CC)CC(C)CC	-222.517	-276.801	-293.035	-298.105	-298.484	-316.63	-330.989	-341.677	-349.352	-354.183	-356.919	-356.993
230	3-Ethyl-2,2,6-trimethylheptane	3-e-2,2,6-m-C7	CC(C)(C)C(CC)CCC(C)C	-224.269	-278.378	-294.963	-300.181	-300.568	-319.272	-334.116	-345.198	-353.14	-358.197	-360.947	-361.208
231	3-Ethyl-2,3,4-trimethylheptane	3-e-2,3,4-m-C7	CC(C)C(CC)(C)C(C)CCC	-202.541	-256.804	-273.805	-278.959	-279.349	-297.52	-311.613	-322.075	-329.229	-333.745	-335.94	-335.885
232	3-Ethyl-2,3,5-trimethylheptane	3-e-2,3,5-m-C7	CC(C)C(CC)(C)CC(C)CC	-215.863	-270.136	-286.443	-291.378	-291.797	-309.396	-323.301	-333.727	-340.982	-345.449	-347.837	-347.628
233	3-Ethyl-2,3,6-trimethylheptane	3-e-2,3,6-m-C7	CC(C)C(CC)(C)CCC(C)C	-225.366	-279.749	-296.147	-301.113	-301.498	-319.023	-332.756	-343.03	-350.217	-354.542	-356.73	-356.546
234	3-Ethyl-2,4,4-trimethylheptane	3-e-2,4,4-m-C7	CC(C)C(CC)C(C)(C)CCC	-204.064	-258.734	-275.353	-280.485	-280.871	-298.952	-313.071	-323.56	-330.711	-335.249	-337.55	-337.552
235	3-Ethyl-2,4,5-trimethylheptane	3-e-2,4,5-m-C7	CC(C)C(CC)C(C)C(C)CC	-209.815	-264.145	-280.251	-285.186	-285.563	-303.213	-317.239	-327.908	-335.533	-340.646	-343.689	-344.31
236	3-Ethyl-2,4,6-trimethylheptane	3-e-2,4,6-m-C7	CC(C)C(CC)C(C)CC(C)C	-217.766	-272.487	-288.637	-293.587	-293.96	-311.583	-325.509	-335.982	-343.509	-348.534	-351.471	-351.998
237	3-Ethyl-2,5,5-trimethylheptane	3-e-2,5,5-m-C7	CC(C)C(CC)CC(C)(C)CC	-225.042	-279.372	-295.037	-299.834	-300.247	-317.598	-331.418	-341.819	-349.215	-353.784	-356.163	-356.077
238	3-Ethyl-2,5,6-trimethylheptane	3-e-2,5,6-m-C7	CC(C)C(CC)CC(C)C(C)C	-226.723	-281.131	-297.052	-301.915	-302.276	-319.665	-333.559	-344.18	-351.957	-357.082	-360.143	-360.944
239	3-Ethyl-3,4,4-trimethylheptane	3-e-3,4,4-m-C7	CCC(CC)(C)C(C)(C)CCC	-196.668	-251.023	-268.191	-273.424	-273.803	-291.979	-305.941	-316.336	-323.15	-327.119	-328.665	-327.89
240	3-Ethyl-3,4,5-trimethylheptane	3-e-3,4,5-m-C7	CCC(CC)(C)C(C)C(C)CC	-205.179	-259.515	-276.167	-281.212	-281.607	-299.427	-313.442	-323.898	-331.073	-335.773	-338.175	-338.178
241	3-Ethyl-3,5,5-trimethylheptane	3-e-3,5,5-m-C7	CCC(CC)(C)CC(C)(C)CC	-212.806	-267.44	-283.07	-287.887	-288.289	-305.389	-318.681	-328.446	-334.817	-338.288	-339.951	-338.757
242	3-Ethyl-4,4,5-trimethylheptane	3-e-4,4,5-m-C7	CCC(CC)C(C)(C)C(C)CC	-204.779	-258.972	-275.237	-280.219	-280.587	-298.153	-311.919	-322.065	-329.024	-333.607	-336.049	-335.852
243	4-Ethyl-2,2,3-trimethylheptane	4-e-2,2,3-m-C7	CC(C)(C)C(C)C(CC)CCC	-217.735	-271.466	-287.157	-292.053	-292.424	-310.021	-324.031	-334.568	-342.185	-347.011	-349.517	-349.709
244	4-Ethyl-2,2,4-trimethylheptane	4-e-2,2,4-m-C7	CC(C)(C)CC(CC)(C)CCC	-218.526	-273.084	-288.623	-293.481	-293.852	-310.942	-324.253	-333.936	-340.416	-344.017	-345.671	-344.581
245	4-Ethyl-2,2,5-trimethylheptane	4-e-2,2,5-m-C7	CC(C)(C)CC(CC)C(C)CC	-227.378	-281.532	-297.326	-302.22	-302.615	-320.292	-334.467	-345.163	-352.842	-357.871	-360.443	-360.624
246	4-Ethyl-2,2,6-trimethylheptane	4-e-2,2,6-m-C7	CC(C)(C)CC(CC)CC(C)C	-236.213	-290.03	-305.302	-310.078	-310.457	-327.666	-341.424	-351.655	-358.896	-363.217	-365.68	-365.523
247	4-Ethyl-2,3,3-trimethylheptane	4-e-2,3,3-m-C7	CC(C)C(C)(C)C(CC)CCC	-208.941	-262.868	-278.875	-283.818	-284.18	-301.711	-315.491	-325.634	-332.713	-337.204	-339.523	-339.366
248	4-Ethyl-2,3,4-trimethylheptane	4-e-2,3,4-m-C7	CC(C)C(C)C(CC)(C)CCC	-208.563	-262.999	-279.432	-284.42	-284.803	-302.287	-315.964	-326.045	-333.045	-337.415	-339.614	-339.456
249	4-Ethyl-2,3,5-trimethylheptane	4-e-2,3,5-m-C7	CC(C)C(C)C(CC)C(C)CC	-209.815	-264.145	-280.251	-285.186	-285.563	-303.213	-317.239	-327.908	-335.533	-340.646	-343.689	-344.31
250	4-Ethyl-2,3,6-trimethylheptane	4-e-2,3,6-m-C7	CC(C)C(C)C(CC)CC(C)C	-227.192	-281.266	-296.396	-301.008	-301.347	-317.808	-330.93	-341.05	-348.335	-352.912	-355.699	-356.27
251	4-Ethyl-2,4,5-trimethylheptane	4-e-2,4,5-m-C7	CC(C)CC(CC)(C)C(C)CC	-214.516	-268.975	-285.396	-290.339	-290.75	-308.176	-321.856	-332.041	-339.009	-343.406	-345.667	-345.385
252	4-Ethyl-2,4,6-trimethylheptane	4-e-2,4,6-m-C7	CC(C)CC(CC)(C)CC(C)C	-220.962	-275.918	-291.991	-296.912	-297.335	-314.749	-328.405	-338.389	-345.271	-349.452	-351.543	-351.04
253	4-Ethyl-2,5,5-trimethylheptane	4-e-2,5,5-m-C7	CC(C)CC(CC)C(C)(C)CC	-218.245	-272.793	-289.105	-294.144	-294.511	-312.282	-326.207	-336.494	-343.631	-348.122	-350.536	-350.316
254	4-Ethyl-3,3,4-trimethylheptane	4-e-3,3,4-m-C7	CCC(C)(C)C(CC)(C)CCC	-196.668	-251.023	-268.191	-273.424	-273.803	-291.979	-305.941	-316.336	-323.15	-327.119	-328.665	-327.89
255	4-Ethyl-3,3,5-trimethylheptane	4-e-3,3,5-m-C7	CCC(C)(C)C(CC)C(C)CC	-200.68	-255.25	-272.088	-277.278	-277.676	-296.092	-310.549	-321.413	-328.739	-333.606	-336.111	-336.274
256	4-Ethyl-3,4,5-trimethylheptane	4-e-3,4,5-m-C7	CCC(C)C(CC)(C)C(C)CC	-198.379	-252.909	-270.167	-275.36	-275.756	-293.962	-308.041	-318.506	-325.54	-330.148	-332.466	-332.371
257	5-Ethyl-2,2,3-trimethylheptane	5-e-2,2,3-m-C7	CC(C)(C)C(C)CC(CC)CC	-231.855	-285.497	-301.144	-305.995	-306.362	-323.758	-337.568	-347.894	-355.297	-359.71	-362.333	-362.227
258	5-Ethyl-2,2,4-trimethylheptane	5-e-2,2,4-m-C7	CC(C)(C)CC(C)C(CC)CC	-227.378	-281.532	-297.326	-302.22	-302.615	-320.292	-334.467	-345.163	-352.842	-357.871	-360.443	-360.624
259	5-Ethyl-2,2,5-trimethylheptane	5-e-2,2,5-m-C7	CC(C)(C)CCC(CC)(C)CC	-238.746	-293.591	-309.804	-314.81	-315.179	-332.818	-346.546	-356.472	-363.443	-367.37	-369.006	-368.059
260	5-Ethyl-2,2,6-trimethylheptane	5-e-2,2,6-m-C7	CC(C)(C)CCC(CC)C(C)C	-237.437	-291.553	-307.373	-312.296	-312.659	-330.357	-344.501	-355.187	-362.96	-367.805	-370.342	-370.559
261	5-Ethyl-2,3,3-trimethylheptane	5-e-2,3,3-m-C7	CC(C)C(C)(C)CC(CC)CC	-221.191	-274.957	-290.815	-295.721	-296.124	-313.727	-327.719	-338.157	-345.474	-349.859	-352.384	-352.078
262	5-Ethyl-2,3,4-trimethylheptane	5-e-2,3,4-m-C7	CC(C)C(C)C(C)C(CC)CC	-219.241	-272.925	-288.01	-292.607	-292.95	-309.438	-322.66	-332.976	-340.359	-345.024	-347.917	-348.583
263	5-Ethyl-2,3,5-trimethylheptane	5-e-2,3,5-m-C7	CC(C)C(C)CC(CC)(C)CC	-220.28	-275.134	-291.707	-296.77	-297.179	-315.14	-329.275	-339.683	-346.993	-351.567	-353.941	-353.74
264	5-Ethyl-2,4,4-trimethylheptane	5-e-2,4,4-m-C7	CC(C)CC(C)(C)C(CC)CC	-210.506	-265.099	-281.659	-286.792	-287.199	-305.379	-319.696	-330.254	-337.556	-342.289	-344.8	-344.602
265	5-Ethyl-2,4,5-trimethylheptane	5-e-2,4,5-m-C7	CC(C)CC(C)C(CC)(C)CC	-222.255	-276.669	-292.841	-297.691	-298.061	-315.079	-328.368	-338.28	-345.084	-349.239	-351.403	-351.099
266	5-Ethyl-3,3,4-trimethylheptane	5-e-3,3,4-m-C7	CCC(C)(C)C(C)C(CC)CC	-210.648	-264.724	-280.636	-285.531	-285.905	-303.335	-317.122	-327.501	-334.748	-339.395	-341.829	-341.76
267	3,3-Diethyl-2-methylheptane	3,3-e-2-m-C7	CC(C)C(CC)(CC)CCCC	-205.512	-258.861	-275.554	-280.783	-281.171	-299.708	-314.282	-325.008	-333.041	-337.892	-340.829	-341.507
268	3,3-Diethyl-4-methylheptane	3,3-e-4-m-C7	CCC(CC)(CC)C(C)CCC	-201.328	-254.838	-271.797	-277.076	-277.466	-296.14	-310.818	-321.657	-329.647	-334.581	-337.614	-338.395
269	3,3-Diethyl-5-methylheptane	3,3-e-5-m-C7	CCC(CC)(CC)CC(C)CC	-215.709	-269.199	-284.534	-289.477	-289.874	-307.282	-321.182	-331.683	-338.94	-343.931	-346.553	-346.945
270	3,4-Diethyl-2-methylheptane	3,4-e-2-m-C7	CC(C)C(CC)C(CC)CCC	-210.91	-263.849	-279.307	-284.161	-284.533	-302.158	-316.386	-327.331	-335.522	-341.125	-344.723	-345.943
271	3,4-Diethyl-3-methylheptane	3,4-e-3-m-C7	CCC(CC)(C)C(CC)CCC	-205.92	-258.946	-275.306	-280.399	-280.786	-298.949	-313.404	-324.239	-331.969	-337.09	-340.134	-340.68
272	3,4-Diethyl-4-methylheptane	3,4-e-4-m-C7	CCC(CC)C(CC)(C)CCC	-205.933	-259.288	-275.637	-280.705	-281.092	-299.032	-313.221	-323.782	-331.342	-336.338	-339.263	-339.669
273	3,4-Diethyl-5-methylheptane	3,4-e-5-m-C7	CCC(CC)C(CC)C(C)CC	-207.539	-260.707	-276.372	-281.26	-281.643	-299.382	-313.681	-324.727	-332.923	-338.73	-342.412	-343.655
274	3,5-Diethyl-2-methylheptane	3,5-e-2-m-C7	CC(C)C(CC)CC(CC)CC	-225.331	-277.848	-292.764	-297.446	-297.802	-314.838	-328.689	-339.417	-347.425	-352.623	-356.321	-357.501
275	3,5-Diethyl-3-methylheptane	3,5-e-3-m-C7	CCC(CC)(C)CC(CC)CC	-218.888	-271.852	-287.42	-292.301	-292.704	-310.313	-324.405	-334.92	-342.46	-347.109	-350.12	-350.298
276	3,5-Diethyl-4-methylheptane	3,5-e-4-m-C7	CCC(CC)C(C)C(CC)CC	-216.965	-269.486	-284.132	-288.681	-289.031	-305.606	-319.102	-329.795	-337.748	-343.108	-346.641	-347.928
277	4,4-Diethyl-2-methylheptane	4,4-e-2-m-C7	CC(C)CC(CC)(CC)CCC	-218.537	-272.275	-287.455	-292.344	-292.725	-309.703	-323.126	-333.109	-340.028	-344.733	-346.986	-347.206
278	4,4-Diethyl-3-methylheptane	4,4-e-3-m-C7	CCC(C)C(CC)(CC)CCC	-201.341	-255.179	-272.127	-277.383	-277.772	-296.223	-310.635	-321.2	-329.02	-333.829	-336.742	-337.385
279	4,5-Diethyl-2-methylheptane	4,5-e-2-m-C7	CC(C)CC(CC)C(CC)CC	-224.917	-277.828	-292.517	-297.082	-297.428	-313.976	-327.372	-337.87	-345.724	-350.995	-354.423	-355.615
280	5,5-Diethyl-2-methylheptane	5,5-e-2-m-C7	CC(C)CCC(CC)(CC)CC	-225.212	-278.811	-294.238	-299.211	-299.574	-316.91	-330.637	-340.986	-348.175	-353.024	-355.446	-355.863
281	2,2-Dimethyl-4-propylheptane	2,2-m-4-p-C7	CC(C)(C)CC(CCC)CCC	-230.729	-282.939	-298.303	-303.191	-303.583	-321.321	-335.594	-346.227	-353.942	-358.744	-361.583	-362.08
282	2,3-Dimethyl-4-propylheptane	2,3-m-4-p-C7	CC(C)C(C)C(CCC)CCC	-221.708	-274.176	-289.397	-294.121	-294.473	-311.463	-325.1	-335.623	-343.381	-348.439	-351.601	-352.828
283	2,4-Dimethyl-4-propylheptane	2,4-m-4-p-C7	CC(C)CC(C)(CCC)CCC	-223.243	-277.204	-293.098	-297.991	-298.385	-315.473	-328.72	-338.287	-345.138	-349.307	-351.44	-351.291
284	2,5-Dimethyl-4-propylheptane	2,5-m-4-p-C7	CC(C)CC(CCC)C(C)CC	-226.289	-279.375	-294.847	-299.621	-299.981	-317.056	-330.664	-341.093	-348.757	-353.931	-357.073	-358.227
285	2,6-Dimethyl-4-propylheptane	2,6-m-4-p-C7	CC(C)CC(CCC)CC(C)C	-235.124	-287.873	-302.824	-307.479	-307.823	-324.43	-337.621	-347.586	-354.811	-359.277	-362.31	-363.126
286	3,3-Dimethyl-4-propylheptane	3,3-m-4-p-C7	CCC(C)(C)C(CCC)CCC	-212.761	-265.702	-282.106	-287.257	-287.637	-305.937	-320.377	-331.066	-338.677	-343.649	-346.438	-346.873
287	3,4-Dimethyl-4-propylheptane	3,4-m-4-p-C7	CCC(C)C(C)(CCC)CCC	-216.797	-270.261	-286.503	-291.418	-291.799	-308.9	-322.171	-331.939	-338.875	-343.261	-345.564	-345.635
288	3,5-Dimethyl-4-propylheptane	3,5-m-4-p-C7	CCC(C)C(CCC)C(C)CC	-208.912	-262.254	-278.703	-283.799	-284.197	-302.461	-316.973	-327.95	-335.956	-341.666	-345.062	-346.267
289	2,2-Dimethyl-3-(1-methylethyl)heptane	2,2-m-3-ip-C7	CC(C)(C)C(C(C)C)CCCC	-211.147	-264.92	-281.332	-286.501	-286.889	-305.483	-320.239	-331.323	-339.108	-344.083	-346.721	-347.119
290	2,3-Dimethyl-3-(1-methylethyl)heptane	2,3-m-3-ip-C7	CC(C)C(C)(C(C)C)CCCC	-206.725	-260.827	-277.562	-282.666	-283.053	-301.089	-315.077	-325.426	-332.623	-337.055	-339.155	-338.996
291	2,4-Dimethyl-3-(1-methylethyl)heptane	2,4-m-3-ip-C7	CC(C)C(C(C)C)C(C)CCC	-219.148	-273.708	-289.864	-294.845	-295.241	-313.155	-327.332	-338.103	-345.799	-350.845	-353.421	-354.265
292	2,5-Dimethyl-3-(1-methylethyl)heptane	2,5-m-3-ip-C7	CC(C)C(C(C)C)CC(C)CC	-218.321	-272.895	-288.981	-293.928	-294.304	-312.021	-326.088	-336.703	-344.393	-349.375	-352.477	-353.014
293	2,6-Dimethyl-3-(1-methylethyl)heptane	2,6-m-3-ip-C7	CC(C)C(C(C)C)CCC(C)C	-220.073	-274.472	-290.908	-296.004	-296.387	-314.663	-329.214	-340.224	-348.18	-353.388	-356.504	-357.229
294	2,2-Dimethyl-4-(1-methylethyl)heptane	2,2-m-4-ip-C7	CC(C)(C)CC(C(C)C)CCC	-230.749	-284.675	-300.26	-305.121	-305.504	-323.068	-337.173	-347.767	-355.441	-360.266	-362.754	-362.912
295	2,3-Dimethyl-4-(1-methylethyl)heptane	2,3-m-4-ip-C7	CC(C)C(C)C(C(C)C)CCC	-213.185	-267.287	-283.186	-288.087	-288.452	-305.99	-319.945	-330.512	-338.133	-343.042	-345.999	-346.598
296	2,4-Dimethyl-4-(1-methylethyl)heptane	2,4-m-4-ip-C7	CC(C)CC(C)(C(C)C)CCC	-218.691	-273.212	-289.364	-294.246	-294.649	-311.817	-325.245	-335.154	-342.071	-346.251	-348.27	-347.888
297	2,5-Dimethyl-4-(1-methylethyl)heptane	2,5-m-4-ip-C7	CC(C)CC(C(C)C)C(C)CC	-217.766	-272.487	-288.637	-293.587	-293.96	-311.583	-325.509	-335.982	-343.509	-348.534	-351.471	-351.998
298	2,6-Dimethyl-4-(1-methylethyl)heptane	2,6-m-4-ip-C7	CC(C)CC(C(C)C)CC(C)C	-235.144	-289.608	-304.781	-309.409	-309.744	-326.178	-339.2	-349.125	-356.31	-360.799	-363.481	-363.957
299	3,3-Dimethyl-4-(1-methylethyl)heptane	3,3-m-4-ip-C7	CCC(C)(C)C(C(C)C)CCC	-204.051	-258.393	-275.022	-280.178	-280.565	-298.869	-313.254	-324.017	-331.339	-336.001	-338.421	-338.562
300	3,4-Dimethyl-4-(1-methylethyl)heptane	3,4-m-4-ip-C7	CCC(C)C(C)(C(C)C)CCC	-202.554	-257.146	-274.135	-279.266	-279.655	-297.603	-311.43	-321.618	-328.602	-332.992	-335.069	-334.874
301	3,5-Dimethyl-4-(1-methylethyl)heptane	3,5-m-4-ip-C7	CCC(C)C(C(C)C)C(C)CC	-215.777	-270.565	-286.929	-291.945	-292.352	-310.379	-324.627	-335.499	-343.2	-348.45	-351.111	-351.977
302	3-Ethyl-4-propylheptane	3-e-4-p-C7	CCC(CC)C(CCC)CCC	-219.433	-270.737	-285.518	-290.195	-290.554	-307.631	-321.541	-332.442	-340.77	-346.523	-350.325	-352.173
303	4-Ethyl-4-propylheptane	4-e-4-p-C7	CCCC(CC)(CCC)CCC	-220.819	-273.561	-288.562	-293.422	-293.775	-310.427	-323.441	-333.007	-339.895	-344.588	-346.882	-347.456
304	3-Ethyl-4-(1-methylethyl)heptane	3-e-4-ip-C7	CCC(CC)C(C(C)C)CCC	-210.91	-263.849	-279.307	-284.161	-284.533	-302.158	-316.386	-327.331	-335.522	-341.125	-344.723	-345.943
305	4-Ethyl-4-(1-methylethyl)heptane	4-e-4-ip-C7	CCCC(CC)(C(C)C)CCC	-205.516	-259.417	-276.095	-281.289	-281.672	-299.864	-314.024	-324.312	-332.082	-336.673	-339.346	-339.888
306	4-(1,1-Dimethylethyl)-2-methylheptane	4-tb-2-m-C7	CC(C)CC(C(C)(C)C)CCC	-225.332	-279.535	-295.626	-300.666	-301.03	-318.968	-333.116	-343.561	-351.068	-355.738	-358.223	-358.265
307	4-(1,1-Dimethylethyl)-3-methylheptane	4-tb-3-m-C7	CCC(C)C(C(C)(C)C)CCC	-207.767	-261.992	-278.609	-283.799	-284.195	-302.779	-317.458	-328.48	-336.176	-341.222	-343.798	-344.223
308	4-(1,1-Dimethylethyl)-4-methylheptane	4-tb-4-m-C7	CCCC(C(C)(C)C)(C)CCC	-206.562	-261.048	-277.978	-283.214	-283.596	-301.788	-315.781	-325.986	-332.918	-337.091	-338.509	-337.796
309	2,2,3,3,4,4-Hexamethylhexane	2,2,3,3,4,4-m-C6	CC(C)(C)C(C)(C)C(C)(C)CC	-202.223	-258.386	-274.804	-279.793	-280.188	-297.685	-311.104	-320.666	-326.945	-329.907	-330.431	-328.095
310	2,2,3,3,4,5-Hexamethylhexane	2,2,3,3,4,5-m-C6	CC(C)(C)C(C)(C)C(C)C(C)C	-197.207	-253.44	-270.077	-275.154	-275.546	-293.375	-307.148	-316.979	-323.608	-327.146	-328.283	-326.603
311	2,2,3,3,5,5-Hexamethylhexane	2,2,3,3,5,5-m-C6	CC(C)(C)C(C)(C)CC(C)(C)C	-218.396	-274.275	-290.029	-294.884	-295.269	-312.347	-325.586	-335.094	-341.096	-343.924	-344.358	-341.979
312	2,2,3,4,4,5-Hexamethylhexane	2,2,3,4,4,5-m-C6	CC(C)(C)C(C)C(C)(C)C(C)C	-201.068	-257.065	-272.838	-277.618	-277.987	-294.81	-307.824	-317.329	-323.282	-326.628	-327.323	-325.616
313	2,2,3,4,5,5-Hexamethylhexane	2,2,3,4,5,5-m-C6	CC(C)(C)C(C)C(C)C(C)(C)C	-216.037	-272.195	-288.797	-293.911	-294.294	-312.412	-326.521	-336.694	-343.599	-347.5	-348.709	-347.245
314	2,3,3,4,4,5-Hexamethylhexane	2,3,3,4,4,5-m-C6	CC(C)C(C)(C)C(C)(C)C(C)C	-183.944	-240.173	-256.834	-261.855	-262.238	-279.846	-293.279	-302.98	-309.548	-312.632	-313.803	-311.726
315	3-Ethyl-2,2,3,4-tetramethylhexane	3-e-2,2,3,4-m-C6	CC(C)(C)C(CC)(C)C(C)CC	-212.439	-266.429	-282.606	-287.555	-287.943	-305.438	-319.088	-329.013	-335.879	-339.924	-341.433	-340.454
316	3-Ethyl-2,2,3,5-tetramethylhexane	3-e-2,2,3,5-m-C6	CC(C)(C)C(CC)(C)CC(C)C	-204.281	-259.762	-276.871	-282.135	-282.547	-301.064	-315.466	-326.088	-333.052	-337.237	-338.612	-337.546
317	3-Ethyl-2,2,4,4-tetramethylhexane	3-e-2,2,4,4-m-C6	CC(C)(C)C(CC)C(C)(C)CC	-212.128	-265.396	-281.123	-286.016	-286.395	-303.873	-317.603	-327.739	-334.663	-338.79	-340.323	-339.306
318	3-Ethyl-2,2,4,5-tetramethylhexane	3-e-2,2,4,5-m-C6	CC(C)(C)C(CC)C(C)C(C)C	-208.671	-263.884	-280.157	-285.187	-285.561	-303.531	-317.724	-328.437	-335.754	-340.202	-342.424	-342.267
319	3-Ethyl-2,2,5,5-tetramethylhexane	3-e-2,2,5,5-m-C6	CC(C)(C)C(CC)CC(C)(C)C	-226.421	-281.692	-298.104	-303.265	-303.663	-322.204	-336.92	-347.63	-355.152	-359.677	-361.594	-360.661
320	3-Ethyl-2,3,4,4-tetramethylhexane	3-e-2,3,4,4-m-C6	CC(C)C(CC)(C)C(C)(C)CC	-206.72	-260.642	-276.787	-281.672	-282.05	-299.269	-312.637	-322.476	-329.172	-332.796	-334.192	-333.052
321	3-Ethyl-2,3,4,5-tetramethylhexane	3-e-2,3,4,5-m-C6	CC(C)C(CC)(C)C(C)C(C)C	-194.32	-249.884	-267.065	-272.267	-272.659	-290.99	-305.223	-315.724	-322.771	-327.146	-329.12	-328.695
322	4-Ethyl-2,2,3,3-tetramethylhexane	4-e-2,2,3,3-m-C6	CC(C)(C)C(C)(C)C(CC)CC	-194.577	-249.729	-266.282	-271.44	-271.835	-290.121	-304.405	-314.717	-321.905	-326.069	-327.931	-326.816
323	4-Ethyl-2,2,3,4-tetramethylhexane	4-e-2,2,3,4-m-C6	CC(C)(C)C(C)C(CC)(C)CC	-198.046	-253.143	-269.269	-274.199	-274.593	-292.049	-305.738	-315.935	-322.538	-326.514	-327.933	-326.93
324	4-Ethyl-2,2,3,5-tetramethylhexane	4-e-2,2,3,5-m-C6	CC(C)(C)C(C)C(CC)C(C)C	-209.212	-264.578	-280.947	-286.019	-286.403	-304.549	-318.876	-329.457	-336.936	-341.614	-343.915	-343.48
325	4-Ethyl-2,2,4,5-tetramethylhexane	4-e-2,2,4,5-m-C6	CC(C)(C)CC(CC)(C)C(C)C	-213.974	-269.092	-284.889	-289.736	-290.116	-307.286	-320.779	-330.803	-337.349	-340.961	-342.501	-341.179
326	4-Ethyl-2,3,3,4-tetramethylhexane	4-e-2,3,3,4-m-C6	CC(C)C(C)(C)C(CC)(C)CC	-180.89	-236.282	-253.696	-259.01	-259.393	-278.005	-292.317	-302.98	-309.966	-313.887	-315.476	-314.237
327	4-Ethyl-2,3,3,5-tetramethylhexane	4-e-2,3,3,5-m-C6	CC(C)C(C)(C)C(CC)C(C)C	-200.231	-255.559	-271.792	-276.74	-277.109	-294.643	-308.368	-318.585	-325.374	-329.556	-331.507	-331.055
328	3,3-Diethyl-2,2-dimethylhexane	3,3-e-2,2-m-C6	CC(C)(C)C(CC)(CC)CCC	-198.478	-252.459	-269.53	-274.824	-275.209	-293.695	-308.03	-318.631	-325.802	-330.198	-331.883	-331.361
329	3,3-Diethyl-2,4-dimethylhexane	3,3-e-2,4-m-C6	CC(C)C(CC)(CC)C(C)CC	-201.855	-254.369	-270.683	-275.641	-276.016	-293.479	-307.136	-317.328	-324.549	-328.987	-331.367	-331.304
330	3,3-Diethyl-2,5-dimethylhexane	3,3-e-2,5-m-C6	CC(C)C(CC)(CC)CC(C)C	-203.235	-258.131	-274.988	-280.21	-280.622	-299.14	-313.709	-324.414	-332.215	-336.818	-339.449	-339.638
331	3,3-Diethyl-4,4-dimethylhexane	3,3-e-4,4-m-C6	CCC(CC)(CC)C(C)(C)CC	-188.584	-242.434	-259.743	-265.034	-265.416	-283.886	-298.19	-308.981	-316.033	-320.226	-322.039	-321.455
332	3,4-Diethyl-2,2-dimethylhexane	3,4-e-2,2-m-C6	CC(C)(C)C(CC)C(CC)CC	-206.395	-260.445	-276.278	-281.26	-281.642	-299.699	-314.166	-325.256	-333.143	-338.286	-341.148	-341.612
333	3,4-Diethyl-2,3-dimethylhexane	3,4-e-2,3-m-C6	CC(C)C(CC)(C)C(CC)CC	-191.69	-246.173	-263.269	-268.553	-268.948	-287.736	-302.48	-313.462	-321.068	-326.069	-328.768	-328.908
334	3,4-Diethyl-2,4-dimethylhexane	3,4-e-2,4-m-C6	CC(C)C(CC)C(CC)(C)CC	-197.21	-251.637	-268.223	-273.32	-273.714	-291.881	-306.282	-317.19	-324.63	-329.443	-332.117	-332.369
335	3,4-Diethyl-2,5-dimethylhexane	3,4-e-2,5-m-C6	CC(C)C(CC)C(CC)C(C)C	-202.386	-256.961	-273.096	-278.127	-278.512	-296.686	-311.232	-322.22	-330.273	-335.728	-339.121	-339.714
336	3,4-Diethyl-3,4-dimethylhexane	3,4-e-3,4-m-C6	CCC(CC)(C)C(CC)(C)CC	-177.835	-232.391	-250.558	-256.165	-256.548	-276.164	-291.355	-302.98	-310.385	-315.142	-317.15	-316.747
337	4,4-Diethyl-2,2-dimethylhexane	4,4-e-2,2-m-C6	CC(C)(C)CC(CC)(CC)CC	-213.82	-268.155	-282.98	-287.834	-288.192	-305.172	-318.66	-328.759	-335.307	-339.443	-341.217	-340.496
338	4,4-Diethyl-2,3-dimethylhexane	4,4-e-2,3-m-C6	CC(C)C(C)C(CC)(CC)CC	-193.106	-247.917	-265.056	-270.385	-270.776	-289.61	-304.428	-315.306	-323.189	-327.983	-330.793	-331.205
339	3,3,4-Triethylhexane	3,3,4-e-C6	CCC(CC)(CC)C(CC)CC	-190.476	-244.206	-261.261	-266.67	-267.065	-286.355	-301.685	-313.043	-321.486	-326.905	-330.441	-331.419
340	2,2,3-Trimethyl-3-(1-methylethyl)hexane	2,2,3-m-3-ip-C6	CC(C)(C)C(C)(C(C)C)CCC	-216.615	-270.667	-286.574	-291.461	-291.843	-309.079	-322.477	-332.125	-338.94	-342.768	-344.036	-342.958
341	2,2,4-Trimethyl-3-(1-methylethyl)hexane	2,2,4-m-3-ip-C6	CC(C)(C)C(C(C)C)C(C)CC	-208.532	-261.42	-277.376	-282.303	-282.685	-300.288	-314.187	-324.534	-331.837	-336.457	-338.491	-338.235
342	2,2,5-Trimethyl-3-(1-methylethyl)hexane	2,2,5-m-3-ip-C6	CC(C)(C)C(C(C)C)CC(C)C	-216.622	-272.226	-288.543	-293.587	-293.958	-311.9	-325.994	-336.511	-343.729	-348.09	-350.206	-349.954
343	2,3,4-Trimethyl-3-(1-methylethyl)hexane	2,3,4-m-3-ip-C6	CC(C)C(C)(C(C)C)C(C)CC	-208.178	-261.694	-278.033	-282.918	-283.294	-300.546	-313.957	-323.879	-330.897	-334.941	-336.913	-336.259
344	2,3,5-Trimethyl-3-(1-methylethyl)hexane	2,3,5-m-3-ip-C6	CC(C)C(C)(C(C)C)CC(C)C	-204.448	-260.097	-276.997	-282.093	-282.505	-300.52	-314.504	-324.833	-331.797	-335.982	-337.776	-337.127
345	2,4,4-Trimethyl-3-(1-methylethyl)hexane	2,4,4-m-3-ip-C6	CC(C)C(C(C)C)C(C)(C)CC	-204.815	-257.821	-273.79	-278.682	-279.055	-296.379	-309.983	-320.071	-326.999	-331.236	-333.115	-332.574
346	2,3,5-Trimethyl-4-(1-methylethyl)hexane	2,3,5-m-4-ip-C6	CC(C)C(C)C(C(C)C)C(C)C	-220.051	-275.599	-291.412	-296.232	-296.607	-313.907	-327.599	-338.06	-345.377	-349.826	-352.047	-352.308
347	2,2,5-Trimethyl-4-(1-methylethyl)hexane	2,2,5-m-4-ip-C6	CC(C)(C)CC(C(C)C)C(C)C	-222.226	-277.786	-294.05	-299.087	-299.483	-317.595	-332.018	-342.656	-350.193	-354.869	-357.152	-356.683
348	3-Ethyl-2-methyl-3-(1-methylethyl)hexane	3-e-2-m-3-ip-C6	CC(C)C(CC)(C(C)C)CCC	-206.03	-258.606	-274.652	-279.547	-279.916	-297.12	-310.525	-320.441	-327.61	-331.832	-333.97	-333.807
349	4-Ethyl-2-methyl-3-(1-methylethyl)hexane	4-e-2-m-3-ip-C6	CC(C)C(C(C)C)C(CC)CC	-217.775	-272.161	-287.533	-292.306	-292.687	-310.075	-324.04	-334.879	-342.766	-347.909	-350.771	-351.653
350	3-(1,1-Dimethylethyl)-2,2-dimethylhexane	3-tb-2,2-m-C6	CC(C)(C)C(C(C)(C)C)CCC	-219.215	-272.138	-287.644	-292.538	-292.914	-310.559	-324.512	-334.805	-342.1	-346.406	-348.011	-347.255
351	3-Ethyl-2,2,3,4,4-pentamethylpentane	3-e-2,2,3,4,4-m-C5	CC(C)(C)C(CC)(C)C(C)(C)C	-204.033	-259.821	-276.143	-281.193	-281.594	-299.402	-313.192	-322.96	-329.596	-332.986	-333.65	-331.567
352	3,3-Diethyl-2,2,4-trimethylpentane	3,3-e-2,2,4-m-C5	CC(C)(C)C(CC)(CC)C(C)C	-208.531	-262.077	-278.126	-283.072	-283.455	-300.986	-314.725	-324.77	-331.823	-335.875	-337.411	-336.523
353	2,2,3,4-Tetramethyl-3-(1-methylethyl)pentane	2,2,3,4-m-3-ip-C5	CC(C)(C)C(C)(C(C)C)C(C)C	-214.854	-269.403	-285.477	-290.349	-290.733	-308.052	-321.546	-331.321	-338.171	-341.828	-342.957	-341.479
354	2,2,4,4-Tetramethyl-3-(1-methylethyl)pentane	2,2,4,4-m-3-ip-C5	CC(C)(C)C(C(C)C)C(C)(C)C	-217.2	-271.119	-286.854	-291.764	-292.14	-309.767	-323.662	-333.868	-340.988	-345.062	-346.344	-345.112
355	3-Ethyl-2,4-dimethyl-3-(1-methylethyl)pentane	3-e-2,4-m-3-ip-C5	CC(C)C(CC)(C(C)C)C(C)C	-204.269	-257.342	-273.554	-278.434	-278.806	-296.094	-309.594	-319.636	-326.841	-330.892	-332.891	-332.328

## Sheet: DHf0_C13
	IUPAC	Abbreviation	SMILES	0 K	200 K	273.15 K	298.15 K	300 K	400 K	500 K	600 K	700 K	800 K	900 K	1000 K
1	Tridecane	C13	CCCCCCCCCCCCC	-239.8	-289.825	-306.065	-311.408	-311.826	-331.523	-347.521	-359.801	-369.007	-375.83	-380.596	-383.275
2	2-Methyldodecane	2-m-C12	CC(C)CCCCCCCCCC	-244.203	-296.187	-312.824	-318.209	-318.627	-338.317	-354.201	-366.388	-375.367	-381.829	-386.193	-388.444
3	3-Methyldodecane	3-m-C12	CCC(C)CCCCCCCCC	-241.378	-293.667	-310.445	-315.848	-316.276	-336.051	-351.999	-364.266	-373.319	-379.809	-384.276	-386.565
4	4-Methyldodecane	4-m-C12	CCCC(C)CCCCCCCC	-241.369	-293.882	-310.656	-316.047	-316.471	-336.124	-351.924	-364.027	-372.986	-379.343	-383.664	-385.957
5	5-Methyldodecane	5-m-C12	CCCCC(C)CCCCCCC	-241.369	-293.882	-310.656	-316.047	-316.471	-336.124	-351.924	-364.027	-372.986	-379.343	-383.664	-385.957
6	6-Methyldodecane	6-m-C12	CCCCCC(C)CCCCCC	-241.369	-293.882	-310.656	-316.047	-316.471	-336.124	-351.924	-364.027	-372.986	-379.343	-383.664	-385.957
7	2,2-Dimethylundecane	2,2-m-C11	CC(C)(C)CCCCCCCCC	-253.035	-306.594	-323.29	-328.666	-329.073	-348.611	-364.258	-376.001	-384.566	-390.383	-393.816	-394.937
8	2,3-Dimethylundecane	2,3-m-C11	CC(C)C(C)CCCCCCCC	-241.248	-295.229	-312.517	-318	-318.422	-338.294	-354.241	-366.392	-375.302	-381.652	-385.728	-387.657
9	2,4-Dimethylundecane	2,4-m-C11	CC(C)CC(C)CCCCCCC	-246.844	-301.187	-317.867	-323.133	-323.54	-342.541	-357.68	-369.215	-377.607	-383.349	-387.15	-388.791
10	2,5-Dimethylundecane	2,5-m-C11	CC(C)CCC(C)CCCCCC	-245.772	-300.244	-317.415	-322.848	-323.272	-342.917	-358.604	-370.614	-379.347	-385.342	-389.261	-391.127
11	2,6-Dimethylundecane	2,6-m-C11	CC(C)CCCC(C)CCCCC	-245.772	-300.244	-317.415	-322.848	-323.272	-342.917	-358.604	-370.614	-379.347	-385.342	-389.261	-391.127
12	2,7-Dimethylundecane	2,7-m-C11	CC(C)CCCCC(C)CCCC	-245.772	-300.244	-317.415	-322.848	-323.272	-342.917	-358.604	-370.614	-379.347	-385.342	-389.261	-391.127
13	2,8-Dimethylundecane	2,8-m-C11	CC(C)CCCCCC(C)CCC	-245.772	-300.244	-317.415	-322.848	-323.272	-342.917	-358.604	-370.614	-379.347	-385.342	-389.261	-391.127
14	2,9-Dimethylundecane	2,9-m-C11	CC(C)CCCCCCC(C)CC	-245.781	-300.03	-317.204	-322.649	-323.077	-342.845	-358.679	-370.853	-379.679	-385.808	-389.873	-391.735
15	2,10-Dimethylundecane	2,10-m-C11	CC(C)CCCCCCCC(C)C	-248.605	-302.55	-319.583	-325.01	-325.428	-345.11	-360.881	-372.975	-381.727	-387.829	-391.79	-393.614
16	3,3-Dimethylundecane	3,3-m-C11	CCC(C)(C)CCCCCCCC	-247.319	-301.506	-318.278	-323.578	-324.011	-343.214	-358.428	-369.814	-378.007	-383.435	-386.613	-387.494
17	3,4-Dimethylundecane	3,4-m-C11	CCC(C)C(C)CCCCCCC	-237.869	-292.301	-309.794	-315.298	-315.728	-335.591	-351.46	-363.549	-372.371	-378.791	-382.805	-384.761
18	3,5-Dimethylundecane	3,5-m-C11	CCC(C)CC(C)CCCCCC	-244.02	-298.667	-315.488	-320.772	-321.189	-340.276	-355.478	-367.093	-375.559	-381.329	-385.233	-386.912
19	3,6-Dimethylundecane	3,6-m-C11	CCC(C)CCC(C)CCCCC	-242.947	-297.725	-315.036	-320.486	-320.921	-340.652	-356.402	-368.491	-377.298	-383.322	-387.344	-389.247
20	3,7-Dimethylundecane	3,7-m-C11	CCC(C)CCCC(C)CCCC	-242.947	-297.725	-315.036	-320.486	-320.921	-340.652	-356.402	-368.491	-377.298	-383.322	-387.344	-389.247
21	3,8-Dimethylundecane	3,8-m-C11	CCC(C)CCCCC(C)CCC	-242.947	-297.725	-315.036	-320.486	-320.921	-340.652	-356.402	-368.491	-377.298	-383.322	-387.344	-389.247
22	3,9-Dimethylundecane	3,9-m-C11	CCC(C)CCCCCC(C)CC	-242.956	-297.51	-314.824	-320.287	-320.726	-340.579	-356.477	-368.731	-377.631	-383.788	-387.956	-389.855
23	4,4-Dimethylundecane	4,4-m-C11	CCCC(C)(C)CCCCCCC	-247.323	-302.062	-318.82	-324.084	-324.512	-343.369	-358.17	-369.118	-377.047	-382.216	-385.13	-385.876
24	4,5-Dimethylundecane	4,5-m-C11	CCCC(C)C(C)CCCCCC	-237.86	-292.516	-310.005	-315.498	-315.923	-335.663	-351.385	-363.31	-372.038	-378.325	-382.193	-384.153
25	4,6-Dimethylundecane	4,6-m-C11	CCCC(C)CC(C)CCCCC	-244.011	-298.882	-315.699	-320.971	-321.383	-340.348	-355.403	-366.854	-375.227	-380.863	-384.621	-386.304
26	4,7-Dimethylundecane	4,7-m-C11	CCCC(C)CCC(C)CCCC	-242.939	-297.939	-315.248	-320.685	-321.116	-340.724	-356.327	-368.252	-376.966	-382.856	-386.732	-388.639
27	4,8-Dimethylundecane	4,8-m-C11	CCCC(C)CCCC(C)CCC	-242.939	-297.939	-315.248	-320.685	-321.116	-340.724	-356.327	-368.252	-376.966	-382.856	-386.732	-388.639
28	5,5-Dimethylundecane	5,5-m-C11	CCCCC(C)(C)CCCCCC	-247.323	-302.062	-318.82	-324.084	-324.512	-343.369	-358.17	-369.118	-377.047	-382.216	-385.13	-385.876
29	5,6-Dimethylundecane	5,6-m-C11	CCCCC(C)C(C)CCCCC	-237.86	-292.516	-310.005	-315.498	-315.923	-335.663	-351.385	-363.31	-372.038	-378.325	-382.193	-384.153
30	5,7-Dimethylundecane	5,7-m-C11	CCCCC(C)CC(C)CCCC	-244.011	-298.882	-315.699	-320.971	-321.383	-340.348	-355.403	-366.854	-375.227	-380.863	-384.621	-386.304
31	6,6-Dimethylundecane	6,6-m-C11	CCCCCC(C)(C)CCCCC	-247.323	-302.062	-318.82	-324.084	-324.512	-343.369	-358.17	-369.118	-377.047	-382.216	-385.13	-385.876
32	3-Ethylundecane	3-e-C11	CCC(CC)CCCCCCCC	-239.856	-291.947	-308.229	-313.531	-313.948	-333.467	-349.37	-361.629	-370.77	-377.194	-381.907	-384.214
33	4-Ethylundecane	4-e-C11	CCCC(CC)CCCCCCC	-239.847	-292.161	-308.441	-313.73	-314.142	-333.54	-349.295	-361.39	-370.437	-376.728	-381.295	-383.606
34	5-Ethylundecane	5-e-C11	CCCCC(CC)CCCCCC	-239.847	-292.161	-308.441	-313.73	-314.142	-333.54	-349.295	-361.39	-370.437	-376.728	-381.295	-383.606
35	6-Ethylundecane	6-e-C11	CCCCCC(CC)CCCCC	-239.847	-292.161	-308.441	-313.73	-314.142	-333.54	-349.295	-361.39	-370.437	-376.728	-381.295	-383.606
36	2,2,3-Trimethyldecane	2,2,3-m-C10	CC(C)(C)C(C)CCCCCCC	-246.39	-301.546	-318.778	-324.21	-324.624	-344.208	-359.753	-371.407	-379.809	-385.337	-388.478	-389.164
37	2,2,4-Trimethyldecane	2,2,4-m-C10	CC(C)(C)CC(C)CCCCCC	-247.924	-303.559	-320.557	-325.931	-326.368	-345.85	-361.408	-373.046	-381.359	-386.823	-389.908	-390.58
38	2,2,5-Trimethyldecane	2,2,5-m-C10	CC(C)(C)CCC(C)CCCCC	-254.604	-310.651	-327.881	-333.305	-333.718	-353.212	-368.661	-380.226	-388.546	-393.895	-396.884	-397.619
39	2,2,6-Trimethyldecane	2,2,6-m-C10	CC(C)(C)CCCC(C)CCCC	-254.604	-310.651	-327.881	-333.305	-333.718	-353.212	-368.661	-380.226	-388.546	-393.895	-396.884	-397.619
40	2,2,7-Trimethyldecane	2,2,7-m-C10	CC(C)(C)CCCCC(C)CCC	-254.604	-310.651	-327.881	-333.305	-333.718	-353.212	-368.661	-380.226	-388.546	-393.895	-396.884	-397.619
41	2,2,8-Trimethyldecane	2,2,8-m-C10	CC(C)(C)CCCCCC(C)CC	-254.613	-310.437	-327.669	-333.106	-333.523	-353.139	-368.736	-380.465	-388.878	-394.361	-397.496	-398.227
42	2,2,9-Trimethyldecane	2,2,9-m-C10	CC(C)(C)CCCCCCC(C)C	-257.437	-312.957	-330.049	-335.467	-335.874	-355.405	-370.938	-382.588	-390.926	-396.382	-399.413	-400.106
43	2,3,3-Trimethyldecane	2,3,3-m-C10	CC(C)C(C)(C)CCCCCCC	-243.478	-299.041	-316.225	-321.594	-322.004	-341.162	-356.233	-367.452	-375.433	-380.565	-383.394	-383.718
44	2,3,4-Trimethyldecane	2,3,4-m-C10	CC(C)C(C)C(C)CCCCCC	-238.763	-294.407	-311.554	-316.885	-317.289	-336.415	-351.651	-363.267	-371.615	-377.305	-380.819	-382.196
45	2,3,5-Trimethyldecane	2,3,5-m-C10	CC(C)C(C)CC(C)CCCCC	-243.89	-300.229	-317.56	-322.924	-323.335	-342.519	-357.719	-369.22	-377.543	-383.172	-386.685	-388.004
46	2,3,6-Trimethyldecane	2,3,6-m-C10	CC(C)C(C)CCC(C)CCCC	-242.817	-299.286	-317.108	-322.639	-323.067	-342.895	-358.644	-370.618	-379.282	-385.165	-388.796	-390.339
47	2,3,7-Trimethyldecane	2,3,7-m-C10	CC(C)C(C)CCCC(C)CCC	-242.817	-299.286	-317.108	-322.639	-323.067	-342.895	-358.644	-370.618	-379.282	-385.165	-388.796	-390.339
48	2,3,8-Trimethyldecane	2,3,8-m-C10	CC(C)C(C)CCCCC(C)CC	-242.826	-299.072	-316.897	-322.44	-322.873	-342.822	-358.719	-370.857	-379.614	-385.631	-389.408	-390.947
49	2,3,9-Trimethyldecane	2,3,9-m-C10	CC(C)C(C)CCCCCC(C)C	-245.65	-301.592	-319.276	-324.801	-325.223	-345.088	-360.921	-372.98	-381.662	-387.652	-391.325	-392.827
50	2,4,4-Trimethyldecane	2,4,4-m-C10	CC(C)CC(C)(C)CCCCCC	-245.046	-301.332	-318.255	-323.511	-323.963	-342.801	-357.597	-368.524	-376.221	-381.143	-383.75	-384.007
51	2,4,5-Trimethyldecane	2,4,5-m-C10	CC(C)CC(C)C(C)CCCCC	-243.335	-299.821	-317.216	-322.584	-322.991	-342.081	-357.141	-368.499	-376.659	-382.331	-385.679	-386.987
52	2,4,6-Trimethyldecane	2,4,6-m-C10	CC(C)CC(C)CC(C)CCCC	-249.486	-306.187	-322.91	-328.057	-328.452	-346.766	-361.158	-372.043	-379.848	-384.869	-388.106	-389.138
53	2,4,7-Trimethyldecane	2,4,7-m-C10	CC(C)CC(C)CCC(C)CCC	-248.414	-305.244	-322.458	-327.772	-328.185	-347.142	-362.082	-373.441	-381.587	-386.862	-390.217	-391.474
54	2,4,8-Trimethyldecane	2,4,8-m-C10	CC(C)CC(C)CCCC(C)CC	-248.422	-305.03	-322.247	-327.573	-327.99	-347.069	-362.157	-373.68	-381.919	-387.328	-390.829	-392.082
55	2,4,9-Trimethyldecane	2,4,9-m-C10	CC(C)CC(C)CCCCC(C)C	-251.247	-307.55	-324.626	-329.934	-330.341	-349.335	-364.359	-375.802	-383.967	-389.349	-392.746	-393.961
56	2,5,5-Trimethyldecane	2,5,5-m-C10	CC(C)CCC(C)(C)CCCCC	-251.726	-308.425	-325.579	-330.885	-331.313	-350.163	-364.85	-375.705	-383.408	-388.215	-390.726	-391.045
57	2,5,6-Trimethyldecane	2,5,6-m-C10	CC(C)CCC(C)C(C)CCCC	-242.262	-298.878	-316.764	-322.299	-322.724	-342.457	-358.065	-369.897	-378.398	-384.324	-387.79	-389.322
58	2,5,7-Trimethyldecane	2,5,7-m-C10	CC(C)CCC(C)CC(C)CCC	-248.414	-305.244	-322.458	-327.772	-328.185	-347.142	-362.082	-373.441	-381.587	-386.862	-390.217	-391.474
59	2,5,8-Trimethyldecane	2,5,8-m-C10	CC(C)CCC(C)CCC(C)CC	-247.35	-304.087	-321.795	-327.287	-327.722	-347.445	-363.082	-375.079	-383.659	-389.321	-392.941	-394.417
60	2,5,9-Trimethyldecane	2,5,9-m-C10	CC(C)CCC(C)CCCC(C)C	-250.174	-306.607	-324.174	-329.649	-330.073	-349.711	-365.284	-377.201	-385.707	-391.342	-394.857	-396.296
61	2,6,6-Trimethyldecane	2,6,6-m-C10	CC(C)CCCC(C)(C)CCCC	-251.726	-308.425	-325.579	-330.885	-331.313	-350.163	-364.85	-375.705	-383.408	-388.215	-390.726	-391.045
62	2,6,7-Trimethyldecane	2,6,7-m-C10	CC(C)CCCC(C)C(C)CCC	-242.262	-298.878	-316.764	-322.299	-322.724	-342.457	-358.065	-369.897	-378.398	-384.324	-387.79	-389.322
63	2,6,8-Trimethyldecane	2,6,8-m-C10	CC(C)CCCC(C)CC(C)CC	-248.422	-305.03	-322.247	-327.573	-327.99	-347.069	-362.157	-373.68	-381.919	-387.328	-390.829	-392.082
64	2,7,7-Trimethyldecane	2,7,7-m-C10	CC(C)CCCCC(C)(C)CCC	-251.726	-308.425	-325.579	-330.885	-331.313	-350.163	-364.85	-375.705	-383.408	-388.215	-390.726	-391.045
65	2,7,8-Trimethyldecane	2,7,8-m-C10	CC(C)CCCCC(C)C(C)CC	-242.271	-298.664	-316.553	-322.1	-322.529	-342.384	-358.14	-370.137	-378.731	-384.79	-388.402	-389.931
66	2,8,8-Trimethyldecane	2,8,8-m-C10	CC(C)CCCCCC(C)(C)CC	-251.721	-307.869	-325.037	-330.379	-330.812	-350.007	-365.108	-376.401	-384.367	-389.434	-392.21	-392.664
67	3,3,4-Trimethyldecane	3,3,4-m-C10	CCC(C)(C)C(C)CCCCCC	-239.294	-295.018	-312.468	-317.887	-318.299	-337.594	-352.769	-364.101	-372.039	-377.255	-380.178	-380.607
68	3,3,5-Trimethyldecane	3,3,5-m-C10	CCC(C)(C)CC(C)CCCCC	-242.209	-298.471	-315.545	-320.843	-321.306	-340.452	-355.578	-366.859	-374.8	-379.875	-382.705	-383.138
69	3,3,6-Trimethyldecane	3,3,6-m-C10	CCC(C)(C)CCC(C)CCCC	-248.888	-305.563	-322.869	-328.217	-328.656	-347.814	-362.831	-374.04	-381.987	-386.947	-389.681	-390.176
70	3,3,7-Trimethyldecane	3,3,7-m-C10	CCC(C)(C)CCCC(C)CCC	-248.888	-305.563	-322.869	-328.217	-328.656	-347.814	-362.831	-374.04	-381.987	-386.947	-389.681	-390.176
71	3,3,8-Trimethyldecane	3,3,8-m-C10	CCC(C)(C)CCCCC(C)CC	-248.897	-305.349	-322.658	-328.018	-328.461	-347.742	-362.906	-374.279	-382.319	-387.413	-390.293	-390.784
72	3,4,4-Trimethyldecane	3,4,4-m-C10	CCC(C)C(C)(C)CCCCCC	-239.307	-295.359	-312.798	-318.194	-318.606	-337.677	-352.586	-363.644	-371.412	-376.502	-379.307	-379.596
73	3,4,5-Trimethyldecane	3,4,5-m-C10	CCC(C)C(C)C(C)CCCCC	-235.383	-291.479	-308.83	-314.183	-314.594	-333.711	-348.871	-360.424	-368.684	-374.444	-377.897	-379.3
74	3,4,6-Trimethyldecane	3,4,6-m-C10	CCC(C)C(C)CC(C)CCCC	-240.51	-297.301	-314.836	-320.223	-320.641	-339.815	-354.939	-366.377	-374.611	-380.311	-383.762	-385.108
75	3,4,7-Trimethyldecane	3,4,7-m-C10	CCC(C)C(C)CCC(C)CCC	-239.438	-296.358	-314.385	-319.937	-320.373	-340.191	-355.863	-367.775	-376.35	-382.304	-385.873	-387.443
76	3,4,8-Trimethyldecane	3,4,8-m-C10	CCC(C)C(C)CCCC(C)CC	-239.447	-296.144	-314.173	-319.738	-320.178	-340.119	-355.938	-368.014	-376.683	-382.77	-386.485	-388.051
77	3,5,5-Trimethyldecane	3,5,5-m-C10	CCC(C)CC(C)(C)CCCCC	-242.222	-298.813	-315.875	-321.15	-321.612	-340.535	-355.395	-366.402	-374.173	-379.122	-381.834	-382.127
78	3,5,6-Trimethyldecane	3,5,6-m-C10	CCC(C)CC(C)C(C)CCCC	-240.51	-297.301	-314.836	-320.223	-320.641	-339.815	-354.939	-366.377	-374.611	-380.311	-383.762	-385.108
79	3,5,7-Trimethyldecane	3,5,7-m-C10	CCC(C)CC(C)CC(C)CCC	-246.662	-303.667	-320.53	-325.696	-326.101	-344.5	-358.956	-369.921	-377.8	-382.849	-386.189	-387.259
80	3,5,8-Trimethyldecane	3,5,8-m-C10	CCC(C)CC(C)CCC(C)CC	-245.598	-302.51	-319.867	-325.211	-325.639	-344.804	-359.955	-371.558	-379.871	-385.308	-388.913	-390.202
81	3,6,6-Trimethyldecane	3,6,6-m-C10	CCC(C)CCC(C)(C)CCCC	-248.901	-305.905	-323.199	-328.524	-328.962	-347.897	-362.648	-373.583	-381.359	-386.195	-388.81	-389.166
82	3,6,7-Trimethyldecane	3,6,7-m-C10	CCC(C)CCC(C)C(C)CCC	-239.438	-296.358	-314.385	-319.937	-320.373	-340.191	-355.863	-367.775	-376.35	-382.304	-385.873	-387.443
83	3,7,7-Trimethyldecane	3,7,7-m-C10	CCC(C)CCCC(C)(C)CCC	-248.901	-305.905	-323.199	-328.524	-328.962	-347.897	-362.648	-373.583	-381.359	-386.195	-388.81	-389.166
84	4,4,5-Trimethyldecane	4,4,5-m-C10	CCCC(C)(C)C(C)CCCCC	-239.298	-295.574	-313.01	-318.393	-318.8	-337.75	-352.511	-363.405	-371.079	-376.036	-378.695	-378.988
85	4,4,6-Trimethyldecane	4,4,6-m-C10	CCCC(C)(C)CC(C)CCCC	-242.213	-299.027	-316.087	-321.349	-321.807	-340.608	-355.32	-366.163	-373.84	-378.656	-381.221	-381.519
86	4,4,7-Trimethyldecane	4,4,7-m-C10	CCCC(C)(C)CCC(C)CCC	-248.892	-306.119	-323.411	-328.723	-329.157	-347.97	-362.573	-373.344	-381.027	-385.729	-388.198	-388.558
87	4,5,5-Trimethyldecane	4,5,5-m-C10	CCCC(C)C(C)(C)CCCCC	-239.298	-295.574	-313.01	-318.393	-318.8	-337.75	-352.511	-363.405	-371.079	-376.036	-378.695	-378.988
88	4,5,6-Trimethyldecane	4,5,6-m-C10	CCCC(C)C(C)C(C)CCCC	-235.374	-291.693	-309.042	-314.382	-314.789	-333.784	-348.796	-360.185	-368.351	-373.978	-377.284	-378.692
89	4,5,7-Trimethyldecane	4,5,7-m-C10	CCCC(C)C(C)CC(C)CCC	-240.501	-297.515	-315.048	-320.422	-320.835	-339.888	-354.864	-366.138	-374.278	-379.845	-383.15	-384.5
90	4,6,6-Trimethyldecane	4,6,6-m-C10	CCCC(C)CC(C)(C)CCCC	-242.213	-299.027	-316.087	-321.349	-321.807	-340.608	-355.32	-366.163	-373.84	-378.656	-381.221	-381.519
91	5,5,6-Trimethyldecane	5,5,6-m-C10	CCCCC(C)(C)C(C)CCCC	-239.298	-295.574	-313.01	-318.393	-318.8	-337.75	-352.511	-363.405	-371.079	-376.036	-378.695	-378.988
92	3-Ethyl-2-methyldecane	3-e-2-m-C10	CC(C)C(CC)CCCCCCC	-239.866	-293.897	-310.398	-315.66	-316.064	-335.287	-350.874	-362.93	-371.936	-378.25	-382.466	-384.437
93	3-Ethyl-3-methyldecane	3-e-3-m-C10	CCC(CC)(C)CCCCCCC	-241.175	-295.935	-312.829	-318.174	-318.583	-337.748	-352.919	-364.216	-372.419	-377.815	-381.13	-381.938
94	3-Ethyl-4-methyldecane	3-e-4-m-C10	CCC(CC)C(C)CCCCCC	-236.487	-290.969	-307.675	-312.959	-313.369	-332.583	-348.093	-360.087	-369.004	-375.389	-379.543	-381.541
95	3-Ethyl-5-methyldecane	3-e-5-m-C10	CCC(CC)CC(C)CCCCC	-242.498	-296.947	-313.272	-318.455	-318.86	-337.692	-352.849	-364.457	-373.01	-378.714	-382.863	-384.561
96	3-Ethyl-6-methyldecane	3-e-6-m-C10	CCC(CC)CCC(C)CCCC	-241.425	-296.004	-312.82	-318.17	-318.593	-338.068	-353.773	-365.855	-374.75	-380.707	-384.974	-386.896
97	3-Ethyl-7-methyldecane	3-e-7-m-C10	CCC(CC)CCCC(C)CCC	-241.425	-296.004	-312.82	-318.17	-318.593	-338.068	-353.773	-365.855	-374.75	-380.707	-384.974	-386.896
98	3-Ethyl-8-methyldecane	3-e-8-m-C10	CCC(CC)CCCCC(C)CC	-241.434	-295.79	-312.609	-317.971	-318.398	-337.995	-353.848	-366.094	-375.082	-381.173	-385.587	-387.505
99	4-Ethyl-2-methyldecane	4-e-2-m-C10	CC(C)CC(CC)CCCCCC	-245.322	-299.466	-315.651	-320.816	-321.211	-339.958	-355.051	-366.579	-375.058	-380.735	-384.78	-386.441
100	4-Ethyl-3-methyldecane	4-e-3-m-C10	CCC(C)C(CC)CCCCCC	-236.487	-290.969	-307.675	-312.959	-313.369	-332.583	-348.093	-360.087	-369.004	-375.389	-379.543	-381.541
101	4-Ethyl-4-methyldecane	4-e-4-m-C10	CCCC(CC)(C)CCCCCC	-241.18	-296.491	-313.371	-318.68	-319.084	-337.904	-352.661	-363.52	-371.459	-376.597	-379.646	-380.319
102	4-Ethyl-5-methyldecane	4-e-5-m-C10	CCCC(CC)C(C)CCCCC	-236.478	-291.183	-307.886	-313.158	-313.564	-332.656	-348.018	-359.848	-368.672	-374.923	-378.931	-380.933
103	4-Ethyl-6-methyldecane	4-e-6-m-C10	CCCC(CC)CC(C)CCCC	-242.489	-297.161	-313.483	-318.654	-319.055	-337.764	-352.774	-364.218	-372.678	-378.248	-382.251	-383.953
104	4-Ethyl-7-methyldecane	4-e-7-m-C10	CCCC(CC)CCC(C)CCC	-241.416	-296.218	-313.032	-318.369	-318.787	-338.14	-353.698	-365.616	-374.417	-380.241	-384.362	-386.288
105	5-Ethyl-2-methyldecane	5-e-2-m-C10	CC(C)CCC(CC)CCCCC	-244.249	-298.524	-315.2	-320.531	-320.943	-340.333	-355.975	-367.977	-376.798	-382.727	-386.891	-388.776
106	5-Ethyl-3-methyldecane	5-e-3-m-C10	CCC(C)CC(CC)CCCCC	-242.498	-296.947	-313.272	-318.455	-318.86	-337.692	-352.849	-364.457	-373.01	-378.714	-382.863	-384.561
107	5-Ethyl-4-methyldecane	5-e-4-m-C10	CCCC(C)C(CC)CCCCC	-236.478	-291.183	-307.886	-313.158	-313.564	-332.656	-348.018	-359.848	-368.672	-374.923	-378.931	-380.933
108	5-Ethyl-5-methyldecane	5-e-5-m-C10	CCCCC(CC)(C)CCCCC	-241.18	-296.491	-313.371	-318.68	-319.084	-337.904	-352.661	-363.52	-371.459	-376.597	-379.646	-380.319
109	5-Ethyl-6-methyldecane	5-e-6-m-C10	CCCCC(CC)C(C)CCCC	-236.478	-291.183	-307.886	-313.158	-313.564	-332.656	-348.018	-359.848	-368.672	-374.923	-378.931	-380.933
110	6-Ethyl-2-methyldecane	6-e-2-m-C10	CC(C)CCCC(CC)CCCC	-244.249	-298.524	-315.2	-320.531	-320.943	-340.333	-355.975	-367.977	-376.798	-382.727	-386.891	-388.776
111	6-Ethyl-3-methyldecane	6-e-3-m-C10	CCC(C)CCC(CC)CCCC	-241.425	-296.004	-312.82	-318.17	-318.593	-338.068	-353.773	-365.855	-374.75	-380.707	-384.974	-386.896
112	6-Ethyl-4-methyldecane	6-e-4-m-C10	CCCC(C)CC(CC)CCCC	-242.489	-297.161	-313.483	-318.654	-319.055	-337.764	-352.774	-364.218	-372.678	-378.248	-382.251	-383.953
113	7-Ethyl-2-methyldecane	7-e-2-m-C10	CC(C)CCCCC(CC)CCC	-244.249	-298.524	-315.2	-320.531	-320.943	-340.333	-355.975	-367.977	-376.798	-382.727	-386.891	-388.776
114	7-Ethyl-3-methyldecane	7-e-3-m-C10	CCC(C)CCCC(CC)CCC	-241.425	-296.004	-312.82	-318.17	-318.593	-338.068	-353.773	-365.855	-374.75	-380.707	-384.974	-386.896
115	8-Ethyl-2-methyldecane	8-e-2-m-C10	CC(C)CCCCCC(CC)CC	-244.258	-298.309	-314.988	-320.332	-320.749	-340.261	-356.05	-368.217	-377.13	-383.193	-387.503	-389.384
116	4-Propyldecane	4-p-C10	CCCC(CCC)CCCCCC	-239.838	-292.376	-308.652	-313.929	-314.337	-333.612	-349.22	-361.151	-370.105	-376.262	-380.682	-382.998
117	5-Propyldecane	5-p-C10	CCCCC(CCC)CCCCC	-239.838	-292.376	-308.652	-313.929	-314.337	-333.612	-349.22	-361.151	-370.105	-376.262	-380.682	-382.998
118	4-(1-Methylethyl)decane	4-ip-C10	CCCC(C(C)C)CCCCCC	-239.858	-294.111	-310.609	-315.859	-316.258	-335.36	-350.799	-362.691	-371.604	-377.784	-381.854	-383.829
119	5-(1-Methylethyl)decane	5-ip-C10	CCCCC(C(C)C)CCCCC	-239.858	-294.111	-310.609	-315.859	-316.258	-335.36	-350.799	-362.691	-371.604	-377.784	-381.854	-383.829
120	2,2,3,3-Tetramethylnonane	2,2,3,3-m-C9	CC(C)(C)C(C)(C)CCCCCC	-241.05	-297.682	-314.777	-320.083	-320.501	-339.309	-353.993	-364.677	-372.139	-376.503	-378.334	-377.717
121	2,2,3,4-Tetramethylnonane	2,2,3,4-m-C9	CC(C)(C)C(C)C(C)CCCCC	-234.78	-291.912	-309.525	-315.016	-315.434	-335.046	-350.508	-361.974	-370.086	-375.411	-378.123	-378.469
122	2,2,3,5-Tetramethylnonane	2,2,3,5-m-C9	CC(C)(C)C(C)CC(C)CCCC	-249.032	-306.545	-323.821	-329.134	-329.537	-348.432	-363.232	-374.234	-382.049	-386.857	-389.434	-389.511
123	2,2,3,6-Tetramethylnonane	2,2,3,6-m-C9	CC(C)(C)C(C)CCC(C)CCC	-247.959	-305.603	-323.369	-328.848	-329.269	-348.808	-364.156	-375.633	-383.788	-388.85	-391.546	-391.846
124	2,2,3,7-Tetramethylnonane	2,2,3,7-m-C9	CC(C)(C)C(C)CCCC(C)CC	-247.968	-305.388	-323.157	-328.649	-329.074	-348.736	-364.231	-375.872	-384.121	-389.316	-392.158	-392.454
125	2,2,3,8-Tetramethylnonane	2,2,3,8-m-C9	CC(C)(C)C(C)CCCCC(C)C	-250.792	-307.908	-325.537	-331.011	-331.425	-351.001	-366.433	-377.994	-386.169	-391.336	-394.075	-394.333
126	2,2,4,4-Tetramethylnonane	2,2,4,4-m-C9	CC(C)(C)CC(C)(C)CCCCC	-240.333	-297.768	-314.321	-319.508	-319.931	-338.425	-352.872	-363.478	-370.54	-374.634	-376.498	-375.678
127	2,2,4,5-Tetramethylnonane	2,2,4,5-m-C9	CC(C)(C)CC(C)C(C)CCCC	-244.414	-302.192	-319.905	-325.382	-325.82	-345.389	-360.869	-372.33	-380.411	-385.805	-388.437	-388.776
128	2,2,4,6-Tetramethylnonane	2,2,4,6-m-C9	CC(C)(C)CC(C)CC(C)CCC	-250.566	-308.559	-325.599	-330.855	-331.281	-350.074	-364.886	-375.873	-383.6	-388.343	-390.864	-390.927
129	2,2,4,7-Tetramethylnonane	2,2,4,7-m-C9	CC(C)(C)CC(C)CCC(C)CC	-249.502	-307.401	-324.936	-330.371	-330.818	-350.378	-365.885	-377.511	-385.671	-390.802	-393.588	-393.871
130	2,2,4,8-Tetramethylnonane	2,2,4,8-m-C9	CC(C)(C)CC(C)CCCC(C)C	-252.327	-309.921	-327.316	-332.732	-333.169	-352.643	-368.087	-379.633	-387.72	-392.822	-395.505	-395.75
131	2,2,5,5-Tetramethylnonane	2,2,5,5-m-C9	CC(C)(C)CCC(C)(C)CCCC	-260.558	-318.832	-336.044	-341.342	-341.759	-360.457	-374.906	-385.318	-392.607	-396.769	-398.35	-397.538
132	2,2,5,6-Tetramethylnonane	2,2,5,6-m-C9	CC(C)(C)CCC(C)C(C)CCC	-251.094	-309.285	-327.23	-332.756	-333.17	-352.751	-368.122	-379.51	-387.598	-392.878	-395.413	-395.815
133	2,2,5,7-Tetramethylnonane	2,2,5,7-m-C9	CC(C)(C)CCC(C)CC(C)CC	-257.254	-315.437	-332.712	-338.03	-338.436	-357.364	-372.214	-383.293	-391.119	-395.881	-398.453	-398.574
134	2,2,5,8-Tetramethylnonane	2,2,5,8-m-C9	CC(C)(C)CCC(C)CCC(C)C	-259.006	-317.014	-334.64	-340.106	-340.519	-360.005	-375.34	-386.814	-394.906	-399.895	-402.481	-402.789
135	2,2,6,6-Tetramethylnonane	2,2,6,6-m-C9	CC(C)(C)CCCC(C)(C)CCC	-260.558	-318.832	-336.044	-341.342	-341.759	-360.457	-374.906	-385.318	-392.607	-396.769	-398.35	-397.538
136	2,2,6,7-Tetramethylnonane	2,2,6,7-m-C9	CC(C)(C)CCCC(C)C(C)CC	-251.103	-309.071	-327.018	-332.557	-332.975	-352.678	-368.197	-379.749	-387.93	-393.344	-396.025	-396.423
137	2,2,6,8-Tetramethylnonane	2,2,6,8-m-C9	CC(C)(C)CCCC(C)CC(C)C	-260.079	-317.956	-335.091	-340.391	-340.786	-359.629	-374.416	-385.415	-393.167	-397.902	-400.37	-400.453
138	2,2,7,7-Tetramethylnonane	2,2,7,7-m-C9	CC(C)(C)CCCCC(C)(C)CC	-260.553	-318.276	-335.503	-340.836	-341.258	-360.302	-375.164	-386.014	-393.567	-397.987	-399.833	-399.156
139	2,2,7,8-Tetramethylnonane	2,2,7,8-m-C9	CC(C)(C)CCCCC(C)C(C)C	-254.482	-311.999	-329.741	-335.258	-335.669	-355.382	-370.977	-382.592	-390.862	-396.205	-398.948	-399.319
140	2,2,8,8-Tetramethylnonane	2,2,8,8-m-C9	CC(C)(C)CCCCCC(C)(C)C	-266.269	-323.364	-340.514	-345.924	-346.319	-365.699	-380.994	-392.2	-400.126	-404.935	-407.036	-406.599
141	2,3,3,4-Tetramethylnonane	2,3,3,4-m-C9	CC(C)C(C)(C)C(C)CCCCC	-235.465	-292.398	-309.449	-314.647	-315.038	-333.44	-347.808	-358.43	-365.742	-370.344	-372.651	-372.491
142	2,3,3,5-Tetramethylnonane	2,3,3,5-m-C9	CC(C)C(C)(C)CC(C)CCCC	-238.368	-296.005	-313.492	-318.859	-319.299	-338.401	-353.383	-364.497	-372.226	-377.005	-379.485	-379.362
143	2,3,3,6-Tetramethylnonane	2,3,3,6-m-C9	CC(C)C(C)(C)CCC(C)CCC	-245.047	-303.098	-320.816	-326.233	-326.649	-345.763	-360.636	-371.678	-379.413	-384.078	-386.461	-386.4
144	2,3,3,7-Tetramethylnonane	2,3,3,7-m-C9	CC(C)C(C)(C)CCCC(C)CC	-245.056	-302.883	-320.605	-326.034	-326.454	-345.69	-360.711	-371.917	-379.745	-384.544	-387.074	-387.009
145	2,3,3,8-Tetramethylnonane	2,3,3,8-m-C9	CC(C)C(C)(C)CCCCC(C)C	-247.881	-305.403	-322.984	-328.395	-328.805	-347.956	-362.913	-374.039	-381.793	-386.565	-388.99	-388.888
146	2,3,4,4-Tetramethylnonane	2,3,4,4-m-C9	CC(C)C(C)C(C)(C)CCCCC	-231.077	-288.653	-306.269	-311.701	-312.11	-331.22	-346.121	-357.054	-364.621	-369.438	-371.875	-371.798
147	2,3,4,5-Tetramethylnonane	2,3,4,5-m-C9	CC(C)C(C)C(C)C(C)CCCC	-236.277	-293.585	-310.59	-315.769	-316.155	-334.536	-349.062	-360.142	-367.928	-372.958	-375.911	-376.735
148	2,3,4,6-Tetramethylnonane	2,3,4,6-m-C9	CC(C)C(C)C(C)CC(C)CCC	-241.404	-299.407	-316.596	-321.809	-322.202	-340.64	-355.13	-366.095	-373.856	-378.825	-381.776	-382.543
149	2,3,4,7-Tetramethylnonane	2,3,4,7-m-C9	CC(C)C(C)C(C)CCC(C)CC	-240.341	-298.25	-315.933	-321.324	-321.739	-340.943	-356.129	-367.732	-375.927	-381.284	-384.499	-385.487
150	2,3,4,8-Tetramethylnonane	2,3,4,8-m-C9	CC(C)C(C)C(C)CCCC(C)C	-243.165	-300.769	-318.313	-323.686	-324.09	-343.209	-358.331	-369.855	-377.976	-383.305	-386.416	-387.366
151	2,3,5,5-Tetramethylnonane	2,3,5,5-m-C9	CC(C)C(C)CC(C)(C)CCCC	-242.092	-300.374	-317.947	-323.303	-323.758	-342.779	-357.636	-368.529	-376.156	-380.966	-383.285	-383.219
152	2,3,5,6-Tetramethylnonane	2,3,5,6-m-C9	CC(C)C(C)CC(C)C(C)CCC	-240.38	-298.863	-316.908	-322.375	-322.787	-342.059	-357.18	-368.504	-376.594	-382.154	-385.214	-386.2
153	2,3,5,7-Tetramethylnonane	2,3,5,7-m-C9	CC(C)C(C)CC(C)CC(C)CC	-246.54	-305.014	-322.391	-327.649	-328.053	-346.671	-361.273	-372.287	-380.116	-385.158	-388.253	-388.959
154	2,3,5,8-Tetramethylnonane	2,3,5,8-m-C9	CC(C)C(C)CC(C)CCC(C)C	-248.292	-306.592	-324.319	-329.725	-330.136	-349.313	-364.399	-375.807	-383.903	-389.171	-392.281	-393.174
155	2,3,6,6-Tetramethylnonane	2,3,6,6-m-C9	CC(C)C(C)CCC(C)(C)CCC	-248.771	-307.467	-325.271	-330.676	-331.108	-350.141	-364.889	-375.71	-383.343	-388.038	-390.261	-390.258
156	2,3,6,7-Tetramethylnonane	2,3,6,7-m-C9	CC(C)C(C)CCC(C)C(C)CC	-239.316	-297.706	-316.245	-321.891	-322.324	-342.362	-358.18	-370.141	-378.666	-384.613	-387.937	-389.143
157	2,3,6,8-Tetramethylnonane	2,3,6,8-m-C9	CC(C)C(C)CCC(C)CC(C)C	-248.292	-306.592	-324.319	-329.725	-330.136	-349.313	-364.399	-375.807	-383.903	-389.171	-392.281	-393.174
158	2,3,7,7-Tetramethylnonane	2,3,7,7-m-C9	CC(C)C(C)CCCC(C)(C)CC	-248.767	-306.911	-324.73	-330.17	-330.607	-349.985	-365.147	-376.406	-384.303	-389.257	-391.745	-391.876
159	2,3,7,8-Tetramethylnonane	2,3,7,8-m-C9	CC(C)C(C)CCCC(C)C(C)C	-242.696	-300.634	-318.969	-324.592	-325.019	-345.066	-360.96	-372.984	-381.598	-387.474	-390.86	-392.039
160	2,4,4,5-Tetramethylnonane	2,4,4,5-m-C9	CC(C)CC(C)(C)C(C)CCCC	-237.021	-294.844	-312.445	-317.82	-318.252	-337.181	-351.938	-362.811	-370.253	-374.963	-377.315	-377.119
161	2,4,4,6-Tetramethylnonane	2,4,4,6-m-C9	CC(C)CC(C)(C)CC(C)CCC	-239.936	-298.297	-315.522	-320.777	-321.258	-340.039	-354.747	-365.57	-373.014	-377.583	-379.842	-379.65
162	2,4,4,7-Tetramethylnonane	2,4,4,7-m-C9	CC(C)CC(C)(C)CCC(C)CC	-246.624	-305.175	-322.634	-327.951	-328.413	-347.329	-362.075	-372.989	-380.533	-385.122	-387.43	-387.297
163	2,4,4,8-Tetramethylnonane	2,4,4,8-m-C9	CC(C)CC(C)(C)CCCC(C)C	-249.449	-307.695	-325.014	-330.312	-330.764	-349.595	-364.276	-375.111	-382.581	-387.142	-389.347	-389.176
164	2,4,5,5-Tetramethylnonane	2,4,5,5-m-C9	CC(C)CC(C)C(C)(C)CCCC	-244.773	-302.879	-320.22	-325.479	-325.869	-344.167	-358.267	-368.594	-375.7	-380.043	-382.181	-381.823
165	2,4,5,6-Tetramethylnonane	2,4,5,6-m-C9	CC(C)CC(C)C(C)C(C)CCC	-240.849	-298.999	-316.252	-321.468	-321.858	-340.201	-354.551	-365.374	-372.972	-377.984	-380.77	-381.526
166	2,4,5,7-Tetramethylnonane	2,4,5,7-m-C9	CC(C)CC(C)C(C)CC(C)CC	-245.985	-304.606	-322.047	-327.309	-327.709	-346.233	-360.694	-371.566	-379.232	-384.317	-387.247	-387.942
167	2,4,5,8-Tetramethylnonane	2,4,5,8-m-C9	CC(C)CC(C)C(C)CCC(C)C	-247.737	-306.183	-323.975	-329.385	-329.793	-348.874	-363.821	-375.086	-383.019	-388.331	-391.275	-392.157
168	2,4,6,6-Tetramethylnonane	2,4,6,6-m-C9	CC(C)CC(C)CC(C)(C)CCC	-247.688	-306.332	-323.297	-328.435	-328.876	-347.025	-361.075	-371.352	-378.461	-382.663	-384.707	-384.354
169	2,4,6,7-Tetramethylnonane	2,4,6,7-m-C9	CC(C)CC(C)CC(C)C(C)CC	-245.985	-304.606	-322.047	-327.309	-327.709	-346.233	-360.694	-371.566	-379.232	-384.317	-387.247	-387.942
170	2,4,6,8-Tetramethylnonane	2,4,6,8-m-C9	CC(C)CC(C)CC(C)CC(C)C	-254.961	-313.492	-330.12	-335.143	-335.521	-353.184	-366.914	-377.232	-384.469	-388.876	-391.592	-391.973
171	2,4,7,7-Tetramethylnonane	2,4,7,7-m-C9	CC(C)CC(C)CCC(C)(C)CC	-254.363	-312.869	-330.08	-335.303	-335.725	-354.232	-368.586	-379.229	-386.608	-390.954	-393.166	-393.011
172	2,5,5,6-Tetramethylnonane	2,5,5,6-m-C9	CC(C)CCC(C)(C)C(C)CCC	-243.701	-301.936	-319.769	-325.194	-325.601	-344.543	-359.191	-369.992	-377.44	-382.036	-384.292	-384.158
173	2,5,5,7-Tetramethylnonane	2,5,5,7-m-C9	CC(C)CCC(C)(C)CC(C)CC	-246.624	-305.175	-322.634	-327.951	-328.413	-347.329	-362.075	-372.989	-380.533	-385.122	-387.43	-387.297
174	2,5,5,8-Tetramethylnonane	2,5,5,8-m-C9	CC(C)CCC(C)(C)CCC(C)C	-256.128	-314.787	-332.338	-337.686	-338.114	-356.956	-371.529	-382.292	-389.768	-394.215	-396.323	-396.215
175	2,5,6,6-Tetramethylnonane	2,5,6,6-m-C9	CC(C)CCC(C)C(C)(C)CCC	-243.701	-301.936	-319.769	-325.194	-325.601	-344.543	-359.191	-369.992	-377.44	-382.036	-384.292	-384.158
176	2,5,6,7-Tetramethylnonane	2,5,6,7-m-C9	CC(C)CCC(C)C(C)C(C)CC	-239.785	-297.841	-315.589	-320.984	-321.396	-340.505	-355.551	-367.012	-375.044	-380.443	-383.493	-384.47
177	2,5,7,7-Tetramethylnonane	2,5,7,7-m-C9	CC(C)CCC(C)CC(C)(C)CC	-246.611	-304.833	-322.304	-327.644	-328.107	-347.246	-362.257	-373.446	-381.16	-385.874	-388.301	-388.307
178	2,6,6,7-Tetramethylnonane	2,6,6,7-m-C9	CC(C)CCCC(C)(C)C(C)CC	-243.71	-301.722	-319.557	-324.995	-325.407	-344.471	-359.266	-370.231	-377.772	-382.502	-384.904	-384.766
179	2,6,7,7-Tetramethylnonane	2,6,7,7-m-C9	CC(C)CCCC(C)C(C)(C)CC	-243.697	-301.38	-319.227	-324.688	-325.101	-344.388	-359.449	-370.688	-378.399	-383.254	-385.775	-385.776
180	3,3,4,4-Tetramethylnonane	3,3,4,4-m-C9	CCC(C)(C)C(C)(C)CCCCC	-231.16	-288.213	-305.532	-310.799	-311.209	-329.655	-343.896	-354.332	-361.411	-365.313	-367.006	-366.192
181	3,3,4,5-Tetramethylnonane	3,3,4,5-m-C9	CCC(C)(C)C(C)C(C)CCCC	-227.684	-285.384	-303.216	-308.693	-309.11	-328.433	-343.524	-354.668	-362.317	-367.329	-369.823	-369.912
182	3,3,4,6-Tetramethylnonane	3,3,4,6-m-C9	CCC(C)(C)C(C)CC(C)CCC	-241.936	-300.018	-317.511	-322.811	-323.212	-341.819	-356.248	-366.928	-374.279	-378.775	-381.135	-380.954
183	3,3,4,7-Tetramethylnonane	3,3,4,7-m-C9	CCC(C)(C)C(C)CCC(C)CC	-240.872	-298.86	-316.848	-322.327	-322.75	-342.122	-357.247	-368.566	-376.351	-381.234	-383.858	-383.897
184	3,3,5,5-Tetramethylnonane	3,3,5,5-m-C9	CCC(C)(C)CC(C)(C)CCCC	-234.618	-292.681	-309.31	-314.42	-314.869	-333.028	-347.042	-357.291	-363.981	-367.686	-369.295	-368.236
185	3,3,5,6-Tetramethylnonane	3,3,5,6-m-C9	CCC(C)(C)CC(C)C(C)CCC	-238.699	-297.105	-314.894	-320.294	-320.758	-339.992	-355.039	-366.143	-373.852	-378.857	-381.234	-381.333
186	3,3,5,7-Tetramethylnonane	3,3,5,7-m-C9	CCC(C)(C)CC(C)CC(C)CC	-244.859	-303.256	-320.376	-325.568	-326.024	-344.604	-359.131	-369.926	-377.373	-381.861	-384.273	-384.093
187	3,3,6,6-Tetramethylnonane	3,3,6,6-m-C9	CCC(C)(C)CCC(C)(C)CCC	-254.842	-313.744	-331.033	-336.254	-336.697	-355.06	-369.076	-379.131	-386.048	-389.821	-391.147	-390.095
188	3,3,6,7-Tetramethylnonane	3,3,6,7-m-C9	CCC(C)(C)CCC(C)C(C)CC	-245.387	-303.983	-322.006	-327.469	-327.913	-347.281	-362.367	-373.563	-381.371	-386.396	-388.822	-388.98
189	3,3,7,7-Tetramethylnonane	3,3,7,7-m-C9	CCC(C)(C)CCCC(C)(C)CC	-254.838	-313.188	-330.491	-335.748	-336.196	-354.904	-369.334	-379.827	-387.008	-391.039	-392.63	-391.713
190	3,4,4,5-Tetramethylnonane	3,4,4,5-m-C9	CCC(C)C(C)(C)C(C)CCCC	-231.294	-288.717	-306.022	-311.247	-311.639	-329.955	-344.161	-354.621	-361.72	-366.281	-368.565	-368.369
191	3,4,4,6-Tetramethylnonane	3,4,4,6-m-C9	CCC(C)C(C)(C)CC(C)CCC	-234.197	-292.324	-310.065	-315.459	-315.901	-334.916	-349.736	-360.689	-368.205	-372.942	-375.399	-375.24
192	3,4,4,7-Tetramethylnonane	3,4,4,7-m-C9	CCC(C)C(C)(C)CCC(C)CC	-240.885	-299.202	-317.178	-322.633	-323.056	-342.205	-357.064	-368.109	-375.724	-380.481	-382.987	-382.887
193	3,4,5,5-Tetramethylnonane	3,4,5,5-m-C9	CCC(C)C(C)C(C)(C)CCCC	-227.697	-285.725	-303.546	-309	-309.416	-328.516	-343.341	-354.211	-361.69	-366.577	-368.952	-368.902
194	3,4,5,6-Tetramethylnonane	3,4,5,6-m-C9	CCC(C)C(C)C(C)C(C)CCC	-232.898	-290.657	-307.867	-313.067	-313.461	-331.832	-346.282	-357.299	-364.997	-370.097	-372.988	-373.839
195	3,4,5,7-Tetramethylnonane	3,4,5,7-m-C9	CCC(C)C(C)C(C)CC(C)CC	-238.034	-296.264	-313.661	-318.908	-319.312	-337.863	-352.425	-363.491	-371.257	-376.43	-379.465	-380.255
196	3,4,6,6-Tetramethylnonane	3,4,6,6-m-C9	CCC(C)C(C)CC(C)(C)CCC	-238.712	-297.446	-315.224	-320.601	-321.064	-340.075	-354.856	-365.686	-373.225	-378.104	-380.363	-380.323
197	3,4,6,7-Tetramethylnonane	3,4,6,7-m-C9	CCC(C)C(C)CC(C)C(C)CC	-237.009	-295.72	-313.973	-319.474	-319.898	-339.282	-354.475	-365.9	-373.995	-379.759	-382.903	-383.912
198	3,5,5,6-Tetramethylnonane	3,5,5,6-m-C9	CCC(C)CC(C)(C)C(C)CCC	-234.197	-292.324	-310.065	-315.459	-315.901	-334.916	-349.736	-360.689	-368.205	-372.942	-375.399	-375.24
199	3,5,5,7-Tetramethylnonane	3,5,5,7-m-C9	CCC(C)CC(C)(C)CC(C)CC	-237.12	-295.563	-312.931	-318.216	-318.713	-337.701	-352.62	-363.686	-371.299	-376.028	-378.537	-378.379
200	3,5,6,6-Tetramethylnonane	3,5,6,6-m-C9	CCC(C)CC(C)C(C)(C)CCC	-241.949	-300.359	-317.841	-323.118	-323.518	-341.902	-356.065	-366.472	-373.652	-378.022	-380.264	-379.943
201	4,4,5,5-Tetramethylnonane	4,4,5,5-m-C9	CCCC(C)(C)C(C)(C)CCCC	-231.164	-288.769	-306.073	-311.305	-311.71	-329.811	-343.638	-353.636	-360.451	-364.094	-365.523	-364.574
202	4,4,5,6-Tetramethylnonane	4,4,5,6-m-C9	CCCC(C)(C)C(C)C(C)CCC	-227.689	-285.94	-303.758	-309.199	-309.61	-328.588	-343.266	-353.972	-361.357	-366.11	-368.34	-368.294
203	4,4,6,6-Tetramethylnonane	4,4,6,6-m-C9	CCCC(C)(C)CC(C)(C)CCC	-234.622	-293.237	-309.851	-314.926	-315.37	-333.183	-346.784	-356.595	-363.021	-366.468	-367.811	-366.617
204	4,5,5,6-Tetramethylnonane	4,5,5,6-m-C9	CCCC(C)C(C)(C)C(C)CCC	-231.285	-288.931	-306.234	-311.446	-311.834	-330.027	-344.086	-354.382	-361.388	-365.815	-367.953	-367.761
205	3-Ethyl-2,2-dimethylnonane	3-e-2,2-m-C9	CC(C)(C)C(CC)CCCCCC	-235.53	-291.128	-308.453	-314.003	-314.418	-334.496	-350.546	-362.554	-371.315	-377.195	-380.694	-381.579
206	3-Ethyl-2,3-dimethylnonane	3-e-2,3-m-C9	CC(C)C(CC)(C)CCCCCC	-236.628	-292.499	-309.637	-314.935	-315.348	-334.248	-349.186	-360.386	-368.392	-373.541	-376.477	-376.917
207	3-Ethyl-2,4-dimethylnonane	3-e-2,4-m-C9	CC(C)C(CC)C(C)CCCCC	-227.955	-284.295	-301.675	-307.124	-307.543	-327.183	-342.863	-354.737	-363.423	-369.525	-373.329	-374.704
208	3-Ethyl-2,5-dimethylnonane	3-e-2,5-m-C9	CC(C)C(CC)CC(C)CCCC	-242.508	-298.896	-315.441	-320.584	-320.976	-339.512	-354.352	-365.757	-374.176	-379.77	-383.422	-384.785
209	3-Ethyl-2,6-dimethylnonane	3-e-2,6-m-C9	CC(C)C(CC)CCC(C)CCC	-241.436	-297.954	-314.989	-320.299	-320.709	-339.888	-355.277	-367.156	-375.916	-381.763	-385.533	-387.12
210	3-Ethyl-2,7-dimethylnonane	3-e-2,7-m-C9	CC(C)C(CC)CCCC(C)CC	-241.445	-297.739	-314.778	-320.1	-320.514	-339.815	-355.352	-367.395	-376.248	-382.229	-386.146	-387.728
211	3-Ethyl-2,8-dimethylnonane	3-e-2,8-m-C9	CC(C)C(CC)CCCCC(C)C	-244.269	-300.259	-317.157	-322.461	-322.865	-342.081	-357.554	-369.517	-378.296	-384.249	-388.062	-389.607
212	3-Ethyl-3,4-dimethylnonane	3-e-3,4-m-C9	CCC(CC)(C)C(C)CCCCC	-232.444	-288.476	-305.88	-311.228	-311.644	-330.679	-345.722	-357.035	-364.998	-370.23	-373.262	-373.805
213	3-Ethyl-3,5-dimethylnonane	3-e-3,5-m-C9	CCC(CC)(C)CC(C)CCCC	-236.065	-292.9	-310.096	-315.439	-315.879	-334.987	-350.069	-361.261	-369.212	-374.256	-377.221	-377.581
214	3-Ethyl-3,6-dimethylnonane	3-e-3,6-m-C9	CCC(CC)(C)CCC(C)CCC	-242.744	-299.992	-317.42	-322.813	-323.228	-342.349	-357.322	-368.441	-376.399	-381.328	-384.197	-384.62
215	3-Ethyl-3,7-dimethylnonane	3-e-3,7-m-C9	CCC(CC)(C)CCCC(C)CC	-242.753	-299.778	-317.209	-322.614	-323.034	-342.276	-357.397	-368.68	-376.731	-381.794	-384.809	-385.228
216	3-Ethyl-4,4-dimethylnonane	3-e-4,4-m-C9	CCC(CC)C(C)(C)CCCCC	-228.447	-284.942	-302.474	-307.987	-308.4	-327.965	-343.379	-354.791	-362.918	-368.36	-371.523	-372.012
217	3-Ethyl-4,5-dimethylnonane	3-e-4,5-m-C9	CCC(CC)C(C)C(C)CCCC	-234.002	-290.146	-306.711	-311.843	-312.236	-330.704	-345.504	-356.962	-365.317	-371.042	-374.634	-376.08
218	3-Ethyl-4,6-dimethylnonane	3-e-4,6-m-C9	CCC(CC)C(C)CC(C)CCC	-239.129	-295.968	-312.717	-317.883	-318.282	-336.808	-351.572	-362.914	-371.245	-376.909	-380.5	-381.888
219	3-Ethyl-4,7-dimethylnonane	3-e-4,7-m-C9	CCC(CC)C(C)CCC(C)CC	-238.065	-294.811	-312.054	-317.398	-317.819	-337.111	-352.571	-364.552	-373.317	-379.368	-383.223	-384.832
220	3-Ethyl-5,5-dimethylnonane	3-e-5,5-m-C9	CCC(CC)CC(C)(C)CCCC	-240.699	-297.092	-313.659	-318.833	-319.284	-337.951	-352.766	-363.766	-371.624	-376.507	-379.464	-379.776
221	3-Ethyl-5,6-dimethylnonane	3-e-5,6-m-C9	CCC(CC)CC(C)C(C)CCC	-238.988	-295.58	-312.62	-317.906	-318.312	-337.231	-352.31	-363.741	-372.062	-377.696	-381.392	-382.757
222	3-Ethyl-5,7-dimethylnonane	3-e-5,7-m-C9	CCC(CC)CC(C)CC(C)CC	-245.148	-301.732	-318.103	-323.18	-323.578	-341.844	-356.402	-367.524	-375.583	-380.7	-384.432	-385.516
223	3-Ethyl-6,6-dimethylnonane	3-e-6,6-m-C9	CCC(CC)CCC(C)(C)CCC	-247.379	-304.185	-320.984	-326.207	-326.633	-345.313	-360.019	-370.947	-378.811	-383.58	-386.44	-386.815
224	4-Ethyl-2,2-dimethylnonane	4-e-2,2-m-C9	CC(C)(C)CC(CC)CCCCC	-246.402	-301.838	-318.341	-323.614	-324.039	-343.266	-358.779	-370.41	-378.81	-384.208	-387.538	-388.229
225	4-Ethyl-2,3-dimethylnonane	4-e-2,3-m-C9	CC(C)C(C)C(CC)CCCCC	-237.381	-293.074	-309.435	-314.545	-314.93	-333.408	-348.285	-359.805	-368.249	-373.903	-377.557	-378.977
226	4-Ethyl-2,4-dimethylnonane	4-e-2,4-m-C9	CC(C)CC(CC)(C)CCCCC	-238.903	-295.761	-312.806	-318.108	-318.536	-337.335	-352.088	-362.926	-370.633	-375.523	-378.267	-378.45
227	4-Ethyl-2,5-dimethylnonane	4-e-2,5-m-C9	CC(C)CC(CC)C(C)CCCC	-241.953	-298.488	-315.097	-320.244	-320.633	-339.074	-353.774	-365.037	-373.293	-378.929	-382.416	-383.768
228	4-Ethyl-2,6-dimethylnonane	4-e-2,6-m-C9	CC(C)CC(CC)CC(C)CCC	-247.964	-304.466	-320.694	-325.74	-326.124	-344.182	-358.529	-369.407	-377.299	-382.255	-385.737	-386.788
229	4-Ethyl-2,7-dimethylnonane	4-e-2,7-m-C9	CC(C)CC(CC)CCC(C)CC	-246.9	-303.309	-320.031	-325.256	-325.661	-344.486	-359.528	-371.044	-379.371	-384.713	-388.46	-389.731
230	4-Ethyl-2,8-dimethylnonane	4-e-2,8-m-C9	CC(C)CC(CC)CCCC(C)C	-249.724	-305.829	-322.41	-327.617	-328.012	-346.751	-361.73	-373.166	-381.419	-386.734	-390.377	-391.61
231	4-Ethyl-3,3-dimethylnonane	4-e-3,3-m-C9	CCC(C)(C)C(CC)CCCCC	-228.434	-284.601	-302.144	-307.68	-308.093	-327.882	-343.561	-355.248	-363.545	-369.113	-372.394	-373.022
232	4-Ethyl-3,4-dimethylnonane	4-e-3,4-m-C9	CCC(C)C(CC)(C)CCCCC	-232.457	-288.818	-306.21	-311.535	-311.95	-330.762	-345.539	-356.578	-364.371	-369.478	-372.391	-372.795
233	4-Ethyl-3,5-dimethylnonane	4-e-3,5-m-C9	CCC(C)C(CC)C(C)CCCC	-224.575	-281.367	-298.952	-304.422	-304.848	-324.479	-340.083	-351.894	-360.492	-366.664	-370.406	-371.808
234	4-Ethyl-3,6-dimethylnonane	4-e-3,6-m-C9	CCC(C)C(CC)CC(C)CCC	-239.129	-295.968	-312.717	-317.883	-318.282	-336.808	-351.572	-362.914	-371.245	-376.909	-380.5	-381.888
235	4-Ethyl-3,7-dimethylnonane	4-e-3,7-m-C9	CCC(C)C(CC)CCC(C)CC	-238.065	-294.811	-312.054	-317.398	-317.819	-337.111	-352.571	-364.552	-373.317	-379.368	-383.223	-384.832
236	4-Ethyl-4,5-dimethylnonane	4-e-4,5-m-C9	CCCC(CC)(C)C(C)CCCC	-232.448	-289.032	-306.422	-311.734	-312.145	-330.835	-345.464	-356.339	-364.038	-369.012	-371.778	-372.187
237	4-Ethyl-4,6-dimethylnonane	4-e-4,6-m-C9	CCCC(CC)(C)CC(C)CCC	-236.069	-293.456	-310.638	-315.945	-316.379	-335.142	-349.811	-360.565	-368.252	-373.037	-375.738	-375.963
238	4-Ethyl-5,5-dimethylnonane	4-e-5,5-m-C9	CCCC(CC)C(C)(C)CCCC	-228.438	-285.157	-302.685	-308.186	-308.594	-328.038	-343.304	-354.552	-362.586	-367.894	-370.911	-371.404
239	4-Ethyl-5,6-dimethylnonane	4-e-5,6-m-C9	CCCC(CC)C(C)C(C)CCC	-233.993	-290.361	-306.923	-312.042	-312.43	-330.777	-345.429	-356.723	-364.985	-370.576	-374.022	-375.472
240	5-Ethyl-2,2-dimethylnonane	5-e-2,2-m-C9	CC(C)(C)CCC(CC)CCCC	-253.081	-308.931	-325.665	-330.988	-331.389	-350.628	-366.032	-377.59	-385.997	-391.281	-394.515	-395.268
241	5-Ethyl-2,3-dimethylnonane	5-e-2,3-m-C9	CC(C)C(C)CC(CC)CCCC	-242.367	-298.508	-315.344	-320.607	-321.007	-339.935	-355.09	-366.584	-374.994	-380.557	-384.315	-385.653
242	5-Ethyl-2,4-dimethylnonane	5-e-2,4-m-C9	CC(C)CC(C)C(CC)CCCC	-241.953	-298.488	-315.097	-320.244	-320.633	-339.074	-353.774	-365.037	-373.293	-378.929	-382.416	-383.768
243	5-Ethyl-2,5-dimethylnonane	5-e-2,5-m-C9	CC(C)CCC(CC)(C)CCCC	-245.582	-302.854	-320.13	-325.481	-325.885	-344.697	-359.341	-370.107	-377.82	-382.596	-385.243	-385.489
244	5-Ethyl-2,6-dimethylnonane	5-e-2,6-m-C9	CC(C)CCC(CC)C(C)CCC	-240.88	-297.545	-314.645	-319.959	-320.365	-339.45	-354.698	-366.435	-375.032	-380.922	-384.527	-386.103
245	5-Ethyl-2,7-dimethylnonane	5-e-2,7-m-C9	CC(C)CCC(CC)CC(C)CC	-246.9	-303.309	-320.031	-325.256	-325.661	-344.486	-359.528	-371.044	-379.371	-384.713	-388.46	-389.731
246	5-Ethyl-2,8-dimethylnonane	5-e-2,8-m-C9	CC(C)CCC(CC)CCC(C)C	-248.652	-304.886	-321.959	-327.332	-327.745	-347.127	-362.655	-374.565	-383.158	-388.727	-392.488	-393.945
247	5-Ethyl-3,3-dimethylnonane	5-e-3,3-m-C9	CCC(C)(C)CC(CC)CCCC	-240.686	-296.75	-313.329	-318.526	-318.978	-337.868	-352.949	-364.223	-372.251	-377.26	-380.335	-380.787
248	5-Ethyl-3,4-dimethylnonane	5-e-3,4-m-C9	CCC(C)C(C)C(CC)CCCC	-234.002	-290.146	-306.711	-311.843	-312.236	-330.704	-345.504	-356.962	-365.317	-371.042	-374.634	-376.08
249	5-Ethyl-3,5-dimethylnonane	5-e-3,5-m-C9	CCC(C)CC(CC)(C)CCCC	-236.078	-293.241	-310.426	-315.746	-316.185	-335.07	-349.886	-360.804	-368.585	-373.503	-376.35	-376.571
250	5-Ethyl-3,6-dimethylnonane	5-e-3,6-m-C9	CCC(C)CC(CC)C(C)CCC	-239.129	-295.968	-312.717	-317.883	-318.282	-336.808	-351.572	-362.914	-371.245	-376.909	-380.5	-381.888
251	5-Ethyl-3,7-dimethylnonane	5-e-3,7-m-C9	CCC(C)CC(CC)CC(C)CC	-245.148	-301.732	-318.103	-323.18	-323.578	-341.844	-356.402	-367.524	-375.583	-380.7	-384.432	-385.516
252	5-Ethyl-4,4-dimethylnonane	5-e-4,4-m-C9	CCCC(C)(C)C(CC)CCCC	-228.438	-285.157	-302.685	-308.186	-308.594	-328.038	-343.304	-354.552	-362.586	-367.894	-370.911	-371.404
253	5-Ethyl-4,5-dimethylnonane	5-e-4,5-m-C9	CCCC(C)C(CC)(C)CCCC	-232.448	-289.032	-306.422	-311.734	-312.145	-330.835	-345.464	-356.339	-364.038	-369.012	-371.778	-372.187
254	5-Ethyl-4,6-dimethylnonane	5-e-4,6-m-C9	CCCC(C)C(CC)C(C)CCC	-224.566	-281.581	-299.164	-304.621	-305.043	-324.552	-340.008	-351.655	-360.159	-366.198	-369.794	-371.2
255	6-Ethyl-2,2-dimethylnonane	6-e-2,2-m-C9	CC(C)(C)CCCC(CC)CCC	-253.081	-308.931	-325.665	-330.988	-331.389	-350.628	-366.032	-377.59	-385.997	-391.281	-394.515	-395.268
256	6-Ethyl-2,3-dimethylnonane	6-e-2,3-m-C9	CC(C)C(C)CCC(CC)CCC	-241.295	-297.566	-314.892	-320.322	-320.739	-340.311	-356.015	-367.982	-376.733	-382.55	-386.426	-387.988
257	6-Ethyl-2,4-dimethylnonane	6-e-2,4-m-C9	CC(C)CC(C)CC(CC)CCC	-247.964	-304.466	-320.694	-325.74	-326.124	-344.182	-358.529	-369.407	-377.299	-382.255	-385.737	-386.788
258	6-Ethyl-2,5-dimethylnonane	6-e-2,5-m-C9	CC(C)CCC(C)C(CC)CCC	-240.88	-297.545	-314.645	-319.959	-320.365	-339.45	-354.698	-366.435	-375.032	-380.922	-384.527	-386.103
259	6-Ethyl-2,6-dimethylnonane	6-e-2,6-m-C9	CC(C)CCCC(CC)(C)CCC	-245.582	-302.854	-320.13	-325.481	-325.885	-344.697	-359.341	-370.107	-377.82	-382.596	-385.243	-385.489
260	6-Ethyl-2,7-dimethylnonane	6-e-2,7-m-C9	CC(C)CCCC(CC)C(C)CC	-240.889	-297.331	-314.434	-319.76	-320.17	-339.377	-354.773	-366.674	-375.365	-381.388	-385.14	-386.711
261	6-Ethyl-3,3-dimethylnonane	6-e-3,3-m-C9	CCC(C)(C)CCC(CC)CCC	-247.366	-303.843	-320.653	-325.9	-326.327	-345.23	-360.202	-371.404	-379.438	-384.333	-387.311	-387.825
262	6-Ethyl-3,4-dimethylnonane	6-e-3,4-m-C9	CCC(C)C(C)CC(CC)CCC	-238.988	-295.58	-312.62	-317.906	-318.312	-337.231	-352.31	-363.741	-372.062	-377.696	-381.392	-382.757
263	6-Ethyl-3,5-dimethylnonane	6-e-3,5-m-C9	CCC(C)CC(C)C(CC)CCC	-239.129	-295.968	-312.717	-317.883	-318.282	-336.808	-351.572	-362.914	-371.245	-376.909	-380.5	-381.888
264	6-Ethyl-3,6-dimethylnonane	6-e-3,6-m-C9	CCC(C)CCC(CC)(C)CCC	-242.758	-300.334	-317.751	-323.12	-323.535	-342.432	-357.139	-367.985	-375.771	-380.576	-383.326	-383.61
265	6-Ethyl-4,4-dimethylnonane	6-e-4,4-m-C9	CCCC(C)(C)CC(CC)CCC	-240.69	-297.306	-313.871	-319.032	-319.478	-338.024	-352.691	-363.527	-371.292	-376.041	-378.852	-379.168
266	7-Ethyl-2,2-dimethylnonane	7-e-2,2-m-C9	CC(C)(C)CCCCC(CC)CC	-253.09	-308.716	-325.454	-330.789	-331.194	-350.555	-366.107	-377.829	-386.33	-391.747	-395.127	-395.876
267	7-Ethyl-2,3-dimethylnonane	7-e-2,3-m-C9	CC(C)C(C)CCCC(CC)CC	-241.304	-297.351	-314.681	-320.123	-320.544	-340.239	-356.09	-368.221	-377.066	-383.016	-387.038	-388.597
268	7-Ethyl-2,4-dimethylnonane	7-e-2,4-m-C9	CC(C)CC(C)CCC(CC)CC	-246.9	-303.309	-320.031	-325.256	-325.661	-344.486	-359.528	-371.044	-379.371	-384.713	-388.46	-389.731
269	7-Ethyl-2,5-dimethylnonane	7-e-2,5-m-C9	CC(C)CCC(C)CC(CC)CC	-246.9	-303.309	-320.031	-325.256	-325.661	-344.486	-359.528	-371.044	-379.371	-384.713	-388.46	-389.731
270	7-Ethyl-2,6-dimethylnonane	7-e-2,6-m-C9	CC(C)CCCC(C)C(CC)CC	-240.889	-297.331	-314.434	-319.76	-320.17	-339.377	-354.773	-366.674	-375.365	-381.388	-385.14	-386.711
271	7-Ethyl-2,7-dimethylnonane	7-e-2,7-m-C9	CC(C)CCCCC(CC)(C)CC	-245.578	-302.298	-319.588	-324.975	-325.385	-344.542	-359.599	-370.803	-378.779	-383.815	-386.726	-387.107
272	7-Ethyl-3,3-dimethylnonane	7-e-3,3-m-C9	CCC(C)(C)CCCC(CC)CC	-247.375	-303.629	-320.442	-325.701	-326.133	-345.158	-360.277	-371.643	-379.77	-384.799	-387.924	-388.434
273	7-Ethyl-3,4-dimethylnonane	7-e-3,4-m-C9	CCC(C)C(C)CCC(CC)CC	-237.924	-294.423	-311.957	-317.421	-317.85	-337.535	-353.309	-365.378	-374.134	-380.155	-384.116	-385.7
274	3,3-Diethylnonane	3,3-e-C9	CCC(CC)(CC)CCCCCC	-236.474	-291.562	-307.728	-313.033	-313.425	-332.134	-347.067	-358.342	-366.35	-372.023	-375.193	-376.234
275	3,4-Diethylnonane	3,4-e-C9	CCC(CC)C(CC)CCCCC	-235.105	-289.636	-305.556	-310.619	-311.01	-329.576	-344.726	-356.624	-365.638	-371.987	-376.281	-378.322
276	3,5-Diethylnonane	3,5-e-C9	CCC(CC)CC(CC)CCCC	-240.975	-295.226	-311.056	-316.138	-316.532	-335.108	-350.22	-361.821	-370.461	-376.099	-380.494	-382.21
277	3,6-Diethylnonane	3,6-e-C9	CCC(CC)CCC(CC)CCC	-239.903	-294.283	-310.604	-315.853	-316.264	-335.484	-351.144	-363.219	-372.201	-378.092	-382.605	-384.546
278	3,7-Diethylnonane	3,7-e-C9	CCC(CC)CCCC(CC)CC	-239.912	-294.069	-310.393	-315.654	-316.069	-335.412	-351.219	-363.458	-372.533	-378.558	-383.217	-385.154
279	4,4-Diethylnonane	4,4-e-C9	CCCC(CC)(CC)CCCCC	-236.478	-292.118	-308.27	-313.539	-313.926	-332.29	-346.809	-357.646	-365.39	-370.804	-373.71	-374.616
280	4,5-Diethylnonane	4,5-e-C9	CCCC(CC)C(CC)CCCC	-235.096	-289.85	-305.767	-310.818	-311.205	-329.649	-344.651	-356.385	-365.306	-371.521	-375.669	-377.714
281	4,6-Diethylnonane	4,6-e-C9	CCCC(CC)CC(CC)CCC	-240.966	-295.441	-311.268	-316.337	-316.727	-335.181	-350.145	-361.582	-370.129	-375.633	-379.882	-381.602
282	5,5-Diethylnonane	5,5-e-C9	CCCCC(CC)(CC)CCCC	-236.478	-292.118	-308.27	-313.539	-313.926	-332.29	-346.809	-357.646	-365.39	-370.804	-373.71	-374.616
283	2-Methyl-4-propylnonane	2-m-4-p-C9	CC(C)CC(CCC)CCCCC	-245.313	-299.681	-315.863	-321.015	-321.406	-340.03	-354.976	-366.34	-374.726	-380.269	-384.168	-385.832
284	3-Methyl-4-propylnonane	3-m-4-p-C9	CCC(C)C(CCC)CCCCC	-236.478	-291.183	-307.886	-313.158	-313.564	-332.656	-348.018	-359.848	-368.672	-374.923	-378.931	-380.933
285	4-Methyl-4-propylnonane	4-m-4-p-C9	CCCC(C)(CCC)CCCCC	-241.184	-297.047	-313.913	-319.186	-319.585	-338.059	-352.403	-362.824	-370.5	-375.378	-378.163	-378.701
286	5-Methyl-4-propylnonane	5-m-4-p-C9	CCCC(CCC)C(C)CCCC	-236.469	-291.397	-308.098	-313.357	-313.759	-332.729	-347.943	-359.609	-368.339	-374.457	-378.319	-380.325
287	6-Methyl-4-propylnonane	6-m-4-p-C9	CCCC(CCC)CC(C)CCC	-242.48	-297.375	-313.695	-318.853	-319.25	-337.837	-352.699	-363.979	-372.345	-377.782	-381.639	-383.345
288	2-Methyl-5-propylnonane	2-m-5-p-C9	CC(C)CCC(CCC)CCCC	-244.24	-298.738	-315.411	-320.73	-321.138	-340.406	-355.9	-367.738	-376.465	-382.261	-386.279	-388.168
289	3-Methyl-5-propylnonane	3-m-5-p-C9	CCC(C)CC(CCC)CCCC	-242.489	-297.161	-313.483	-318.654	-319.055	-337.764	-352.774	-364.218	-372.678	-378.248	-382.251	-383.953
290	4-Methyl-5-propylnonane	4-m-5-p-C9	CCCC(C)C(CCC)CCCC	-236.469	-291.397	-308.098	-313.357	-313.759	-332.729	-347.943	-359.609	-368.339	-374.457	-378.319	-380.325
291	5-Methyl-5-propylnonane	5-m-5-p-C9	CCCCC(C)(CCC)CCCC	-241.184	-297.047	-313.913	-319.186	-319.585	-338.059	-352.403	-362.824	-370.5	-375.378	-378.163	-378.701
292	2-Methyl-6-propylnonane	2-m-6-p-C9	CC(C)CCCC(CCC)CCC	-244.24	-298.738	-315.411	-320.73	-321.138	-340.406	-355.9	-367.738	-376.465	-382.261	-386.279	-388.168
293	3-Methyl-6-propylnonane	3-m-6-p-C9	CCC(C)CCC(CCC)CCC	-241.416	-296.218	-313.032	-318.369	-318.787	-338.14	-353.698	-365.616	-374.417	-380.241	-384.362	-386.288
294	2-Methyl-3-(1-methylethyl)nonane	2-m-3-ip-C9	CC(C)C(C(C)C)CCCCCC	-231.334	-287.223	-304.399	-309.825	-310.237	-329.887	-345.644	-357.58	-366.355	-372.387	-376.251	-377.6
295	2-Methyl-4-(1-methylethyl)nonane	2-m-4-ip-C9	CC(C)CC(C(C)C)CCCCC	-245.333	-301.416	-317.82	-322.945	-323.327	-341.778	-356.554	-367.88	-376.225	-381.791	-385.339	-386.664
296	3-Methyl-4-(1-methylethyl)nonane	3-m-4-ip-C9	CCC(C)C(C(C)C)CCCCC	-227.955	-284.295	-301.675	-307.124	-307.543	-327.183	-342.863	-354.737	-363.423	-369.525	-373.329	-374.704
297	4-Methyl-4-(1-methylethyl)nonane	4-m-4-ip-C9	CCCC(C)(C(C)C)CCCCC	-236.632	-293.055	-310.179	-315.441	-315.849	-334.403	-348.928	-359.69	-367.432	-372.322	-374.994	-375.298
298	5-Methyl-4-(1-methylethyl)nonane	5-m-4-ip-C9	CCCC(C(C)C)C(C)CCCC	-227.946	-284.509	-301.887	-307.323	-307.738	-327.256	-342.788	-354.498	-363.091	-369.059	-372.717	-374.096
299	6-Methyl-4-(1-methylethyl)nonane	6-m-4-ip-C9	CCCC(C(C)C)CC(C)CCC	-242.499	-299.111	-315.652	-320.783	-321.171	-339.585	-354.277	-365.518	-373.844	-379.304	-382.81	-384.176
300	2-Methyl-5-(1-methylethyl)nonane	2-m-5-ip-C9	CC(C)CCC(C(C)C)CCCC	-244.26	-300.473	-317.369	-322.66	-323.059	-342.154	-357.479	-369.278	-377.964	-383.783	-387.45	-388.999
301	3-Methyl-5-(1-methylethyl)nonane	3-m-5-ip-C9	CCC(C)CC(C(C)C)CCCC	-242.508	-298.896	-315.441	-320.584	-320.976	-339.512	-354.352	-365.757	-374.176	-379.77	-383.422	-384.785
302	4-Methyl-5-(1-methylethyl)nonane	4-m-5-ip-C9	CCCC(C)C(C(C)C)CCCC	-227.946	-284.509	-301.887	-307.323	-307.738	-327.256	-342.788	-354.498	-363.091	-369.059	-372.717	-374.096
303	5-Methyl-5-(1-methylethyl)nonane	5-m-5-ip-C9	CCCCC(C)(C(C)C)CCCC	-236.632	-293.055	-310.179	-315.441	-315.849	-334.403	-348.928	-359.69	-367.432	-372.322	-374.994	-375.298
304	2-Methyl-6-(1-methylethyl)nonane	2-m-6-ip-C9	CC(C)CCCC(C(C)C)CCC	-244.26	-300.473	-317.369	-322.66	-323.059	-342.154	-357.479	-369.278	-377.964	-383.783	-387.45	-388.999
305	3-Methyl-6-(1-methylethyl)nonane	3-m-6-ip-C9	CCC(C)CCC(C(C)C)CCC	-241.436	-297.954	-314.989	-320.299	-320.709	-339.888	-355.277	-367.156	-375.916	-381.763	-385.533	-387.12
306	5-Butylnonane	5-b-C9	CCCCC(CCCC)CCCC	-239.838	-292.376	-308.652	-313.929	-314.337	-333.612	-349.22	-361.151	-370.105	-376.262	-380.682	-382.998
307	5-(1-Methylpropyl)nonane (or 5-sec-Butylnonane)	5-sb-C9	CCCCC(C(C)CC)CCCC	-236.478	-291.183	-307.886	-313.158	-313.564	-332.656	-348.018	-359.848	-368.672	-374.923	-378.931	-380.933
308	5-(2-Methylpropyl)nonane (or 5-Isobutylnonane)	5-ib-C9	CCCCCCCCC	-177.145	-213.372	-225.068	-228.917	-229.219	-243.452	-255.082	-264.028	-270.865	-275.838	-279.222	-281.111
309	4-(1,1-Dimethylethyl)nonane (or 4-tert-Butylnonane)	4-tb-C9	CCCC(C(C)(C)C)CCCCC	-235.521	-291.343	-308.665	-314.202	-314.613	-334.568	-350.471	-362.315	-370.982	-376.729	-380.081	-380.971
310	5-(1,1-Dimethylethyl)nonane (or 5-tert-Butylnonane)	5-tb-C9	CCCCC(C(C)(C)C)CCCC	-235.521	-291.343	-308.665	-314.202	-314.613	-334.568	-350.471	-362.315	-370.982	-376.729	-380.081	-380.971
311	2,2,3,3,4-Pentamethyloctane	2,2,3,3,4-m-C8	CC(C)(C)C(C)(C)C(C)CCCC	-221.092	-279.474	-297.067	-302.468	-302.887	-321.923	-336.647	-347.273	-354.601	-358.742	-360.447	-359.334
312	2,2,3,3,5-Pentamethyloctane	2,2,3,3,5-m-C8	CC(C)(C)C(C)(C)CC(C)CCC	-235.939	-294.646	-312.044	-317.348	-317.797	-336.548	-351.143	-361.722	-368.932	-372.944	-374.425	-373.36
313	2,2,3,3,6-Pentamethyloctane	2,2,3,3,6-m-C8	CC(C)(C)C(C)(C)CCC(C)CC	-242.628	-301.525	-319.157	-324.523	-324.952	-343.837	-358.471	-369.142	-376.451	-380.482	-382.014	-381.007
314	2,2,3,3,7-Pentamethyloctane	2,2,3,3,7-m-C8	CC(C)(C)C(C)(C)CCCC(C)C	-245.452	-304.044	-321.536	-326.884	-327.303	-346.103	-360.673	-371.264	-378.499	-382.503	-383.93	-382.887
315	2,2,3,4,4-Pentamethyloctane	2,2,3,4,4-m-C8	CC(C)(C)C(C)C(C)(C)CCCC	-220.565	-279.354	-296.648	-301.986	-302.401	-321.137	-335.637	-346.248	-353.155	-357.318	-358.71	-357.654
316	2,2,3,4,5-Pentamethyloctane	2,2,3,4,5-m-C8	CC(C)(C)C(C)C(C)C(C)CCC	-232.295	-291.089	-308.562	-313.9	-314.301	-333.167	-347.919	-358.849	-366.399	-371.064	-373.214	-373.009
317	2,2,3,4,6-Pentamethyloctane	2,2,3,4,6-m-C8	CC(C)(C)C(C)C(C)CC(C)CC	-237.431	-296.697	-314.357	-319.741	-320.152	-339.199	-354.062	-365.04	-372.659	-377.397	-379.691	-379.425
318	2,2,3,4,7-Pentamethyloctane	2,2,3,4,7-m-C8	CC(C)(C)C(C)C(C)CCC(C)C	-239.183	-298.274	-316.285	-321.817	-322.235	-341.84	-357.188	-368.561	-376.447	-381.411	-383.719	-383.639
319	2,2,3,5,5-Pentamethyloctane	2,2,3,5,5-m-C8	CC(C)(C)C(C)CC(C)(C)CCC	-247.234	-306.691	-324.208	-329.512	-329.96	-348.692	-363.149	-373.543	-380.663	-384.65	-386.035	-384.726
320	2,2,3,5,6-Pentamethyloctane	2,2,3,5,6-m-C8	CC(C)(C)C(C)CC(C)C(C)CC	-245.531	-304.965	-322.958	-328.386	-328.794	-347.899	-362.768	-373.757	-381.433	-386.305	-388.576	-388.315
321	2,2,3,5,7-Pentamethyloctane	2,2,3,5,7-m-C8	CC(C)(C)C(C)CC(C)CC(C)C	-254.507	-313.851	-331.031	-336.22	-336.606	-354.85	-368.987	-379.423	-386.67	-390.864	-392.92	-392.345
322	2,2,3,6,6-Pentamethyloctane	2,2,3,6,6-m-C8	CC(C)(C)C(C)CCC(C)(C)CC	-253.909	-313.227	-330.991	-336.38	-336.809	-355.898	-370.66	-381.42	-388.809	-392.942	-394.495	-393.383
323	2,2,3,6,7-Pentamethyloctane	2,2,3,6,7-m-C8	CC(C)(C)C(C)CCC(C)C(C)C	-247.838	-306.95	-325.229	-330.802	-331.221	-350.979	-366.473	-377.999	-386.104	-391.159	-393.609	-393.546
324	2,2,3,7,7-Pentamethyloctane	2,2,3,7,7-m-C8	CC(C)(C)C(C)CCCC(C)(C)C	-259.624	-318.315	-336.002	-341.468	-341.871	-361.296	-376.49	-387.607	-395.368	-399.89	-401.698	-400.826
325	2,2,4,4,5-Pentamethyloctane	2,2,4,4,5-m-C8	CC(C)(C)CC(C)(C)C(C)CCC	-232.309	-291.28	-308.511	-313.816	-314.219	-332.805	-347.214	-357.765	-364.572	-368.454	-370.063	-368.791
326	2,2,4,4,6-Pentamethyloctane	2,2,4,4,6-m-C8	CC(C)(C)CC(C)(C)CC(C)CC	-235.232	-294.519	-311.377	-316.574	-317.031	-335.591	-350.097	-360.762	-367.666	-371.54	-373.202	-371.93
327	2,2,4,4,7-Pentamethyloctane	2,2,4,4,7-m-C8	CC(C)(C)CC(C)(C)CCC(C)C	-244.736	-304.131	-321.08	-326.309	-326.732	-345.219	-359.552	-370.065	-376.9	-380.633	-382.095	-380.848
328	2,2,4,5,5-Pentamethyloctane	2,2,4,5,5-m-C8	CC(C)(C)CC(C)C(C)(C)CCC	-245.853	-305.251	-322.91	-328.277	-328.697	-347.476	-361.995	-372.424	-379.452	-383.516	-384.939	-383.611
329	2,2,4,5,6-Pentamethyloctane	2,2,4,5,6-m-C8	CC(C)(C)CC(C)C(C)C(C)CC	-241.938	-301.156	-318.731	-324.067	-324.492	-343.437	-358.355	-369.444	-377.057	-381.924	-384.14	-383.923
330	2,2,4,5,7-Pentamethyloctane	2,2,4,5,7-m-C8	CC(C)(C)CC(C)C(C)CC(C)C	-249.889	-309.498	-327.116	-332.468	-332.889	-351.807	-366.624	-377.518	-385.032	-389.811	-391.922	-391.61
331	2,2,4,6,6-Pentamethyloctane	2,2,4,6,6-m-C8	CC(C)(C)CC(C)CC(C)(C)CC	-248.763	-308.148	-325.445	-330.728	-331.203	-350.178	-365.061	-375.878	-383.173	-387.355	-388.949	-387.761
332	2,2,4,6,7-Pentamethyloctane	2,2,4,6,7-m-C8	CC(C)(C)CC(C)CC(C)C(C)C	-250.445	-309.906	-327.46	-332.809	-333.232	-352.245	-367.203	-378.239	-385.916	-390.652	-392.928	-392.627
333	2,2,4,7,7-Pentamethyloctane	2,2,4,7,7-m-C8	CC(C)(C)CC(C)CCC(C)(C)C	-261.159	-320.328	-337.781	-343.189	-343.615	-362.937	-378.144	-389.246	-396.919	-401.375	-403.128	-402.242
334	2,2,5,5,6-Pentamethyloctane	2,2,5,5,6-m-C8	CC(C)(C)CCC(C)(C)C(C)CC	-252.542	-312.129	-330.023	-335.452	-335.852	-354.765	-369.323	-379.844	-386.971	-391.055	-392.527	-391.258
335	2,2,5,5,7-Pentamethyloctane	2,2,5,5,7-m-C8	CC(C)(C)CCC(C)(C)CC(C)C	-258.28	-318.102	-335.479	-340.769	-341.21	-359.889	-374.333	-384.724	-391.781	-395.695	-396.97	-395.669
336	2,2,5,6,6-Pentamethyloctane	2,2,5,6,6-m-C8	CC(C)(C)CCC(C)C(C)(C)CC	-252.528	-311.787	-329.693	-335.145	-335.546	-354.682	-369.506	-380.301	-387.599	-391.808	-393.398	-392.269
337	2,2,5,6,7-Pentamethyloctane	2,2,5,6,7-m-C8	CC(C)(C)CCC(C)C(C)C(C)C	-251.997	-311.176	-328.778	-334.143	-334.536	-353.503	-368.388	-379.467	-387.175	-391.858	-394.039	-393.858
338	2,2,6,6,7-Pentamethyloctane	2,2,6,6,7-m-C8	CC(C)(C)CCCC(C)(C)C(C)C	-256.713	-315.81	-333.449	-338.852	-339.251	-358.25	-372.97	-383.652	-390.993	-395.118	-396.614	-395.38
339	2,3,3,4,4-Pentamethyloctane	2,3,3,4,4-m-C8	CC(C)C(C)(C)C(C)(C)CCCC	-215.386	-274.028	-291.578	-296.891	-297.3	-315.837	-330.014	-340.28	-347.267	-350.862	-352.335	-350.921
340	2,3,3,4,5-Pentamethyloctane	2,3,3,4,5-m-C8	CC(C)C(C)(C)C(C)C(C)CCC	-223.855	-282.764	-300.197	-305.453	-305.848	-324.279	-338.563	-348.997	-356.019	-360.418	-362.296	-361.797
341	2,3,3,4,6-Pentamethyloctane	2,3,3,4,6-m-C8	CC(C)C(C)(C)C(C)CC(C)CC	-238.116	-297.183	-314.28	-319.372	-319.756	-337.592	-351.362	-361.496	-368.315	-372.33	-374.22	-373.447
342	2,3,3,4,7-Pentamethyloctane	2,3,3,4,7-m-C8	CC(C)C(C)(C)C(C)CCC(C)C	-239.867	-298.761	-316.208	-321.448	-321.839	-340.234	-354.488	-365.017	-372.102	-376.343	-378.248	-377.661
343	2,3,3,5,5-Pentamethyloctane	2,3,3,5,5-m-C8	CC(C)C(C)(C)CC(C)(C)CCC	-230.777	-290.215	-307.256	-312.435	-312.862	-330.977	-344.848	-354.93	-361.407	-364.817	-366.075	-364.46
344	2,3,3,5,6-Pentamethyloctane	2,3,3,5,6-m-C8	CC(C)C(C)(C)CC(C)C(C)CC	-234.867	-294.424	-312.629	-318.111	-318.556	-337.868	-352.919	-364.02	-371.61	-376.454	-378.626	-378.166
345	2,3,3,5,7-Pentamethyloctane	2,3,3,5,7-m-C8	CC(C)C(C)(C)CC(C)CC(C)C	-243.843	-303.31	-320.702	-325.945	-326.368	-344.819	-359.139	-369.686	-376.847	-381.012	-382.971	-382.196
346	2,3,3,6,6-Pentamethyloctane	2,3,3,6,6-m-C8	CC(C)C(C)(C)CCC(C)(C)CC	-250.997	-310.722	-328.438	-333.764	-334.189	-352.853	-367.14	-377.466	-384.434	-388.17	-389.41	-387.938
347	2,3,3,6,7-Pentamethyloctane	2,3,3,6,7-m-C8	CC(C)C(C)(C)CCC(C)C(C)C	-244.926	-304.445	-322.677	-328.186	-328.601	-347.934	-362.953	-374.044	-381.729	-386.387	-388.525	-388.101
348	2,3,4,4,5-Pentamethyloctane	2,3,4,4,5-m-C8	CC(C)C(C)C(C)(C)C(C)CCC	-223.064	-282.011	-299.493	-304.755	-305.144	-323.498	-337.696	-348.031	-354.93	-359.217	-361.132	-360.571
349	2,3,4,4,6-Pentamethyloctane	2,3,4,4,6-m-C8	CC(C)C(C)C(C)(C)CC(C)CC	-225.976	-285.404	-303.325	-308.767	-309.211	-328.386	-343.346	-354.338	-361.747	-366.344	-368.578	-368.05
350	2,3,4,4,7-Pentamethyloctane	2,3,4,4,7-m-C8	CC(C)C(C)C(C)(C)CCC(C)C	-235.479	-295.016	-313.028	-318.502	-318.911	-338.013	-352.801	-363.641	-370.982	-375.437	-377.471	-376.968
351	2,3,4,5,5-Pentamethyloctane	2,3,4,5,5-m-C8	CC(C)C(C)C(C)C(C)(C)CCC	-228.592	-287.831	-305.306	-310.586	-310.977	-329.34	-343.532	-353.929	-360.934	-365.091	-366.966	-366.337
352	2,3,4,5,6-Pentamethyloctane	2,3,4,5,6-m-C8	CC(C)C(C)C(C)C(C)C(C)CC	-233.801	-292.548	-309.415	-314.454	-314.827	-332.584	-346.548	-357.256	-364.574	-369.077	-371.614	-371.883
353	2,3,4,5,7-Pentamethyloctane	2,3,4,5,7-m-C8	CC(C)C(C)C(C)C(C)CC(C)C	-241.752	-300.89	-317.801	-322.855	-323.224	-340.953	-354.818	-365.331	-372.549	-376.965	-379.396	-379.57
354	2,3,4,6,6-Pentamethyloctane	2,3,4,6,6-m-C8	CC(C)C(C)C(C)CC(C)(C)CC	-239.602	-298.996	-316.442	-321.681	-322.124	-340.744	-355.305	-366.1	-373.429	-377.837	-379.86	-379.377
355	2,3,4,6,7-Pentamethyloctane	2,3,4,6,7-m-C8	CC(C)C(C)C(C)CC(C)C(C)C	-241.283	-300.754	-318.457	-323.762	-324.153	-342.811	-357.447	-368.461	-376.172	-381.135	-383.84	-384.243
356	2,3,5,5,6-Pentamethyloctane	2,3,5,5,6-m-C8	CC(C)C(C)CC(C)(C)C(C)CC	-234.076	-293.671	-311.926	-317.412	-317.852	-337.086	-352.053	-363.055	-370.521	-375.252	-377.463	-376.94
357	2,3,5,5,7-Pentamethyloctane	2,3,5,5,7-m-C8	CC(C)C(C)CC(C)(C)CC(C)C	-239.814	-299.644	-317.382	-322.73	-323.21	-342.21	-357.063	-367.935	-375.33	-379.892	-381.906	-381.35
358	2,3,5,6,6-Pentamethyloctane	2,3,5,6,6-m-C8	CC(C)C(C)CC(C)C(C)(C)CC	-241.815	-301.365	-319.371	-324.764	-325.164	-343.99	-358.564	-369.294	-376.595	-381.084	-383.199	-382.654
359	2,4,4,5,5-Pentamethyloctane	2,4,4,5,5-m-C8	CC(C)CC(C)(C)C(C)(C)CCC	-228.887	-288.039	-305.508	-310.732	-311.162	-329.242	-343.065	-353.042	-359.625	-363.021	-364.144	-362.705
360	2,4,4,5,6-Pentamethyloctane	2,4,4,5,6-m-C8	CC(C)CC(C)(C)C(C)C(C)CC	-225.42	-284.995	-302.981	-308.427	-308.867	-327.947	-342.768	-353.617	-360.863	-365.503	-367.572	-367.033
361	2,4,4,5,7-Pentamethyloctane	2,4,4,5,7-m-C8	CC(C)CC(C)(C)C(C)CC(C)C	-242.496	-302.149	-319.655	-324.906	-325.321	-343.599	-357.694	-368	-374.874	-378.97	-380.801	-379.954
362	2,4,4,6,6-Pentamethyloctane	2,4,4,6,6-m-C8	CC(C)CC(C)(C)CC(C)(C)CC	-232.341	-291.951	-308.744	-313.847	-314.32	-332.459	-346.469	-356.698	-363.155	-366.613	-367.915	-366.367
363	2,4,5,5,6-Pentamethyloctane	2,4,5,5,6-m-C8	CC(C)CC(C)C(C)(C)C(C)CC	-236.769	-296.022	-313.233	-318.333	-318.708	-336.373	-349.917	-359.81	-366.341	-370.288	-372.05	-371.204
364	2,4,5,6,6-Pentamethyloctane	2,4,5,6,6-m-C8	CC(C)CC(C)C(C)C(C)(C)CC	-233.159	-292.689	-310.426	-315.779	-316.178	-334.85	-349.279	-359.857	-366.938	-371.336	-373.309	-372.747
365	2,5,5,6,6-Pentamethyloctane	2,5,5,6,6-m-C8	CC(C)CCC(C)(C)C(C)(C)CC	-235.562	-294.575	-312.291	-317.6	-318.011	-336.449	-350.576	-360.919	-367.771	-371.312	-372.603	-371.362
366	3,3,4,4,5-Pentamethyloctane	3,3,4,4,5-m-C8	CCC(C)(C)C(C)(C)C(C)CCC	-211.202	-270.005	-287.822	-293.184	-293.595	-312.269	-326.55	-336.928	-343.873	-347.552	-349.12	-347.809
367	3,3,4,4,6-Pentamethyloctane	3,3,4,4,6-m-C8	CCC(C)(C)C(C)(C)CC(C)CC	-226.058	-284.963	-302.587	-307.865	-308.31	-326.821	-341.121	-351.616	-358.536	-362.219	-363.71	-362.444
368	3,3,4,5,5-Pentamethyloctane	3,3,4,5,5-m-C8	CCC(C)(C)C(C)C(C)(C)CCC	-213.469	-272.826	-290.338	-295.663	-296.077	-314.523	-328.653	-338.942	-345.385	-349.236	-350.41	-349.097
369	3,3,4,5,6-Pentamethyloctane	3,3,4,5,6-m-C8	CCC(C)(C)C(C)C(C)C(C)CC	-225.208	-284.347	-302.041	-307.378	-307.781	-326.481	-341.01	-351.782	-358.962	-363.448	-365.527	-365.06
370	3,3,4,6,6-Pentamethyloctane	3,3,4,6,6-m-C8	CCC(C)(C)C(C)CC(C)(C)CC	-240.133	-299.607	-317.357	-322.683	-323.135	-341.923	-356.423	-366.933	-373.853	-377.787	-379.219	-377.787
371	3,3,5,5,6-Pentamethyloctane	3,3,5,5,6-m-C8	CCC(C)(C)CC(C)(C)C(C)CC	-226.602	-285.978	-303.288	-308.529	-308.963	-327.336	-341.459	-351.817	-358.345	-361.973	-363.472	-361.956
372	3,4,4,5,5-Pentamethyloctane	3,4,4,5,5-m-C8	CCC(C)C(C)(C)C(C)(C)CCC	-211.215	-270.346	-288.152	-293.491	-293.902	-312.352	-326.367	-336.471	-343.246	-346.799	-348.248	-346.799
373	3,4,4,5,6-Pentamethyloctane	3,4,4,5,6-m-C8	CCC(C)C(C)(C)C(C)C(C)CC	-219.693	-278.869	-296.559	-301.854	-302.255	-320.721	-334.991	-345.427	-352.331	-356.821	-358.822	-358.283
374	3-Ethyl-2,2,3-trimethyloctane	3-e-2,2,3-m-C8	CC(C)(C)C(CC)(C)CCCCC	-222.222	-279.605	-297.686	-303.33	-303.747	-323.65	-339.149	-350.625	-358.414	-363.308	-365.336	-364.956
375	3-Ethyl-2,2,4-trimethyloctane	3-e-2,2,4-m-C8	CC(C)(C)C(CC)C(C)CCCC	-223.431	-281.106	-298.858	-304.422	-304.847	-324.797	-340.568	-352.423	-360.712	-366.22	-369.142	-369.764
376	3-Ethyl-2,2,5-trimethyloctane	3-e-2,2,5-m-C8	CC(C)(C)C(CC)CC(C)CCC	-238.172	-296.128	-313.496	-318.927	-319.331	-338.72	-354.024	-365.382	-373.555	-378.715	-381.65	-381.926
377	3-Ethyl-2,2,6-trimethyloctane	3-e-2,2,6-m-C8	CC(C)(C)C(CC)CCC(C)CC	-237.108	-294.971	-312.833	-318.443	-318.868	-339.024	-355.024	-367.019	-375.627	-381.174	-384.373	-384.87
378	3-Ethyl-2,2,7-trimethyloctane	3-e-2,2,7-m-C8	CC(C)(C)C(CC)CCCC(C)C	-239.932	-297.491	-315.212	-320.804	-321.219	-341.289	-357.226	-369.141	-377.675	-383.195	-386.29	-386.749
379	3-Ethyl-2,3,4-trimethyloctane	3-e-2,3,4-m-C8	CC(C)C(CC)(C)C(C)CCCC	-218.205	-275.917	-294.055	-299.581	-300	-319.538	-334.723	-346.018	-353.764	-358.742	-361.284	-361.426
380	3-Ethyl-2,3,5-trimethyloctane	3-e-2,3,5-m-C8	CC(C)C(CC)(C)CC(C)CCC	-231.518	-289.464	-306.904	-312.2	-312.643	-331.486	-346.336	-357.431	-365.185	-369.981	-372.569	-372.56
381	3-Ethyl-2,3,6-trimethyloctane	3-e-2,3,6-m-C8	CC(C)C(CC)(C)CCC(C)CC	-238.206	-296.342	-314.017	-319.375	-319.798	-338.776	-353.664	-364.851	-372.704	-377.519	-380.157	-380.207
382	3-Ethyl-2,3,7-trimethyloctane	3-e-2,3,7-m-C8	CC(C)C(CC)(C)CCCC(C)C	-241.03	-298.862	-316.396	-321.736	-322.149	-341.041	-355.866	-366.973	-374.752	-379.54	-382.074	-382.087
383	3-Ethyl-2,4,4-trimethyloctane	3-e-2,4,4-m-C8	CC(C)C(CC)C(C)(C)CCCC	-219.728	-277.847	-295.602	-301.108	-301.523	-320.97	-336.181	-347.503	-355.247	-360.247	-362.894	-363.093
384	3-Ethyl-2,4,5-trimethyloctane	3-e-2,4,5-m-C8	CC(C)C(CC)C(C)C(C)CCC	-225.47	-283.473	-300.712	-306.008	-306.409	-325.304	-340.274	-351.612	-359.736	-365.178	-368.42	-369.243
385	3-Ethyl-2,4,6-trimethyloctane	3-e-2,4,6-m-C8	CC(C)C(CC)C(C)CC(C)CC	-230.606	-289.08	-306.507	-311.849	-312.261	-331.335	-346.417	-357.803	-365.996	-371.511	-374.897	-375.659
386	3-Ethyl-2,4,7-trimethyloctane	3-e-2,4,7-m-C8	CC(C)C(CC)C(C)CCC(C)C	-232.357	-290.657	-308.434	-313.925	-314.344	-333.977	-349.543	-361.324	-369.784	-375.525	-378.925	-379.874
387	3-Ethyl-2,5,5-trimethyloctane	3-e-2,5,5-m-C8	CC(C)C(CC)CC(C)(C)CCC	-240.71	-299.042	-315.828	-320.963	-321.4	-339.772	-354.269	-365.067	-372.79	-377.563	-380.023	-380
388	3-Ethyl-2,5,6-trimethyloctane	3-e-2,5,6-m-C8	CC(C)C(CC)CC(C)C(C)CC	-239.007	-297.316	-314.578	-319.836	-320.233	-338.979	-353.889	-365.28	-373.561	-379.218	-382.563	-383.588
389	3-Ethyl-2,5,7-trimethyloctane	3-e-2,5,7-m-C8	CC(C)C(CC)CC(C)CC(C)C	-247.983	-306.202	-322.651	-327.67	-328.045	-345.93	-360.108	-370.946	-378.797	-383.777	-386.908	-387.619
390	3-Ethyl-2,6,6-trimethyloctane	3-e-2,6,6-m-C8	CC(C)C(CC)CCC(C)(C)CC	-247.385	-305.578	-322.611	-327.83	-328.249	-346.978	-361.78	-372.943	-380.937	-385.855	-388.483	-388.657
391	3-Ethyl-2,6,7-trimethyloctane	3-e-2,6,7-m-C8	CC(C)C(CC)CCC(C)C(C)C	-241.314	-299.301	-316.85	-322.252	-322.66	-342.059	-357.593	-369.522	-378.232	-384.072	-387.597	-388.82
392	3-Ethyl-3,4,4-trimethyloctane	3-e-3,4,4-m-C8	CCC(CC)(C)C(C)(C)CCCC	-212.332	-270.136	-288.44	-294.046	-294.455	-313.996	-329.051	-340.28	-347.685	-352.117	-354.008	-353.431
393	3-Ethyl-3,4,5-trimethyloctane	3-e-3,4,5-m-C8	CCC(CC)(C)C(C)C(C)CCC	-220.834	-278.842	-296.628	-302.034	-302.454	-321.518	-336.476	-347.602	-355.276	-360.305	-362.906	-363.111
394	3-Ethyl-3,4,6-trimethyloctane	3-e-3,4,6-m-C8	CCC(CC)(C)C(C)CC(C)CC	-235.094	-293.262	-310.711	-315.953	-316.362	-334.831	-349.275	-360.101	-367.571	-372.216	-374.83	-374.76
395	3-Ethyl-3,5,5-trimethyloctane	3-e-3,5,5-m-C8	CCC(CC)(C)CC(C)(C)CCC	-228.474	-287.109	-303.861	-309.016	-309.441	-327.562	-341.533	-351.693	-358.393	-362.067	-363.811	-362.679
396	3-Ethyl-3,5,6-trimethyloctane	3-e-3,5,6-m-C8	CCC(CC)(C)CC(C)C(C)CC	-232.564	-291.319	-309.233	-314.691	-315.136	-334.454	-349.605	-360.784	-368.596	-373.704	-376.362	-376.385
397	3-Ethyl-3,6,6-trimethyloctane	3-e-3,6,6-m-C8	CCC(CC)(C)CCC(C)(C)CC	-248.694	-307.617	-325.042	-330.345	-330.768	-349.439	-363.825	-374.229	-381.42	-385.42	-387.146	-386.157
398	3-Ethyl-4,4,5-trimethyloctane	3-e-4,4,5-m-C8	CCC(CC)C(C)(C)C(C)CCC	-220.434	-278.3	-295.698	-301.04	-301.434	-320.243	-334.954	-345.769	-353.227	-358.139	-360.781	-360.785
399	3-Ethyl-4,4,6-trimethyloctane	3-e-4,4,6-m-C8	CCC(CC)C(C)(C)CC(C)CC	-223.346	-281.692	-299.529	-305.053	-305.5	-325.131	-340.603	-352.076	-360.044	-365.267	-368.227	-368.263
400	3-Ethyl-4,5,5-trimethyloctane	3-e-4,5,5-m-C8	CCC(CC)C(C)C(C)(C)CCC	-226.316	-284.393	-301.427	-306.66	-307.057	-325.509	-339.974	-350.748	-358.323	-363.174	-365.69	-365.682
401	3-Ethyl-4,5,6-trimethyloctane	3-e-4,5,6-m-C8	CCC(CC)C(C)C(C)C(C)CC	-231.525	-289.11	-305.537	-310.528	-310.908	-328.752	-342.99	-354.076	-361.963	-367.161	-370.338	-371.228
402	4-Ethyl-2,2,3-trimethyloctane	4-e-2,2,3-m-C8	CC(C)(C)C(C)C(CC)CCCC	-233.399	-290.579	-307.407	-312.676	-313.075	-332.039	-347.141	-358.511	-366.72	-372.009	-374.86	-375.25
403	4-Ethyl-2,2,4-trimethyloctane	4-e-2,2,4-m-C8	CC(C)(C)CC(CC)(C)CCCC	-234.19	-292.197	-308.872	-314.104	-314.503	-332.96	-347.363	-357.88	-364.952	-369.015	-371.014	-370.122
404	4-Ethyl-2,2,5-trimethyloctane	4-e-2,2,5-m-C8	CC(C)(C)CC(CC)C(C)CCC	-243.033	-300.86	-317.787	-323.042	-323.461	-342.382	-357.502	-368.867	-377.045	-382.403	-385.175	-385.556
405	4-Ethyl-2,2,6-trimethyloctane	4-e-2,2,6-m-C8	CC(C)(C)CC(CC)CC(C)CC	-249.053	-306.624	-323.172	-328.339	-328.757	-347.418	-362.332	-373.476	-381.383	-386.194	-389.107	-389.185
406	4-Ethyl-2,2,7-trimethyloctane	4-e-2,2,7-m-C8	CC(C)(C)CC(CC)CCC(C)C	-250.804	-308.201	-325.1	-330.415	-330.841	-350.059	-365.458	-376.997	-385.171	-390.207	-393.135	-393.399
407	4-Ethyl-2,3,3-trimethyloctane	4-e-2,3,3-m-C8	CC(C)C(C)(C)C(CC)CCCC	-224.605	-281.981	-299.124	-304.44	-304.832	-323.728	-338.6	-349.577	-357.248	-362.202	-364.867	-364.907
408	4-Ethyl-2,3,4-trimethyloctane	4-e-2,3,4-m-C8	CC(C)C(C)C(CC)(C)CCCC	-224.227	-282.112	-299.681	-305.042	-305.454	-324.305	-339.074	-349.988	-357.58	-362.413	-364.958	-364.997
409	4-Ethyl-2,3,5-trimethyloctane	4-e-2,3,5-m-C8	CC(C)C(C)C(CC)C(C)CCC	-225.47	-283.473	-300.712	-306.008	-306.409	-325.304	-340.274	-351.612	-359.736	-365.178	-368.42	-369.243
410	4-Ethyl-2,3,6-trimethyloctane	4-e-2,3,6-m-C8	CC(C)C(C)C(CC)CC(C)CC	-240.032	-297.86	-314.266	-319.27	-319.648	-337.56	-351.838	-362.872	-370.822	-375.889	-379.126	-379.932
411	4-Ethyl-2,3,7-trimethyloctane	4-e-2,3,7-m-C8	CC(C)C(C)C(CC)CCC(C)C	-241.783	-299.437	-316.194	-321.346	-321.731	-340.202	-354.964	-366.392	-374.609	-379.902	-383.154	-384.146
412	4-Ethyl-2,4,5-trimethyloctane	4-e-2,4,5-m-C8	CC(C)CC(CC)(C)C(C)CCC	-230.171	-288.302	-305.857	-311.161	-311.596	-330.266	-344.891	-355.745	-363.212	-367.938	-370.399	-370.318
413	4-Ethyl-2,4,6-trimethyloctane	4-e-2,4,6-m-C8	CC(C)CC(CC)(C)CC(C)CC	-233.801	-292.511	-309.861	-315.174	-315.636	-334.501	-349.313	-360.21	-367.759	-372.43	-374.97	-374.702
414	4-Ethyl-2,4,7-trimethyloctane	4-e-2,4,7-m-C8	CC(C)CC(CC)(C)CCC(C)C	-243.305	-302.124	-319.565	-324.909	-325.337	-344.129	-358.767	-369.513	-376.993	-381.523	-383.863	-383.62
415	4-Ethyl-2,5,5-trimethyloctane	4-e-2,5,5-m-C8	CC(C)CC(CC)C(C)(C)CCC	-233.913	-292.462	-309.896	-315.272	-315.663	-334.455	-349.059	-359.741	-367.207	-371.901	-374.396	-374.238
416	4-Ethyl-2,5,6-trimethyloctane	4-e-2,5,6-m-C8	CC(C)CC(CC)C(C)C(C)CC	-239.477	-297.452	-313.922	-318.929	-319.305	-337.122	-351.26	-362.151	-369.938	-375.048	-378.12	-378.915
417	4-Ethyl-2,5,7-trimethyloctane	4-e-2,5,7-m-C8	CC(C)CC(CC)C(C)CC(C)C	-247.428	-305.793	-322.307	-327.33	-327.702	-345.491	-359.529	-370.225	-377.914	-382.936	-385.902	-386.602
418	4-Ethyl-2,6,6-trimethyloctane	4-e-2,6,6-m-C8	CC(C)CC(CC)CC(C)(C)CC	-246.161	-304.055	-320.54	-325.613	-326.046	-344.286	-358.704	-369.412	-376.872	-381.267	-383.821	-383.621
419	4-Ethyl-3,3,4-trimethyloctane	4-e-3,3,4-m-C8	CCC(C)(C)C(CC)(C)CCCC	-212.332	-270.136	-288.44	-294.046	-294.455	-313.996	-329.051	-340.28	-347.685	-352.117	-354.008	-353.431
420	4-Ethyl-3,3,5-trimethyloctane	4-e-3,3,5-m-C8	CCC(C)(C)C(CC)C(C)CCC	-216.335	-274.578	-292.548	-298.099	-298.522	-318.183	-333.584	-345.117	-352.942	-358.138	-360.842	-361.207
421	4-Ethyl-3,3,6-trimethyloctane	4-e-3,3,6-m-C8	CCC(C)(C)C(CC)CC(C)CC	-231.085	-289.386	-306.975	-312.405	-312.811	-332.034	-347.115	-358.315	-366.118	-371.099	-373.963	-373.977
422	4-Ethyl-3,4,5-trimethyloctane	4-e-3,4,5-m-C8	CCC(C)C(CC)(C)C(C)CCC	-214.034	-272.236	-290.628	-296.181	-296.602	-316.053	-331.076	-342.21	-349.743	-354.68	-357.197	-357.304
423	4-Ethyl-3,4,6-trimethyloctane	4-e-3,4,6-m-C8	CCC(C)C(CC)(C)CC(C)CC	-227.356	-285.568	-303.266	-308.601	-309.05	-327.928	-342.764	-353.862	-361.496	-366.384	-369.094	-369.047
424	4-Ethyl-3,5,5-trimethyloctane	4-e-3,5,5-m-C8	CCC(C)C(CC)C(C)(C)CCC	-216.348	-274.919	-292.879	-298.406	-298.828	-318.266	-333.401	-344.66	-352.315	-357.385	-359.971	-360.197
425	4-Ethyl-3,5,6-trimethyloctane	4-e-3,5,6-m-C8	CCC(C)C(CC)C(C)C(C)CC	-222.099	-280.33	-297.777	-303.107	-303.52	-322.527	-337.569	-349.008	-357.137	-362.783	-366.11	-366.955
426	4-Ethyl-4,5,5-trimethyloctane	4-e-4,5,5-m-C8	CCCC(CC)(C)C(C)(C)CCC	-212.336	-270.692	-288.982	-294.552	-294.956	-314.152	-328.793	-339.584	-346.726	-350.899	-352.525	-351.812
427	5-Ethyl-2,2,3-trimethyloctane	5-e-2,2,3-m-C8	CC(C)(C)C(C)CC(CC)CCC	-247.509	-304.825	-321.605	-326.817	-327.208	-345.849	-360.603	-371.598	-379.5	-384.242	-387.065	-387.16
428	5-Ethyl-2,2,4-trimethyloctane	5-e-2,2,4-m-C8	CC(C)(C)CC(C)C(CC)CCC	-243.033	-300.86	-317.787	-323.042	-323.461	-342.382	-357.502	-368.867	-377.045	-382.403	-385.175	-385.556
429	5-Ethyl-2,2,5-trimethyloctane	5-e-2,2,5-m-C8	CC(C)(C)CCC(CC)(C)CCC	-254.414	-313.261	-330.595	-335.938	-336.331	-354.992	-369.397	-379.72	-387.019	-391.149	-392.866	-391.981
430	5-Ethyl-2,2,6-trimethyloctane	5-e-2,2,6-m-C8	CC(C)(C)CCC(CC)C(C)CC	-249.721	-307.738	-324.899	-330.217	-330.616	-349.671	-364.83	-376.287	-384.564	-389.941	-392.763	-393.203
431	5-Ethyl-2,2,7-trimethyloctane	5-e-2,2,7-m-C8	CC(C)(C)CCC(CC)CC(C)C	-258.556	-316.236	-332.876	-338.074	-338.458	-357.045	-371.787	-382.779	-390.618	-395.287	-398	-398.103
432	5-Ethyl-2,3,3-trimethyloctane	5-e-2,3,3-m-C8	CC(C)C(C)(C)CC(CC)CCC	-236.845	-294.284	-311.276	-316.542	-316.971	-335.817	-350.754	-361.861	-369.677	-374.391	-377.116	-377.011
433	5-Ethyl-2,3,4-trimethyloctane	5-e-2,3,4-m-C8	CC(C)C(C)C(C)C(CC)CCC	-234.896	-292.252	-308.471	-313.429	-313.797	-331.528	-345.695	-356.68	-364.562	-369.556	-372.648	-373.516
434	5-Ethyl-2,3,5-trimethyloctane	5-e-2,3,5-m-C8	CC(C)C(C)CC(CC)(C)CCC	-235.948	-294.803	-312.498	-317.899	-318.331	-337.313	-352.127	-362.931	-370.568	-375.346	-377.802	-377.663
435	5-Ethyl-2,3,6-trimethyloctane	5-e-2,3,6-m-C8	CC(C)C(C)CC(CC)C(C)CC	-239.007	-297.316	-314.578	-319.836	-320.233	-338.979	-353.889	-365.28	-373.561	-379.218	-382.563	-383.588
436	5-Ethyl-2,3,7-trimethyloctane	5-e-2,3,7-m-C8	CC(C)C(C)CC(CC)CC(C)C	-247.842	-305.814	-322.554	-327.694	-328.075	-346.353	-360.846	-371.773	-379.615	-384.564	-387.801	-388.488
437	5-Ethyl-2,4,4-trimethyloctane	5-e-2,4,4-m-C8	CC(C)CC(C)(C)C(CC)CCC	-226.161	-284.426	-302.12	-307.613	-308.046	-327.469	-342.73	-353.959	-361.759	-366.821	-369.531	-369.535
438	5-Ethyl-2,4,5-trimethyloctane	5-e-2,4,5-m-C8	CC(C)CC(C)C(CC)(C)CCC	-237.923	-296.338	-313.632	-318.82	-319.213	-337.252	-351.219	-361.528	-368.659	-373.018	-375.264	-375.021
439	5-Ethyl-2,4,6-trimethyloctane	5-e-2,4,6-m-C8	CC(C)CC(C)C(CC)C(C)CC	-230.05	-288.672	-306.163	-311.508	-311.917	-330.897	-345.838	-357.082	-365.113	-370.671	-373.892	-374.642
440	5-Ethyl-2,5,6-trimethyloctane	5-e-2,5,6-m-C8	CC(C)CCC(CC)(C)C(C)CC	-236.859	-295.181	-312.969	-318.336	-318.751	-337.556	-352.219	-363.165	-370.731	-375.477	-377.987	-377.965
441	5-Ethyl-2,6,6-trimethyloctane	5-e-2,6,6-m-C8	CC(C)CCC(CC)C(C)(C)CC	-232.836	-290.963	-308.903	-314.481	-314.895	-334.676	-350.241	-361.835	-369.906	-375.112	-377.991	-378.192
442	5-Ethyl-3,3,4-trimethyloctane	5-e-3,3,4-m-C8	CCC(C)(C)C(C)C(CC)CCC	-226.303	-284.051	-301.097	-306.353	-306.751	-325.426	-340.157	-351.205	-358.951	-363.927	-366.561	-366.693
443	5-Ethyl-3,3,5-trimethyloctane	5-e-3,3,5-m-C8	CCC(C)(C)CC(CC)(C)CCC	-228.474	-287.109	-303.861	-309.016	-309.441	-327.562	-341.533	-351.693	-358.393	-362.067	-363.811	-362.679
444	5-Ethyl-3,3,6-trimethyloctane	5-e-3,3,6-m-C8	CCC(C)(C)CC(CC)C(C)CC	-237.326	-295.558	-312.563	-317.755	-318.204	-336.912	-351.747	-362.919	-370.818	-375.921	-378.584	-378.722
445	5-Ethyl-3,4,4-trimethyloctane	5-e-3,4,4-m-C8	CCC(C)C(C)(C)C(CC)CCC	-220.434	-278.3	-295.698	-301.04	-301.434	-320.243	-334.954	-345.769	-353.227	-358.139	-360.781	-360.785
446	5-Ethyl-3,4,5-trimethyloctane	5-e-3,4,5-m-C8	CCC(C)C(C)C(CC)(C)CCC	-220.847	-279.184	-296.958	-302.341	-302.76	-321.601	-336.294	-347.145	-354.649	-359.552	-362.035	-362.101
447	6-Ethyl-2,2,3-trimethyloctane	6-e-2,2,3-m-C8	CC(C)(C)C(C)CCC(CC)CC	-246.446	-303.668	-320.942	-326.333	-326.746	-346.152	-361.602	-373.235	-381.572	-386.701	-389.788	-390.103
448	6-Ethyl-2,2,4-trimethyloctane	6-e-2,2,4-m-C8	CC(C)(C)CC(C)CC(CC)CC	-249.053	-306.624	-323.172	-328.339	-328.757	-347.418	-362.332	-373.476	-381.383	-386.194	-389.107	-389.185
449	6-Ethyl-2,2,5-trimethyloctane	6-e-2,2,5-m-C8	CC(C)(C)CCC(C)C(CC)CC	-249.721	-307.738	-324.899	-330.217	-330.616	-349.671	-364.83	-376.287	-384.564	-389.941	-392.763	-393.203
450	6-Ethyl-2,2,6-trimethyloctane	6-e-2,2,6-m-C8	CC(C)(C)CCCC(CC)(C)CC	-254.41	-312.705	-330.054	-335.432	-335.83	-354.836	-369.655	-380.415	-387.979	-392.368	-394.35	-393.6
451	6-Ethyl-2,2,7-trimethyloctane	6-e-2,2,7-m-C8	CC(C)(C)CCCC(CC)C(C)C	-253.101	-310.666	-327.622	-332.918	-333.31	-352.375	-367.61	-379.13	-387.496	-392.803	-395.686	-396.099
452	6-Ethyl-2,3,3-trimethyloctane	6-e-2,3,3-m-C8	CC(C)C(C)(C)CCC(CC)CC	-243.534	-301.163	-318.389	-323.717	-324.126	-343.107	-358.082	-369.281	-377.196	-381.929	-384.704	-384.658
453	6-Ethyl-2,3,4-trimethyloctane	6-e-2,3,4-m-C8	CC(C)C(C)C(C)CC(CC)CC	-239.891	-297.472	-314.169	-319.293	-319.678	-337.983	-352.576	-363.698	-371.639	-376.676	-380.019	-380.801
454	6-Ethyl-2,3,5-trimethyloctane	6-e-2,3,5-m-C8	CC(C)C(C)CC(C)C(CC)CC	-239.007	-297.316	-314.578	-319.836	-320.233	-338.979	-353.889	-365.28	-373.561	-379.218	-382.563	-383.588
455	6-Ethyl-2,3,6-trimethyloctane	6-e-2,3,6-m-C8	CC(C)C(C)CCC(CC)(C)CC	-242.623	-301.34	-319.281	-324.767	-325.18	-344.52	-359.638	-370.807	-378.715	-383.638	-386.261	-386.32
456	6-Ethyl-2,4,4-trimethyloctane	6-e-2,4,4-m-C8	CC(C)CC(C)(C)CC(CC)CC	-238.422	-296.362	-313.094	-318.261	-318.735	-337.383	-352.193	-363.172	-370.798	-375.434	-378.084	-377.907
457	6-Ethyl-2,4,5-trimethyloctane	6-e-2,4,5-m-C8	CC(C)CC(C)C(C)C(CC)CC	-239.477	-297.452	-313.922	-318.929	-319.305	-337.122	-351.26	-362.151	-369.938	-375.048	-378.12	-378.915
458	6-Ethyl-2,4,6-trimethyloctane	6-e-2,4,6-m-C8	CC(C)CC(C)CC(CC)(C)CC	-241.54	-300.205	-317.307	-322.526	-322.947	-341.404	-355.824	-366.449	-373.833	-378.262	-380.707	-380.416
459	6-Ethyl-2,5,5-trimethyloctane	6-e-2,5,5-m-C8	CC(C)CCC(C)(C)C(CC)CC	-232.85	-291.305	-309.233	-314.788	-315.201	-334.759	-350.058	-361.378	-369.278	-374.36	-377.12	-377.181
460	6-Ethyl-2,5,6-trimethyloctane	6-e-2,5,6-m-C8	CC(C)CCC(C)C(CC)(C)CC	-236.846	-294.839	-312.639	-318.029	-318.445	-337.473	-352.402	-363.622	-371.358	-376.23	-378.858	-378.975
461	6-Ethyl-3,3,4-trimethyloctane	6-e-3,3,4-m-C8	CCC(C)(C)C(C)CC(CC)CC	-240.422	-298.083	-315.083	-320.295	-320.689	-339.162	-353.694	-364.531	-372.063	-376.626	-379.378	-379.211
462	6-Ethyl-3,3,5-trimethyloctane	6-e-3,3,5-m-C8	CCC(C)(C)CC(C)C(CC)CC	-237.326	-295.558	-312.563	-317.755	-318.204	-336.912	-351.747	-362.919	-370.818	-375.921	-378.584	-378.722
463	6-Ethyl-3,4,4-trimethyloctane	6-e-3,4,4-m-C8	CCC(C)C(C)(C)CC(CC)CC	-232.684	-290.389	-307.638	-312.943	-313.378	-332.259	-347.182	-358.292	-365.989	-370.794	-373.641	-373.497
464	3,3-Diethyl-2-methyloctane	3,3-e-2-m-C8	CC(C)C(CC)(CC)CCCCC	-221.176	-277.974	-295.803	-301.406	-301.822	-321.726	-337.392	-348.951	-357.577	-362.89	-366.173	-367.048
465	3,3-Diethyl-4-methyloctane	3,3-e-4-m-C8	CCC(CC)(CC)C(C)CCCC	-216.991	-273.951	-292.046	-297.699	-298.118	-318.157	-333.928	-345.6	-354.183	-359.579	-362.957	-363.936
466	3,3-Diethyl-5-methyloctane	3,3-e-5-m-C8	CCC(CC)(CC)CC(C)CCC	-231.363	-288.526	-304.995	-310.298	-310.72	-329.373	-344.217	-355.387	-363.143	-368.463	-371.284	-371.878
467	3,3-Diethyl-6-methyloctane	3,3-e-6-m-C8	CCC(CC)(CC)CCC(C)CC	-238.052	-295.405	-312.108	-317.473	-317.875	-336.662	-351.545	-362.807	-370.662	-376.002	-378.873	-379.524
468	3,4-Diethyl-2-methyloctane	3,4-e-2-m-C8	CC(C)C(CC)C(CC)CCCC	-226.573	-282.962	-299.557	-304.784	-305.184	-324.176	-339.496	-351.274	-360.057	-366.123	-370.066	-371.484
469	3,4-Diethyl-3-methyloctane	3,4-e-3-m-C8	CCC(CC)(C)C(CC)CCCC	-221.584	-278.059	-295.556	-301.021	-301.438	-320.967	-336.514	-348.182	-356.504	-362.088	-365.477	-366.221
470	3,4-Diethyl-4-methyloctane	3,4-e-4-m-C8	CCC(CC)C(CC)(C)CCCC	-221.597	-278.401	-295.886	-301.328	-301.744	-321.05	-336.331	-347.725	-355.877	-361.336	-364.606	-365.21
471	3,4-Diethyl-5-methyloctane	3,4-e-5-m-C8	CCC(CC)C(CC)C(C)CCC	-223.194	-280.034	-296.833	-302.082	-302.49	-321.472	-336.716	-348.431	-357.125	-363.262	-367.144	-368.588
472	3,4-Diethyl-6-methyloctane	3,4-e-6-m-C8	CCC(CC)C(CC)CC(C)CC	-237.756	-294.421	-310.387	-315.344	-315.728	-333.728	-348.28	-359.691	-368.211	-373.973	-377.85	-379.277
473	3,5-Diethyl-2-methyloctane	3,5-e-2-m-C8	CC(C)C(CC)CC(CC)CCC	-240.986	-297.176	-313.225	-318.267	-318.648	-336.928	-351.723	-363.121	-371.628	-377.155	-381.053	-382.434
474	3,5-Diethyl-3-methyloctane	3,5-e-3-m-C8	CCC(CC)(C)CC(CC)CCC	-234.543	-291.179	-307.88	-313.123	-313.55	-332.403	-347.44	-358.625	-366.663	-371.641	-374.852	-375.23
475	3,5-Diethyl-4-methyloctane	3,5-e-4-m-C8	CCC(CC)C(C)C(CC)CCC	-232.62	-288.814	-304.592	-309.503	-309.877	-327.697	-342.137	-353.499	-361.951	-367.64	-371.372	-372.861
476	3,5-Diethyl-5-methyloctane	3,5-e-5-m-C8	CCC(CC)CC(CC)(C)CCC	-234.556	-291.521	-308.211	-313.43	-313.856	-332.486	-347.257	-358.168	-366.036	-370.888	-373.98	-374.22
477	3,6-Diethyl-2-methyloctane	3,6-e-2-m-C8	CC(C)C(CC)CCC(CC)CC	-239.922	-296.019	-312.562	-317.783	-318.185	-337.232	-352.723	-364.759	-373.699	-379.614	-383.776	-385.377
478	3,6-Diethyl-3-methyloctane	3,6-e-3-m-C8	CCC(CC)(C)CCC(CC)CC	-241.231	-298.057	-314.993	-320.297	-320.705	-339.692	-354.768	-366.044	-374.182	-379.179	-382.44	-382.877
479	3,6-Diethyl-4-methyloctane	3,6-e-4-m-C8	CCC(CC)C(C)CC(CC)CC	-237.615	-294.033	-310.29	-315.367	-315.759	-334.152	-349.018	-360.517	-369.028	-374.76	-378.742	-380.146
480	4,4-Diethyl-2-methyloctane	4,4-e-2-m-C8	CC(C)CC(CC)(CC)CCCC	-234.201	-291.388	-307.704	-312.966	-313.377	-331.721	-346.236	-357.052	-364.564	-369.731	-372.33	-372.747
481	4,4-Diethyl-3-methyloctane	4,4-e-3-m-C8	CCC(C)C(CC)(CC)CCCC	-217.005	-274.293	-292.376	-298.005	-298.424	-318.24	-333.745	-345.143	-353.556	-358.827	-362.086	-362.926
482	4,4-Diethyl-5-methyloctane	4,4-e-5-m-C8	CCCC(CC)(CC)C(C)CCC	-216.996	-274.507	-292.588	-298.204	-298.619	-318.313	-333.67	-344.904	-353.223	-358.361	-361.474	-362.317
483	4,5-Diethyl-2-methyloctane	4,5-e-2-m-C8	CC(C)CC(CC)C(CC)CCC	-240.571	-297.156	-312.978	-317.904	-318.274	-336.067	-350.407	-361.574	-369.927	-375.527	-379.154	-380.548
484	4,5-Diethyl-3-methyloctane	4,5-e-3-m-C8	CCC(C)C(CC)C(CC)CCC	-223.194	-280.034	-296.833	-302.082	-302.49	-321.472	-336.716	-348.431	-357.125	-363.262	-367.144	-368.588
485	4,5-Diethyl-4-methyloctane	4,5-e-4-m-C8	CCCC(CC)(C)C(CC)CCC	-221.588	-278.615	-296.097	-301.527	-301.939	-321.123	-336.256	-347.486	-355.545	-360.87	-363.994	-364.602
486	4,6-Diethyl-2-methyloctane	4,6-e-2-m-C8	CC(C)CC(CC)CC(CC)CC	-246.45	-302.531	-318.266	-323.224	-323.601	-341.526	-355.975	-367.01	-375.082	-380.106	-383.979	-385.045
487	4,6-Diethyl-3-methyloctane	4,6-e-3-m-C8	CCC(C)C(CC)CC(CC)CC	-237.615	-294.033	-310.29	-315.367	-315.759	-334.152	-349.018	-360.517	-369.028	-374.76	-378.742	-380.146
488	5,5-Diethyl-2-methyloctane	5,5-e-2-m-C8	CC(C)CCC(CC)(CC)CCC	-240.88	-298.48	-315.029	-320.34	-320.727	-339.083	-353.489	-364.233	-371.75	-376.804	-379.306	-379.785
489	5,5-Diethyl-3-methyloctane	5,5-e-3-m-C8	CCC(C)CC(CC)(CC)CCC	-231.377	-288.868	-305.325	-310.605	-311.026	-329.456	-344.034	-354.93	-362.516	-367.711	-370.413	-370.867
490	5,6-Diethyl-2-methyloctane	5,6-e-2-m-C8	CC(C)CCC(CC)C(CC)CC	-239.508	-295.998	-312.315	-317.42	-317.812	-336.37	-351.406	-363.211	-371.999	-377.986	-381.877	-383.491
491	6,6-Diethyl-2-methyloctane	6,6-e-2-m-C8	CC(C)CCCC(CC)(CC)CC	-240.876	-297.924	-314.487	-319.834	-320.226	-338.928	-353.747	-364.929	-372.71	-378.022	-380.789	-381.404
492	2,2-Dimethyl-4-propyloctane	2,2-m-4-p-C8	CC(C)(C)CC(CCC)CCCC	-246.393	-302.052	-318.552	-323.813	-324.234	-343.338	-358.704	-370.17	-378.478	-383.742	-386.926	-387.621
493	2,3-Dimethyl-4-propyloctane	2,3-m-4-p-C8	CC(C)C(C)C(CCC)CCCC	-237.372	-293.289	-309.646	-314.744	-315.125	-333.48	-348.209	-359.566	-367.917	-373.437	-376.945	-378.369
494	2,4-Dimethyl-4-propyloctane	2,4-m-4-p-C8	CC(C)CC(C)(CCC)CCCC	-238.907	-296.317	-313.348	-318.614	-319.036	-337.491	-351.83	-362.23	-369.673	-374.305	-376.783	-376.832
495	2,5-Dimethyl-4-propyloctane	2,5-m-4-p-C8	CC(C)CC(CCC)C(C)CCC	-241.944	-298.703	-315.308	-320.443	-320.827	-339.146	-353.699	-364.798	-372.96	-378.463	-381.804	-383.159
496	2,6-Dimethyl-4-propyloctane	2,6-m-4-p-C8	CC(C)CC(CCC)CC(C)CC	-247.964	-304.466	-320.694	-325.74	-326.124	-344.182	-358.529	-369.407	-377.299	-382.255	-385.737	-386.788
497	2,7-Dimethyl-4-propyloctane	2,7-m-4-p-C8	CC(C)CC(CCC)CCC(C)C	-249.715	-306.043	-322.622	-327.816	-328.207	-346.824	-361.655	-372.927	-381.086	-386.268	-389.764	-391.002
498	3,3-Dimethyl-4-propyloctane	3,3-m-4-p-C8	CCC(C)(C)C(CCC)CCCC	-228.425	-284.815	-302.355	-307.879	-308.288	-327.955	-343.486	-355.009	-363.213	-368.647	-371.782	-372.414
499	3,4-Dimethyl-4-propyloctane	3,4-m-4-p-C8	CCC(C)C(C)(CCC)CCCC	-232.461	-289.374	-306.752	-312.041	-312.451	-330.918	-345.281	-355.882	-363.411	-368.259	-370.907	-371.176
500	3,5-Dimethyl-4-propyloctane	3,5-m-4-p-C8	CCC(C)C(CCC)C(C)CCC	-224.566	-281.581	-299.164	-304.621	-305.043	-324.552	-340.008	-351.655	-360.159	-366.198	-369.794	-371.2
501	3,6-Dimethyl-4-propyloctane	3,6-m-4-p-C8	CCC(C)C(CCC)CC(C)CC	-239.129	-295.968	-312.717	-317.883	-318.282	-336.808	-351.572	-362.914	-371.245	-376.909	-380.5	-381.888
502	4,5-Dimethyl-4-propyloctane	4,5-m-4-p-C8	CCCC(C)(CCC)C(C)CCC	-232.452	-289.588	-306.964	-312.24	-312.645	-330.99	-345.206	-355.643	-363.078	-367.793	-370.295	-370.568
503	2,2-Dimethyl-5-propyloctane	2,2-m-5-p-C8	CC(C)(C)CCC(CCC)CCC	-253.072	-309.145	-325.877	-331.187	-331.584	-350.7	-365.957	-377.351	-385.664	-390.815	-393.902	-394.66
504	2,3-Dimethyl-5-propyloctane	2,3-m-5-p-C8	CC(C)C(C)CC(CCC)CCC	-242.358	-298.723	-315.555	-320.806	-321.201	-340.008	-355.015	-366.345	-374.661	-380.091	-383.703	-385.045
505	2,4-Dimethyl-5-propyloctane	2,4-m-5-p-C8	CC(C)CC(C)C(CCC)CCC	-241.944	-298.703	-315.308	-320.443	-320.827	-339.146	-353.699	-364.798	-372.96	-378.463	-381.804	-383.159
506	2,5-Dimethyl-5-propyloctane	2,5-m-5-p-C8	CC(C)CCC(C)(CCC)CCC	-245.586	-303.41	-320.672	-325.987	-326.386	-344.853	-359.083	-369.411	-376.86	-381.377	-383.76	-383.87
507	2,6-Dimethyl-5-propyloctane	2,6-m-5-p-C8	CC(C)CCC(CCC)C(C)CC	-240.88	-297.545	-314.645	-319.959	-320.365	-339.45	-354.698	-366.435	-375.032	-380.922	-384.527	-386.103
508	3,3-Dimethyl-5-propyloctane	3,3-m-5-p-C8	CCC(C)(C)CC(CCC)CCC	-240.677	-296.965	-313.541	-318.725	-319.172	-337.941	-352.874	-363.984	-371.919	-376.794	-379.723	-380.179
509	3,4-Dimethyl-5-propyloctane	3,4-m-5-p-C8	CCC(C)C(C)C(CCC)CCC	-233.993	-290.361	-306.923	-312.042	-312.43	-330.777	-345.429	-356.723	-364.985	-370.576	-374.022	-375.472
510	3,5-Dimethyl-5-propyloctane	3,5-m-5-p-C8	CCC(C)CC(C)(CCC)CCC	-236.082	-293.797	-310.968	-316.252	-316.686	-335.225	-349.628	-360.108	-367.625	-372.284	-374.867	-374.952
511	4,4-Dimethyl-5-propyloctane	4,4-m-5-p-C8	CCCC(C)(C)C(CCC)CCC	-228.429	-285.371	-302.897	-308.385	-308.789	-328.11	-343.228	-354.313	-362.253	-367.428	-370.299	-370.795
512	2,2-Dimethyl-3-(1-methylethyl)octane	2,2-m-3-ip-C8	CC(C)(C)C(C(C)C)CCCCC	-226.811	-284.034	-301.581	-307.124	-307.541	-327.5	-343.348	-355.266	-363.643	-369.081	-372.064	-372.66
513	2,3-Dimethyl-3-(1-methylethyl)octane	2,3-m-3-ip-C8	CC(C)C(C)(C(C)C)CCCCC	-222.389	-279.94	-297.811	-303.288	-303.705	-323.107	-338.187	-349.37	-357.159	-362.053	-364.499	-364.537
514	2,4-Dimethyl-3-(1-methylethyl)octane	2,4-m-3-ip-C8	CC(C)C(C(C)C)C(C)CCCC	-234.812	-292.821	-310.113	-315.468	-315.892	-335.173	-350.442	-362.046	-370.335	-375.843	-378.765	-379.806
515	2,5-Dimethyl-3-(1-methylethyl)octane	2,5-m-3-ip-C8	CC(C)C(C(C)C)CC(C)CCC	-233.976	-292.223	-309.441	-314.749	-315.15	-334.112	-349.122	-360.407	-368.595	-373.907	-377.208	-377.947
516	2,6-Dimethyl-3-(1-methylethyl)octane	2,6-m-3-ip-C8	CC(C)C(C(C)C)CCC(C)CC	-232.913	-291.066	-308.778	-314.265	-314.688	-334.415	-350.122	-362.045	-370.667	-376.365	-379.931	-380.891
517	2,7-Dimethyl-3-(1-methylethyl)octane	2,7-m-3-ip-C8	CC(C)C(C(C)C)CCCC(C)C	-235.737	-293.585	-311.158	-316.626	-317.038	-336.681	-352.324	-364.167	-372.715	-378.386	-381.848	-382.77
518	2,2-Dimethyl-4-(1-methylethyl)octane	2,2-m-4-ip-C8	CC(C)(C)CC(C(C)C)CCCC	-246.412	-303.788	-320.51	-325.744	-326.155	-345.086	-360.282	-371.71	-379.977	-385.264	-388.097	-388.453
519	2,3-Dimethyl-4-(1-methylethyl)octane	2,3-m-4-ip-C8	CC(C)C(C)C(C(C)C)CCCC	-228.849	-286.401	-303.435	-308.71	-309.104	-328.008	-343.055	-354.455	-362.668	-368.04	-371.343	-372.139
520	2,4-Dimethyl-4-(1-methylethyl)octane	2,4-m-4-ip-C8	CC(C)CC(C)(C(C)C)CCCC	-234.355	-292.325	-309.614	-314.868	-315.3	-333.835	-348.355	-359.097	-366.606	-371.249	-373.614	-373.429
521	2,5-Dimethyl-4-(1-methylethyl)octane	2,5-m-4-ip-C8	CC(C)CC(C(C)C)C(C)CCC	-233.421	-291.814	-309.098	-314.409	-314.806	-333.673	-348.544	-359.686	-367.712	-373.066	-376.202	-376.93
522	2,6-Dimethyl-4-(1-methylethyl)octane	2,6-m-4-ip-C8	CC(C)CC(C(C)C)CC(C)CC	-247.983	-306.202	-322.651	-327.67	-328.045	-345.93	-360.108	-370.946	-378.797	-383.777	-386.908	-387.619
523	2,7-Dimethyl-4-(1-methylethyl)octane	2,7-m-4-ip-C8	CC(C)CC(C(C)C)CCC(C)C	-249.735	-307.779	-324.579	-329.746	-330.128	-348.571	-363.234	-374.467	-382.585	-387.79	-390.936	-391.834
524	3,3-Dimethyl-4-(1-methylethyl)octane	3,3-m-4-ip-C8	CCC(C)(C)C(C(C)C)CCCC	-219.715	-277.506	-295.272	-300.801	-301.216	-320.887	-336.364	-347.96	-355.874	-360.999	-363.765	-364.103
525	3,4-Dimethyl-4-(1-methylethyl)octane	3,4-m-4-ip-C8	CCC(C)C(C)(C(C)C)CCCC	-218.218	-276.259	-294.385	-299.888	-300.307	-319.621	-334.54	-345.561	-353.137	-357.99	-360.412	-360.415
526	3,5-Dimethyl-4-(1-methylethyl)octane	3,5-m-4-ip-C8	CCC(C)C(C(C)C)C(C)CCC	-231.432	-289.893	-307.39	-312.766	-313.198	-332.469	-347.662	-359.203	-367.403	-372.982	-375.842	-376.91
527	3,6-Dimethyl-4-(1-methylethyl)octane	3,6-m-4-ip-C8	CCC(C)C(C(C)C)CC(C)CC	-230.606	-289.08	-306.507	-311.849	-312.261	-331.335	-346.417	-357.803	-365.996	-371.511	-374.897	-375.659
528	4,5-Dimethyl-4-(1-methylethyl)octane	4,5-m-4-ip-C8	CCCC(C)(C(C)C)C(C)CCC	-218.209	-276.473	-294.596	-300.087	-300.501	-319.694	-334.465	-345.322	-352.805	-357.524	-359.8	-359.807
529	2,2-Dimethyl-5-(1-methylethyl)octane	2,2-m-5-ip-C8	CC(C)(C)CCC(C(C)C)CCC	-253.092	-310.88	-327.834	-333.117	-333.505	-352.448	-367.535	-378.891	-387.163	-392.337	-395.074	-395.491
530	2,3-Dimethyl-5-(1-methylethyl)octane	2,3-m-5-ip-C8	CC(C)C(C)CC(C(C)C)CCC	-242.378	-300.458	-317.513	-322.737	-323.123	-341.755	-356.594	-367.884	-376.16	-381.613	-384.874	-385.877
531	2,4-Dimethyl-5-(1-methylethyl)octane	2,4-m-5-ip-C8	CC(C)CC(C)C(C(C)C)CCC	-233.421	-291.814	-309.098	-314.409	-314.806	-333.673	-348.544	-359.686	-367.712	-373.066	-376.202	-376.93
532	2,5-Dimethyl-5-(1-methylethyl)octane	2,5-m-5-ip-C8	CC(C)CCC(C)(C(C)C)CCC	-241.034	-299.418	-316.938	-322.242	-322.65	-341.197	-355.608	-366.277	-373.793	-378.321	-380.59	-380.468
533	2,6-Dimethyl-5-(1-methylethyl)octane	2,6-m-5-ip-C8	CC(C)CCC(C(C)C)C(C)CC	-232.357	-290.657	-308.434	-313.925	-314.344	-333.977	-349.543	-361.324	-369.784	-375.525	-378.925	-379.874
534	3,3-Dimethyl-5-(1-methylethyl)octane	3,3-m-5-ip-C8	CCC(C)(C)CC(C(C)C)CCC	-240.697	-298.7	-315.498	-320.656	-321.094	-339.689	-354.452	-365.523	-373.418	-378.316	-380.894	-381.01
535	3,4-Dimethyl-5-(1-methylethyl)octane	3,4-m-5-ip-C8	CCC(C)C(C)C(C(C)C)CCC	-225.47	-283.473	-300.712	-306.008	-306.409	-325.304	-340.274	-351.612	-359.736	-365.178	-368.42	-369.243
536	3,5-Dimethyl-5-(1-methylethyl)octane	3,5-m-5-ip-C8	CCC(C)CC(C)(C(C)C)CCC	-231.531	-289.805	-307.234	-312.507	-312.95	-331.569	-346.153	-356.975	-364.558	-369.228	-371.697	-371.55
537	4,4-Dimethyl-5-(1-methylethyl)octane	4,4-m-5-ip-C8	CCCC(C)(C)C(C(C)C)CCC	-219.719	-278.062	-295.813	-301.307	-301.717	-321.042	-336.106	-347.264	-354.914	-359.781	-362.282	-362.485
538	3-Ethyl-4-propyloctane	3-e-4-p-C8	CCC(CC)C(CCC)CCCC	-235.096	-289.85	-305.767	-310.818	-311.205	-329.649	-344.651	-356.385	-365.306	-371.521	-375.669	-377.714
539	4-Ethyl-4-propyloctane	4-e-4-p-C8	CCCC(CC)(CCC)CCCC	-236.482	-292.674	-308.811	-314.045	-314.426	-332.445	-346.551	-356.95	-364.43	-369.586	-372.226	-372.997
540	4-Ethyl-5-propyloctane	4-e-5-p-C8	CCCC(CC)C(CCC)CCC	-235.088	-290.065	-305.979	-311.017	-311.4	-329.721	-344.576	-356.146	-364.973	-371.055	-375.056	-377.105
541	3-Ethyl-5-propyloctane	3-e-5-p-C8	CCC(CC)CC(CCC)CCC	-240.966	-295.441	-311.268	-316.337	-316.727	-335.181	-350.145	-361.582	-370.129	-375.633	-379.882	-381.602
542	3-Ethyl-4-(1-methylethyl)octane	3-e-4-ip-C8	CCC(CC)C(C(C)C)CCCC	-226.573	-282.962	-299.557	-304.784	-305.184	-324.176	-339.496	-351.274	-360.057	-366.123	-370.066	-371.484
543	4-Ethyl-4-(1-methylethyl)octane	4-e-4-ip-C8	CCCC(CC)(C(C)C)CCCC	-221.18	-278.53	-296.345	-301.912	-302.323	-321.881	-337.134	-348.255	-356.617	-361.671	-364.689	-365.429
544	4-Ethyl-5-(1-methylethyl)octane	4-e-5-ip-C8	CCCC(CC)C(C(C)C)CCC	-226.564	-283.176	-299.768	-304.983	-305.379	-324.249	-339.421	-351.035	-359.725	-365.657	-369.454	-370.876
545	3-Ethyl-5-(1-methylethyl)octane	3-e-5-ip-C8	CCC(CC)CC(C(C)C)CCC	-240.986	-297.176	-313.225	-318.267	-318.648	-336.928	-351.723	-363.121	-371.628	-377.155	-381.053	-382.434
546	2-Methyl-4-(1-methylpropyl)octane	2-m-4-sb-C8	CC(C)CC(C(C)CC)CCCC	-241.953	-298.488	-315.097	-320.244	-320.633	-339.074	-353.774	-365.037	-373.293	-378.929	-382.416	-383.768
547	3-Methyl-4-(1-methylpropyl)octane	3-m-4-sb-C8	CCC(C)C(C(C)CC)CCCC	-224.575	-281.367	-298.952	-304.422	-304.848	-324.479	-340.083	-351.894	-360.492	-366.664	-370.406	-371.808
548	2-Methyl-4-(2-methylpropyl)octane	2-m-4-ib-C8	CC(C)CC(CC(C)C)CCCC	-250.788	-306.986	-323.073	-328.101	-328.475	-346.448	-360.731	-371.529	-379.347	-384.275	-387.653	-388.667
549	4-(1,1-Dimethylethyl)-2-methyloctane	4-tb-2-m-C8	CC(C)CC(C(C)(C)C)CCCC	-240.996	-298.648	-315.875	-321.288	-321.682	-340.986	-356.226	-367.504	-375.603	-380.736	-383.567	-383.806
550	4-(1,1-Dimethylethyl)-3-methyloctane	4-tb-3-m-C8	CCC(C)C(C(C)(C)C)CCCC	-223.431	-281.106	-298.858	-304.422	-304.847	-324.797	-340.568	-352.423	-360.712	-366.22	-369.142	-369.764
551	4-(1,1-Dimethylethyl)-4-methyloctane	4-tb-4-m-C8	CCCC(C(C)(C)C)(C)CCCC	-222.226	-280.161	-298.228	-303.836	-304.248	-323.806	-338.891	-349.929	-357.454	-362.089	-363.852	-363.337
552	4-(1,1-Dimethylethyl)-5-methyloctane	4-tb-5-m-C8	CCCC(C(C)(C)C)C(C)CCC	-223.422	-281.32	-299.07	-304.621	-305.041	-324.869	-340.493	-352.184	-360.379	-365.754	-368.53	-369.156
553	5-(1,1-Dimethylethyl)-2-methyloctane	5-tb-2-m-C8	CC(C)CCC(C(C)(C)C)CCC	-239.923	-297.705	-315.424	-321.003	-321.414	-341.362	-357.151	-368.902	-377.343	-382.728	-385.678	-386.141
554	5-(1,1-Dimethylethyl)-3-methyloctane	5-tb-3-m-C8	CCC(C)CC(C(C)(C)C)CCC	-238.172	-296.128	-313.496	-318.927	-319.331	-338.72	-354.024	-365.382	-373.555	-378.715	-381.65	-381.926
555	2,2,3,3,4,4-Hexamethylheptane	2,2,3,3,4,4-m-C7	CC(C)(C)C(C)(C)C(C)(C)CCC	-217.891	-278.055	-295.595	-300.922	-301.341	-319.859	-333.956	-343.913	-350.52	-353.686	-354.292	-352.018
556	2,2,3,3,4,5-Hexamethylheptane	2,2,3,3,4,5-m-C7	CC(C)(C)C(C)(C)C(C)C(C)CC	-209.491	-269.625	-287.603	-293.075	-293.503	-312.689	-327.477	-338.08	-345.212	-349.283	-350.704	-349.247
557	2,2,3,3,4,6-Hexamethylheptane	2,2,3,3,4,6-m-C7	CC(C)(C)C(C)(C)C(C)CC(C)C	-226.567	-286.779	-304.278	-309.555	-309.956	-328.341	-342.403	-352.462	-359.222	-362.749	-363.932	-362.168
558	2,2,3,3,5,5-Hexamethylheptane	2,2,3,3,5,5-m-C7	CC(C)(C)C(C)(C)CC(C)(C)CC	-228.344	-288.3	-305.267	-310.419	-310.859	-328.968	-342.866	-352.85	-359.073	-361.974	-362.499	-360.077
559	2,2,3,3,5,6-Hexamethylheptane	2,2,3,3,5,6-m-C7	CC(C)(C)C(C)(C)CC(C)C(C)C	-235.818	-295.994	-313.905	-319.302	-319.748	-338.719	-353.46	-364.088	-371.248	-375.253	-376.489	-375.061
560	2,2,3,3,6,6-Hexamethylheptane	2,2,3,3,6,6-m-C7	CC(C)(C)C(C)(C)CCC(C)(C)C	-254.284	-314.451	-332.002	-337.341	-337.748	-356.397	-370.73	-380.877	-387.699	-391.056	-391.554	-389.379
561	2,2,3,4,4,5-Hexamethylheptane	2,2,3,4,4,5-m-C7	CC(C)(C)C(C)C(C)(C)C(C)CC	-212.561	-272.497	-289.66	-294.841	-295.24	-313.342	-327.287	-337.464	-343.796	-347.563	-348.58	-347.035
562	2,2,3,4,4,6-Hexamethylheptane	2,2,3,4,4,6-m-C7	CC(C)(C)C(C)C(C)(C)CC(C)C	-218.288	-278.624	-296.083	-301.414	-301.853	-320.569	-335.064	-345.654	-352.328	-356.245	-357.33	-355.785
563	2,2,3,4,5,5-Hexamethylheptane	2,2,3,4,5,5-m-C7	CC(C)(C)C(C)C(C)C(C)(C)CC	-224.605	-284.78	-302.736	-308.211	-308.621	-327.816	-342.647	-353.331	-360.365	-364.415	-365.753	-364.229
564	2,2,3,4,5,6-Hexamethylheptane	2,2,3,4,5,6-m-C7	CC(C)(C)C(C)C(C)C(C)C(C)C	-233.198	-292.981	-310.111	-315.287	-315.667	-333.919	-348.185	-358.806	-365.977	-370.044	-371.84	-371.052
565	2,2,3,4,6,6-Hexamethylheptane	2,2,3,4,6,6-m-C7	CC(C)(C)C(C)C(C)CC(C)(C)C	-241.335	-301.588	-319.426	-324.9	-325.331	-344.772	-359.992	-370.993	-378.459	-382.891	-384.367	-383.093
566	2,2,3,5,5,6-Hexamethylheptane	2,2,3,5,5,6-m-C7	CC(C)(C)C(C)CC(C)(C)C(C)C	-243.389	-303.669	-321.613	-327.022	-327.452	-346.485	-361.212	-371.877	-379.048	-383	-384.299	-382.568
567	2,2,3,5,6,6-Hexamethylheptane	2,2,3,5,6,6-m-C7	CC(C)(C)C(C)CC(C)C(C)(C)C	-254.052	-314.209	-331.942	-337.297	-337.69	-356.516	-371.061	-381.614	-388.871	-392.851	-394.248	-392.717
568	2,2,4,4,5,5-Hexamethylheptane	2,2,4,4,5,5-m-C7	CC(C)(C)CC(C)(C)C(C)(C)CC	-224.17	-283.919	-301.033	-306.222	-306.628	-324.711	-338.598	-348.692	-354.903	-357.731	-358.374	-355.995
569	2,2,4,4,5,6-Hexamethylheptane	2,2,4,4,5,6-m-C7	CC(C)(C)CC(C)(C)C(C)C(C)C	-224.087	-284.36	-301.771	-307.125	-307.529	-326.275	-340.824	-351.414	-358.114	-361.856	-363.243	-361.601
570	2,2,4,4,6,6-Hexamethylheptane	2,2,4,4,6,6-m-C7	CC(C)(C)CC(C)(C)CC(C)(C)C	-233.343	-293.475	-309.823	-314.931	-315.35	-333.481	-347.575	-357.838	-364.033	-367.052	-367.866	-365.481
571	2,2,4,5,5,6-Hexamethylheptane	2,2,4,5,5,6-m-C7	CC(C)(C)CC(C)C(C)(C)C(C)C	-242.02	-302.075	-319.349	-324.532	-324.935	-343.166	-357.292	-367.449	-374.115	-377.824	-378.895	-377.115
572	2,3,3,4,4,5-Hexamethylheptane	2,3,3,4,4,5-m-C7	CC(C)C(C)(C)C(C)(C)C(C)CC	-195.437	-255.605	-273.657	-279.078	-279.491	-298.379	-312.742	-323.115	-330.062	-333.567	-335.06	-333.145
573	2,3,3,4,4,6-Hexamethylheptane	2,3,3,4,4,6-m-C7	CC(C)C(C)(C)C(C)(C)CC(C)C	-213.109	-273.298	-291.013	-296.319	-296.751	-315.269	-329.44	-339.686	-346.441	-349.789	-350.955	-349.052
574	2,3,3,4,5,5-Hexamethylheptane	2,3,3,4,5,5-m-C7	CC(C)C(C)(C)C(C)C(C)(C)CC	-209.636	-269.65	-286.777	-291.918	-292.314	-310.214	-323.95	-333.967	-340.048	-343.544	-344.367	-342.6
575	2,3,3,4,5,6-Hexamethylheptane	2,3,3,4,5,6-m-C7	CC(C)C(C)(C)C(C)C(C)C(C)C	-224.758	-284.655	-301.745	-306.84	-307.214	-325.031	-338.829	-348.954	-355.597	-359.399	-360.922	-359.841
576	2,3,3,5,5,6-Hexamethylheptane	2,3,3,5,5,6-m-C7	CC(C)C(C)(C)CC(C)(C)C(C)C	-226.932	-287.193	-304.661	-309.945	-310.354	-328.77	-342.911	-353.264	-359.793	-363.166	-364.339	-362.303
577	2,3,4,4,5,5-Hexamethylheptane	2,3,4,4,5,5-m-C7	CC(C)C(C)C(C)(C)C(C)(C)CC	-202.981	-263.084	-281.081	-286.493	-286.905	-305.739	-320.16	-330.577	-337.415	-340.953	-342.299	-340.619
578	2,3,4,4,5,6-Hexamethylheptane	2,3,4,4,5,6-m-C7	CC(C)C(C)C(C)(C)C(C)C(C)C	-214.842	-275.091	-292.753	-298.063	-298.454	-316.968	-331.307	-341.681	-348.472	-352.618	-354.312	-353.381
579	3,3,4,4,5,5-Hexamethylheptane	3,3,4,4,5,5-m-C7	CCC(C)(C)C(C)(C)C(C)(C)CC	-207.997	-268.03	-285.808	-291.132	-291.548	-310.049	-324.116	-334.264	-340.752	-343.714	-344.448	-342.112
580	3-Ethyl-2,2,3,4-tetramethylheptane	3-e-2,2,3,4-m-C7	CC(C)(C)C(CC)(C)C(C)CCC	-228.094	-285.757	-303.067	-308.377	-308.79	-327.528	-342.122	-352.717	-360.082	-364.456	-366.164	-365.387
581	3-Ethyl-2,2,3,5-tetramethylheptane	3-e-2,2,3,5-m-C7	CC(C)(C)C(CC)(C)CC(C)CC	-217.12	-276.356	-294.741	-300.396	-300.847	-320.817	-336.374	-347.909	-355.539	-360.214	-362.039	-361.207
582	3-Ethyl-2,2,3,6-tetramethylheptane	3-e-2,2,3,6-m-C7	CC(C)(C)C(CC)(C)CCC(C)C	-226.624	-285.968	-304.445	-310.131	-310.548	-330.444	-345.829	-357.212	-364.774	-369.307	-370.932	-370.125
583	3-Ethyl-2,2,4,4-tetramethylheptane	3-e-2,2,4,4-m-C7	CC(C)(C)C(CC)C(C)(C)CCC	-227.796	-285.065	-301.914	-307.145	-307.547	-326.046	-340.455	-350.986	-358.239	-362.569	-364.184	-363.228
584	3-Ethyl-2,2,4,5-tetramethylheptane	3-e-2,2,4,5-m-C7	CC(C)(C)C(CC)C(C)C(C)CC	-220.955	-280.069	-297.683	-303.108	-303.518	-322.845	-338.054	-349.537	-357.357	-362.339	-364.845	-364.911
585	3-Ethyl-2,2,4,6-tetramethylheptane	3-e-2,2,4,6-m-C7	CC(C)(C)C(CC)C(C)CC(C)C	-228.906	-288.411	-306.069	-311.508	-311.915	-331.214	-346.323	-357.611	-365.333	-370.227	-372.627	-372.599
586	3-Ethyl-2,2,5,5-tetramethylheptane	3-e-2,2,5,5-m-C7	CC(C)(C)C(CC)CC(C)(C)CC	-236.369	-295.717	-313.342	-318.8	-319.253	-338.824	-354.199	-365.387	-373.129	-377.727	-379.734	-378.76
587	3-Ethyl-2,2,5,6-tetramethylheptane	3-e-2,2,5,6-m-C7	CC(C)(C)C(CC)CC(C)C(C)C	-238.05	-297.475	-315.356	-320.881	-321.282	-340.891	-356.341	-367.748	-375.871	-381.024	-383.714	-383.626
588	3-Ethyl-2,2,6,6-tetramethylheptane	3-e-2,2,6,6-m-C7	CC(C)(C)C(CC)CCC(C)(C)C	-248.764	-307.898	-325.678	-331.261	-331.665	-351.584	-367.282	-378.754	-386.874	-391.748	-393.914	-393.241
589	3-Ethyl-2,3,4,4-tetramethylheptane	3-e-2,3,4,4-m-C7	CC(C)C(CC)(C)C(C)(C)CCC	-222.388	-280.311	-297.578	-302.8	-303.202	-321.442	-335.489	-345.723	-352.747	-356.576	-358.052	-356.974
590	3-Ethyl-2,3,4,5-tetramethylheptane	3-e-2,3,4,5-m-C7	CC(C)C(CC)(C)C(C)C(C)CC	-206.604	-266.069	-284.591	-290.188	-290.616	-310.304	-325.552	-336.824	-344.375	-349.283	-351.541	-351.339
591	3-Ethyl-2,3,4,6-tetramethylheptane	3-e-2,3,4,6-m-C7	CC(C)C(CC)(C)C(C)CC(C)C	-223.68	-283.223	-301.265	-306.668	-307.069	-325.956	-340.478	-351.207	-358.385	-362.749	-364.769	-364.26
592	3-Ethyl-2,3,5,5-tetramethylheptane	3-e-2,3,5,5-m-C7	CC(C)C(CC)(C)CC(C)(C)CC	-223.922	-283.117	-300.127	-305.271	-305.705	-323.906	-338.058	-348.56	-355.326	-359.011	-360.642	-359.277
593	3-Ethyl-2,3,5,6-tetramethylheptane	3-e-2,3,5,6-m-C7	CC(C)C(CC)(C)CC(C)C(C)C	-231.396	-290.811	-308.764	-314.154	-314.595	-333.657	-348.652	-359.797	-367.501	-372.29	-374.632	-374.26
594	3-Ethyl-2,4,4,5-tetramethylheptane	3-e-2,4,4,5-m-C7	CC(C)C(CC)C(C)(C)C(C)CC	-211.724	-270.99	-288.614	-293.962	-294.362	-313.175	-327.831	-338.72	-345.888	-350.492	-352.764	-352.474
595	3-Ethyl-2,4,4,6-tetramethylheptane	3-e-2,4,4,6-m-C7	CC(C)C(CC)C(C)(C)CC(C)C	-217.451	-277.117	-295.037	-300.535	-300.974	-320.401	-335.608	-346.909	-354.42	-359.173	-361.514	-361.224
596	3-Ethyl-2,4,5,5-tetramethylheptane	3-e-2,4,5,5-m-C7	CC(C)C(CC)C(C)C(C)(C)CC	-217.78	-277.163	-294.886	-300.319	-300.73	-319.953	-335.002	-346.094	-353.702	-358.53	-360.959	-360.464
597	3-Ethyl-2,4,5,6-tetramethylheptane	3-e-2,4,5,6-m-C7	CC(C)C(CC)C(C)C(C)C(C)C	-226.373	-285.364	-302.261	-307.395	-307.776	-326.056	-340.54	-351.569	-359.314	-364.159	-367.046	-367.287
598	3-Ethyl-3,4,4,5-tetramethylheptane	3-e-3,4,4,5-m-C7	CCC(CC)(C)C(C)(C)C(C)CC	-192.383	-251.714	-270.519	-276.233	-276.646	-296.538	-311.78	-323.115	-330.48	-334.822	-336.734	-335.656
599	3-Ethyl-3,4,5,5-tetramethylheptane	3-e-3,4,5,5-m-C7	CCC(CC)(C)C(C)C(C)(C)CC	-206.614	-265.728	-283.209	-288.499	-288.92	-307.453	-321.864	-332.572	-339.304	-343.43	-344.977	-343.914
600	4-Ethyl-2,2,3,3-tetramethylheptane	4-e-2,2,3,3-m-C7	CC(C)(C)C(C)(C)C(CC)CCC	-210.232	-269.057	-286.743	-292.262	-292.681	-312.211	-327.44	-338.421	-346.108	-350.601	-352.662	-351.749
601	4-Ethyl-2,2,3,4-tetramethylheptane	4-e-2,2,3,4-m-C7	CC(C)(C)C(C)C(CC)(C)CCC	-213.714	-272.812	-290.06	-295.327	-295.745	-314.222	-328.59	-339.182	-346.114	-350.293	-351.793	-350.852
602	4-Ethyl-2,2,3,5-tetramethylheptane	4-e-2,2,3,5-m-C7	CC(C)(C)C(C)C(CC)C(C)CC	-221.496	-280.763	-298.473	-303.94	-304.36	-323.863	-339.206	-350.557	-358.54	-363.75	-366.336	-366.124
603	4-Ethyl-2,2,3,6-tetramethylheptane	4-e-2,2,3,6-m-C7	CC(C)(C)C(C)C(CC)CC(C)C	-238.874	-297.884	-314.617	-319.762	-320.144	-338.457	-352.897	-363.7	-371.341	-376.016	-378.346	-378.084
604	4-Ethyl-2,2,4,5-tetramethylheptane	4-e-2,2,4,5-m-C7	CC(C)(C)CC(CC)(C)C(C)CC	-225.467	-284.524	-301.712	-306.958	-307.369	-325.818	-340.241	-350.938	-357.863	-361.896	-363.759	-362.598
605	4-Ethyl-2,2,4,6-tetramethylheptane	4-e-2,2,4,6-m-C7	CC(C)(C)CC(CC)(C)CC(C)C	-231.913	-291.467	-308.307	-313.531	-313.955	-332.391	-346.79	-357.286	-364.126	-367.942	-369.635	-368.253
606	4-Ethyl-2,2,5,5-tetramethylheptane	4-e-2,2,5,5-m-C7	CC(C)(C)CC(CC)C(C)(C)CC	-234.989	-294.277	-312.044	-317.565	-317.991	-337.608	-353.045	-364.267	-371.918	-376.593	-378.638	-377.645
607	4-Ethyl-2,2,5,6-tetramethylheptane	4-e-2,2,5,6-m-C7	CC(C)(C)CC(CC)C(C)C(C)C	-243.936	-302.751	-319.335	-324.429	-324.827	-343.134	-357.768	-368.824	-376.622	-381.383	-383.801	-383.6
608	4-Ethyl-2,2,6,6-tetramethylheptane	4-e-2,2,6,6-m-C7	CC(C)(C)CC(CC)CC(C)(C)C	-252.957	-311.515	-328.241	-333.499	-333.936	-352.992	-368.262	-379.429	-387.184	-391.688	-393.782	-392.853
609	4-Ethyl-2,3,3,4-tetramethylheptane	4-e-2,3,3,4-m-C7	CC(C)C(C)(C)C(CC)(C)CCC	-196.558	-255.951	-274.487	-280.139	-280.545	-300.179	-315.169	-326.228	-333.542	-337.666	-339.337	-338.159
610	4-Ethyl-2,3,3,5-tetramethylheptane	4-e-2,3,3,5-m-C7	CC(C)C(C)(C)C(CC)C(C)CC	-212.515	-271.744	-289.318	-294.66	-295.066	-313.957	-328.698	-339.685	-346.977	-351.693	-353.927	-353.7
611	4-Ethyl-2,3,3,6-tetramethylheptane	4-e-2,3,3,6-m-C7	CC(C)C(C)(C)C(CC)CC(C)C	-230.08	-289.286	-306.335	-311.527	-311.901	-330.146	-344.356	-354.766	-361.869	-366.209	-368.353	-367.741
612	4-Ethyl-2,3,4,5-tetramethylheptane	4-e-2,3,4,5-m-C7	CC(C)C(C)C(CC)(C)C(C)CC	-205.813	-265.316	-283.887	-289.49	-289.912	-309.523	-324.686	-335.859	-343.285	-348.081	-350.377	-350.114
613	4-Ethyl-2,3,4,6-tetramethylheptane	4-e-2,3,4,6-m-C7	CC(C)C(C)C(CC)(C)CC(C)C	-221.95	-281.382	-299.116	-304.47	-304.906	-323.736	-338.501	-349.394	-356.754	-361.34	-363.578	-363.128
614	4-Ethyl-2,3,5,5-tetramethylheptane	4-e-2,3,5,5-m-C7	CC(C)C(C)C(CC)C(C)(C)CC	-217.238	-276.469	-294.097	-299.486	-299.888	-318.935	-333.85	-345.074	-352.52	-357.118	-359.468	-359.251
615	4-Ethyl-2,3,5,6-tetramethylheptane	4-e-2,3,5,6-m-C7	CC(C)C(C)C(CC)C(C)C(C)C	-226.373	-285.364	-302.261	-307.395	-307.776	-326.056	-340.54	-351.569	-359.314	-364.159	-367.046	-367.287
616	4-Ethyl-2,4,5,5-tetramethylheptane	4-e-2,4,5,5-m-C7	CC(C)CC(CC)(C)C(C)(C)CC	-210.055	-269.406	-287.875	-293.474	-293.906	-313.428	-328.478	-339.686	-346.859	-351.044	-352.629	-351.562
617	4-Ethyl-3,3,4,5-tetramethylheptane	4-e-3,3,4,5-m-C7	CCC(C)(C)C(CC)(C)C(C)CC	-218.213	-276.073	-293.61	-298.894	-299.303	-317.801	-332.1	-342.611	-349.686	-353.731	-355.449	-354.471
618	4-Ethyl-3,3,5,5-tetramethylheptane	4-e-3,3,5,5-m-C7	CCC(C)(C)C(CC)C(C)(C)CC	-220.696	-277.981	-295.063	-300.316	-300.722	-319.277	-333.729	-344.376	-351.43	-355.705	-357.368	-356.29
619	5-Ethyl-2,2,3,3-tetramethylheptane	5-e-2,2,3,3-m-C7	CC(C)(C)C(C)(C)CC(CC)CC	-234.426	-292.711	-309.617	-314.832	-315.274	-333.891	-348.589	-359.325	-366.716	-370.795	-372.668	-371.618
620	5-Ethyl-2,2,3,4-tetramethylheptane	5-e-2,2,3,4-m-C7	CC(C)(C)C(C)C(C)C(CC)CC	-230.922	-289.542	-306.232	-311.361	-311.747	-330.087	-344.627	-355.625	-363.366	-368.128	-370.564	-370.397
621	5-Ethyl-2,2,3,5-tetramethylheptane	5-e-2,2,3,5-m-C7	CC(C)(C)C(C)CC(CC)(C)CC	-241.086	-300.563	-318.218	-323.603	-324.032	-343.071	-357.898	-368.641	-376.034	-380.25	-382.035	-380.788
622	5-Ethyl-2,2,3,6-tetramethylheptane	5-e-2,2,3,6-m-C7	CC(C)(C)C(C)CC(CC)C(C)C	-247.529	-306.56	-323.562	-328.747	-329.13	-347.596	-362.182	-373.138	-380.999	-385.764	-388.236	-387.991
623	5-Ethyl-2,2,4,4-tetramethylheptane	5-e-2,2,4,4-m-C7	CC(C)(C)CC(C)(C)C(CC)CC	-221.457	-280.648	-297.975	-303.411	-303.819	-323.021	-338.081	-349.151	-356.411	-360.779	-362.891	-361.815
624	5-Ethyl-2,2,4,5-tetramethylheptane	5-e-2,2,4,5-m-C7	CC(C)(C)CC(C)C(CC)(C)CC	-238.999	-298.153	-315.781	-321.112	-321.541	-340.405	-355.205	-366.054	-373.371	-377.71	-379.506	-378.429
625	5-Ethyl-2,2,4,6-tetramethylheptane	5-e-2,2,4,6-m-C7	CC(C)(C)CC(C)C(CC)C(C)C	-234.51	-293.972	-311.576	-317.008	-317.44	-336.909	-352.347	-363.756	-371.796	-377.005	-379.573	-379.327
626	5-Ethyl-2,2,5,6-tetramethylheptane	5-e-2,2,5,6-m-C7	CC(C)(C)CCC(CC)(C)C(C)C	-249.862	-309.269	-326.862	-332.193	-332.595	-351.335	-365.922	-376.586	-383.952	-388.093	-389.697	-388.579
627	5-Ethyl-2,3,3,4-tetramethylheptane	5-e-2,3,3,4-m-C7	CC(C)C(C)(C)C(C)C(CC)CC	-222.483	-281.217	-297.866	-302.914	-303.295	-321.199	-335.271	-345.773	-352.986	-357.482	-359.646	-359.186
628	5-Ethyl-2,3,3,5-tetramethylheptane	5-e-2,3,3,5-m-C7	CC(C)C(C)(C)CC(CC)(C)CC	-224.629	-284.088	-301.266	-306.526	-306.934	-325.355	-339.597	-350.027	-356.779	-360.416	-362.075	-360.522
629	5-Ethyl-2,3,3,6-tetramethylheptane	5-e-2,3,3,6-m-C7	CC(C)C(C)(C)CC(CC)C(C)C	-236.865	-296.02	-313.233	-318.473	-318.892	-337.565	-352.333	-363.401	-371.176	-375.913	-378.287	-377.842
630	5-Ethyl-2,3,4,4-tetramethylheptane	5-e-2,3,4,4-m-C7	CC(C)C(C)C(C)(C)C(CC)CC	-212.213	-271.379	-288.957	-294.349	-294.743	-313.713	-328.564	-339.418	-346.769	-351.541	-353.96	-353.595
631	5-Ethyl-2,3,4,5-tetramethylheptane	5-e-2,3,4,5-m-C7	CC(C)C(C)C(C)C(CC)(C)CC	-221.737	-280.734	-298.176	-303.421	-303.82	-322.27	-336.743	-347.559	-354.853	-359.285	-361.533	-361.155
632	5-Ethyl-2,4,4,5-tetramethylheptane	5-e-2,4,4,5-m-C7	CC(C)CC(C)(C)C(CC)(C)CC	-210.055	-269.406	-287.875	-293.474	-293.906	-313.428	-328.478	-339.686	-346.859	-351.044	-352.629	-351.562
633	5-Ethyl-3,3,4,4-tetramethylheptane	5-e-3,3,4,4-m-C7	CCC(C)(C)C(C)(C)C(CC)CC	-200.351	-259.373	-277.286	-282.779	-283.195	-302.484	-317.417	-328.315	-335.712	-339.876	-341.947	-340.833
634	3,3-Diethyl-2,2-dimethylheptane	3,3-e-2,2-m-C7	CC(C)(C)C(CC)(CC)CCCC	-214.142	-271.572	-289.78	-295.446	-295.86	-315.713	-331.139	-342.574	-350.337	-355.196	-357.227	-356.902
635	3,3-Diethyl-2,4-dimethylheptane	3,3-e-2,4-m-C7	CC(C)C(CC)(CC)C(C)CCC	-217.51	-273.696	-291.144	-296.463	-296.863	-315.57	-330.171	-341.032	-348.752	-353.519	-356.099	-356.237
636	3,3-Diethyl-2,5-dimethylheptane	3,3-e-2,5-m-C7	CC(C)C(CC)(CC)CC(C)CC	-216.074	-274.724	-292.858	-298.472	-298.923	-318.892	-334.616	-346.235	-354.703	-359.796	-362.876	-363.299
637	3,3-Diethyl-2,6-dimethylheptane	3,3-e-2,6-m-C7	CC(C)C(CC)(CC)CCC(C)C	-225.578	-284.336	-302.562	-308.207	-308.623	-328.52	-344.071	-355.538	-363.937	-368.889	-371.769	-372.217
638	3,3-Diethyl-4,4-dimethylheptane	3,3-e-4,4-m-C7	CCC(CC)(CC)C(C)(C)CCC	-204.252	-262.103	-280.534	-286.162	-286.568	-306.059	-321.042	-332.229	-339.609	-344.005	-345.9	-345.378
639	3,3-Diethyl-4,5-dimethylheptane	3,3-e-4,5-m-C7	CCC(CC)(CC)C(C)C(C)CC	-205.39	-264.103	-282.582	-288.306	-288.733	-308.924	-324.757	-336.406	-344.793	-350.119	-353.214	-353.85
640	3,3-Diethyl-5,5-dimethylheptane	3,3-e-5,5-m-C7	CCC(CC)(CC)CC(C)(C)CC	-223.768	-282.18	-298.218	-303.369	-303.782	-321.793	-335.94	-346.515	-353.283	-357.493	-359.358	-358.594
641	3,4-Diethyl-2,2-dimethylheptane	3,4-e-2,2-m-C7	CC(C)(C)C(CC)C(CC)CCC	-222.05	-279.773	-296.739	-302.082	-302.488	-321.789	-337.201	-348.96	-357.346	-362.818	-365.88	-366.545
642	3,4-Diethyl-2,3-dimethylheptane	3,4-e-2,3-m-C7	CC(C)C(CC)(C)C(CC)CCC	-207.345	-265.5	-283.73	-289.375	-289.794	-309.826	-325.515	-337.166	-345.271	-350.601	-353.499	-353.841
643	3,4-Diethyl-2,4-dimethylheptane	3,4-e-2,4-m-C7	CC(C)C(CC)C(CC)(C)CCC	-212.878	-271.306	-289.014	-294.449	-294.867	-314.055	-329.134	-340.437	-348.206	-353.222	-355.977	-356.292
644	3,4-Diethyl-2,5-dimethylheptane	3,4-e-2,5-m-C7	CC(C)C(CC)C(CC)C(C)CC	-214.671	-273.146	-290.623	-296.048	-296.469	-315.999	-331.561	-343.32	-351.877	-357.865	-361.542	-362.359
645	3,4-Diethyl-2,6-dimethylheptane	3,4-e-2,6-m-C7	CC(C)C(CC)C(CC)CC(C)C	-232.048	-290.267	-306.767	-311.87	-312.253	-330.594	-345.252	-356.463	-364.678	-370.13	-373.552	-374.319
646	3,4-Diethyl-3,4-dimethylheptane	3,4-e-3,4-m-C7	CCC(CC)(C)C(CC)(C)CCC	-193.504	-252.06	-271.349	-277.294	-277.7	-298.338	-314.207	-326.228	-333.96	-338.922	-341.01	-340.67
647	3,4-Diethyl-3,5-dimethylheptane	3,4-e-3,5-m-C7	CCC(CC)(C)C(CC)C(C)CC	-209.494	-267.822	-285.749	-291.241	-291.672	-311.195	-326.611	-338.29	-346.234	-351.579	-354.538	-355.014
648	3,4-Diethyl-4,5-dimethylheptane	3,4-e-4,5-m-C7	CCC(CC)C(CC)(C)C(C)CC	-203.183	-261.605	-280.092	-285.775	-286.201	-306.268	-321.943	-333.596	-341.582	-347.004	-350.025	-350.327
649	3,5-Diethyl-2,2-dimethylheptane	3,5-e-2,2-m-C7	CC(C)(C)C(CC)CC(CC)CC	-236.658	-294.193	-311.069	-316.411	-316.808	-336.064	-351.47	-362.985	-371.339	-376.566	-379.893	-380.183
650	3,5-Diethyl-2,3-dimethylheptane	3,5-e-2,3-m-C7	CC(C)C(CC)(C)CC(CC)CC	-230.004	-287.529	-304.477	-309.684	-310.12	-328.83	-343.782	-355.034	-362.969	-367.832	-370.811	-370.818
651	3,5-Diethyl-2,4-dimethylheptane	3,5-e-2,4-m-C7	CC(C)C(CC)C(C)C(CC)CC	-224.097	-281.926	-298.382	-303.469	-303.856	-322.224	-336.982	-348.388	-356.703	-362.242	-365.77	-366.632
652	3,5-Diethyl-2,5-dimethylheptane	3,5-e-2,5-m-C7	CC(C)C(CC)CC(CC)(C)CC	-234.562	-292.914	-309.838	-315.053	-315.471	-334.151	-349.018	-360.164	-368.162	-373.163	-376.023	-376.062
653	3,5-Diethyl-2,6-dimethylheptane	3,5-e-2,6-m-C7	CC(C)C(CC)CC(CC)C(C)C	-241.005	-298.911	-315.182	-320.198	-320.569	-338.676	-353.302	-364.661	-373.126	-378.677	-382.224	-383.265
654	3,5-Diethyl-3,4-dimethylheptane	3,5-e-3,4-m-C7	CCC(CC)(C)C(C)C(CC)CC	-219.461	-277.295	-294.298	-299.495	-299.9	-318.438	-333.185	-344.378	-352.242	-357.368	-360.256	-360.5
655	3,5-Diethyl-3,5-dimethylheptane	3,5-e-3,5-m-C7	CCC(CC)(C)CC(CC)(C)CC	-222.326	-280.982	-297.87	-303.106	-303.513	-321.941	-336.282	-346.79	-353.765	-357.666	-359.811	-358.742
656	3,5-Diethyl-4,4-dimethylheptane	3,5-e-4,4-m-C7	CCC(CC)C(C)(C)C(CC)CC	-209.583	-267.668	-285.162	-290.635	-291.033	-310.458	-325.821	-337.155	-345.065	-350.463	-353.609	-353.809
657	4,4-Diethyl-2,2-dimethylheptane	4,4-e-2,2-m-C7	CC(C)(C)CC(CC)(CC)CCC	-229.488	-287.824	-303.771	-308.962	-309.345	-327.345	-341.512	-352.006	-358.883	-363.223	-365.078	-364.418
658	4,4-Diethyl-2,3-dimethylheptane	4,4-e-2,3-m-C7	CC(C)C(C)C(CC)(CC)CCC	-208.774	-267.587	-285.847	-291.513	-291.928	-311.783	-327.28	-338.553	-346.765	-351.762	-354.654	-355.128
659	4,4-Diethyl-2,5-dimethylheptane	4,4-e-2,5-m-C7	CC(C)CC(CC)(CC)C(C)CC	-214.728	-273.562	-291.811	-297.433	-297.875	-317.672	-333.171	-344.549	-352.729	-357.753	-360.706	-361.057
660	4,4-Diethyl-2,6-dimethylheptane	4,4-e-2,6-m-C7	CC(C)CC(CC)(CC)CC(C)C	-231.924	-290.658	-307.139	-312.394	-312.828	-331.153	-345.663	-356.459	-363.737	-368.658	-370.95	-370.878
661	4,4-Diethyl-3,3-dimethylheptane	4,4-e-3,3-m-C7	CCC(C)(C)C(CC)(CC)CCC	-204.252	-262.103	-280.534	-286.162	-286.568	-306.059	-321.042	-332.229	-339.609	-344.005	-345.9	-345.378
662	4,4-Diethyl-3,5-dimethylheptane	4,4-e-3,5-m-C7	CCC(C)C(CC)(CC)C(C)CC	-213.348	-269.8	-287.506	-292.863	-293.269	-312.011	-326.599	-337.463	-345.063	-349.923	-352.624	-352.723
663	4,5-Diethyl-2,2-dimethylheptane	4,5-e-2,2-m-C7	CC(C)(C)CC(CC)C(CC)CC	-241.66	-299.313	-315.456	-320.503	-320.907	-339.302	-354.21	-365.644	-374.011	-379.467	-382.525	-382.945
664	4,5-Diethyl-2,3-dimethylheptane	4,5-e-2,3-m-C7	CC(C)C(C)C(CC)C(CC)CC	-224.097	-281.926	-298.382	-303.469	-303.856	-322.224	-336.982	-348.388	-356.703	-362.242	-365.77	-366.632
665	4,5-Diethyl-2,4-dimethylheptane	4,5-e-2,4-m-C7	CC(C)CC(CC)(C)C(CC)CC	-219.32	-277.671	-295.321	-300.755	-301.195	-320.482	-335.758	-347.132	-355.051	-360.262	-363.227	-363.341
666	4,5-Diethyl-2,5-dimethylheptane	4,5-e-2,5-m-C7	CC(C)CC(CC)C(CC)(C)CC	-227.059	-285.364	-302.766	-308.107	-308.507	-327.385	-342.27	-353.371	-361.125	-366.095	-368.963	-369.055
667	4,5-Diethyl-3,3-dimethylheptane	4,5-e-3,3-m-C7	CCC(C)(C)C(CC)C(CC)CC	-214.963	-273.031	-290.218	-295.56	-295.969	-315.103	-330.292	-341.893	-349.909	-355.202	-358.192	-358.596
668	5,5-Diethyl-2,2-dimethylheptane	5,5-e-2,2-m-C7	CC(C)(C)CCC(CC)(CC)CC	-249.708	-308.331	-324.952	-330.291	-330.672	-349.222	-363.804	-374.542	-381.909	-386.576	-388.413	-387.896
669	5,5-Diethyl-2,3-dimethylheptane	5,5-e-2,3-m-C7	CC(C)C(C)CC(CC)(CC)CC	-231.242	-289.874	-306.855	-312.252	-312.671	-331.543	-346.534	-357.753	-365.459	-370.773	-373.348	-373.578
670	5,5-Diethyl-2,4-dimethylheptane	5,5-e-2,4-m-C7	CC(C)CC(C)C(CC)(CC)CC	-222.466	-281.256	-299.257	-304.785	-305.187	-324.575	-339.683	-350.789	-358.804	-363.586	-366.443	-366.771
671	3,3,4-Triethylheptane	3,3,4-e-C7	CCC(CC)(CC)C(CC)CCC	-206.131	-263.534	-281.722	-287.492	-287.912	-308.445	-324.72	-336.747	-345.689	-351.437	-355.173	-356.351
672	3,3,5-Triethylheptane	3,3,5-e-C7	CCC(CC)(CC)CC(CC)CC	-229.85	-286.591	-302.568	-307.782	-308.197	-326.716	-341.663	-352.99	-360.927	-366.315	-369.527	-370.135
673	3,4,4-Triethylheptane	3,4,4-e-C7	CCC(CC)C(CC)(CC)CCC	-206.145	-263.875	-282.052	-287.799	-288.218	-308.528	-324.537	-336.29	-345.062	-350.685	-354.302	-355.341
674	3,4,5-Triethylheptane	3,4,5-e-C7	CCC(CC)C(CC)C(CC)CC	-221.821	-278.487	-294.503	-299.543	-299.936	-318.392	-333.424	-345.208	-354.092	-360.326	-364.494	-365.977
675	2,2,3-Trimethyl-4-propylheptane	2,2,3-m-4-p-C7	CC(C)(C)C(C)C(CCC)CCC	-233.39	-290.793	-307.618	-312.875	-313.27	-332.112	-347.066	-358.272	-366.388	-371.543	-374.248	-374.642
676	2,2,4-Trimethyl-4-propylheptane	2,2,4-m-4-p-C7	CC(C)(C)CC(C)(CCC)CCC	-234.194	-292.753	-309.414	-314.61	-315.004	-333.115	-347.105	-357.184	-363.992	-367.796	-369.531	-368.503
677	2,2,5-Trimethyl-4-propylheptane	2,2,5-m-4-p-C7	CC(C)(C)CC(CCC)C(C)CC	-243.033	-300.86	-317.787	-323.042	-323.461	-342.382	-357.502	-368.867	-377.045	-382.403	-385.175	-385.556
678	2,2,6-Trimethyl-4-propylheptane	2,2,6-m-4-p-C7	CC(C)(C)CC(CCC)CC(C)C	-251.868	-309.358	-325.763	-330.9	-331.303	-349.756	-364.459	-375.359	-383.099	-387.749	-390.412	-390.456
679	2,3,3-Trimethyl-4-propylheptane	2,3,3-m-4-p-C7	CC(C)C(C)(C)C(CCC)CCC	-224.596	-282.195	-299.336	-304.639	-305.027	-323.801	-338.525	-349.338	-356.915	-361.736	-364.255	-364.299
680	2,3,4-Trimethyl-4-propylheptane	2,3,4-m-4-p-C7	CC(C)C(C)C(C)(CCC)CCC	-224.231	-282.668	-300.223	-305.548	-305.955	-324.46	-338.816	-349.292	-356.62	-361.194	-363.475	-363.378
681	2,3,5-Trimethyl-4-propylheptane	2,3,5-m-4-p-C7	CC(C)C(C)C(CCC)C(C)CC	-225.47	-283.473	-300.712	-306.008	-306.409	-325.304	-340.274	-351.612	-359.736	-365.178	-368.42	-369.243
682	2,3,6-Trimethyl-4-propylheptane	2,3,6-m-4-p-C7	CC(C)C(C)C(CCC)CC(C)C	-242.847	-300.594	-316.857	-321.83	-322.194	-339.898	-353.965	-364.755	-372.538	-377.444	-380.43	-381.203
683	2,4,5-Trimethyl-4-propylheptane	2,4,5-m-4-p-C7	CC(C)CC(C)(CCC)C(C)CC	-230.184	-288.644	-306.187	-311.468	-311.902	-330.349	-344.708	-355.288	-362.585	-367.186	-369.528	-369.307
684	2,4,6-Trimethyl-4-propylheptane	2,4,6-m-4-p-C7	CC(C)CC(C)(CCC)CC(C)C	-236.63	-295.587	-312.782	-318.041	-318.488	-336.923	-351.257	-361.636	-368.847	-373.231	-375.404	-374.963
685	2,5,5-Trimethyl-4-propylheptane	2,5,5-m-4-p-C7	CC(C)CC(CCC)C(C)(C)CC	-233.9	-292.12	-309.566	-314.965	-315.357	-334.372	-349.242	-360.198	-367.834	-372.654	-375.267	-375.249
686	3,3,4-Trimethyl-4-propylheptane	3,3,4-m-4-p-C7	CCC(C)(C)C(C)(CCC)CCC	-212.336	-270.692	-288.982	-294.552	-294.956	-314.152	-328.793	-339.584	-346.726	-350.899	-352.525	-351.812
687	3,3,5-Trimethyl-4-propylheptane	3,3,5-m-4-p-C7	CCC(C)(C)C(CCC)C(C)CC	-216.335	-274.578	-292.548	-298.099	-298.522	-318.183	-333.584	-345.117	-352.942	-358.138	-360.842	-361.207
688	3,4,5-Trimethyl-4-propylheptane	3,4,5-m-4-p-C7	CCC(C)C(C)(CCC)C(C)CC	-214.047	-272.578	-290.958	-296.488	-296.908	-316.136	-330.893	-341.753	-349.116	-353.927	-356.326	-356.293
689	2,2,3-Trimethyl-3-(1-methylethyl)heptane	2,2,3-m-3-ip-C7	CC(C)(C)C(C)(C(C)C)CCCC	-232.278	-289.78	-306.824	-312.084	-312.494	-331.096	-345.586	-356.068	-363.476	-367.766	-369.38	-368.499
690	2,2,4-Trimethyl-3-(1-methylethyl)heptane	2,2,4-m-3-ip-C7	CC(C)(C)C(C(C)C)C(C)CCC	-224.186	-280.748	-297.837	-303.125	-303.531	-322.379	-337.222	-348.238	-356.04	-360.989	-363.223	-363.168
691	2,2,5-Trimethyl-3-(1-methylethyl)heptane	2,2,5-m-3-ip-C7	CC(C)(C)C(C(C)C)CC(C)CC	-229.461	-288.819	-306.413	-311.849	-312.259	-331.653	-346.902	-358.332	-366.216	-371.067	-373.633	-373.616
692	2,2,6-Trimethyl-3-(1-methylethyl)heptane	2,2,6-m-3-ip-C7	CC(C)(C)C(C(C)C)CCC(C)C	-231.213	-290.396	-308.34	-313.925	-314.342	-334.294	-350.028	-361.853	-370.004	-375.081	-377.661	-377.83
693	2,3,4-Trimethyl-3-(1-methylethyl)heptane	2,3,4-m-3-ip-C7	CC(C)C(C)(C(C)C)C(C)CCC	-223.833	-281.022	-298.494	-303.74	-304.14	-322.636	-336.991	-347.583	-355.1	-359.473	-361.645	-361.192
694	2,3,5-Trimethyl-3-(1-methylethyl)heptane	2,3,5-m-3-ip-C7	CC(C)C(C)(C(C)C)CC(C)CC	-217.287	-276.69	-294.867	-300.355	-300.805	-320.273	-335.411	-346.654	-354.284	-358.959	-361.203	-360.789
695	2,3,6-Trimethyl-3-(1-methylethyl)heptane	2,3,6-m-3-ip-C7	CC(C)C(C)(C(C)C)CCC(C)C	-226.791	-286.303	-304.57	-310.09	-310.506	-329.9	-344.866	-355.957	-363.519	-368.052	-370.096	-369.707
696	2,4,4-Trimethyl-3-(1-methylethyl)heptane	2,4,4-m-3-ip-C7	CC(C)C(C(C)C)C(C)(C)CCC	-220.483	-277.49	-294.581	-299.81	-300.207	-318.552	-332.835	-343.318	-350.575	-355.015	-356.975	-356.497
697	2,4,5-Trimethyl-3-(1-methylethyl)heptane	2,4,5-m-3-ip-C7	CC(C)C(C(C)C)C(C)C(C)CC	-232.335	-291.784	-308.938	-314.153	-314.564	-333.221	-347.928	-359.16	-366.98	-371.962	-374.468	-374.953
698	2,4,6-Trimethyl-3-(1-methylethyl)heptane	2,4,6-m-3-ip-C7	CC(C)C(C(C)C)C(C)CC(C)C	-240.287	-300.126	-317.324	-322.554	-322.961	-341.591	-356.198	-367.235	-374.956	-379.85	-382.25	-382.64
699	2,5,5-Trimethyl-3-(1-methylethyl)heptane	2,5,5-m-3-ip-C7	CC(C)C(C(C)C)CC(C)(C)CC	-232.174	-291.812	-309.287	-314.622	-315.073	-334.216	-349.298	-360.412	-368.169	-372.919	-375.292	-374.781
700	2,5,6-Trimethyl-3-(1-methylethyl)heptane	2,5,6-m-3-ip-C7	CC(C)C(C(C)C)CC(C)C(C)C	-233.855	-293.57	-311.302	-316.703	-317.102	-336.283	-351.439	-362.773	-370.911	-376.216	-379.272	-379.647
701	2,2,3-Trimethyl-4-(1-methylethyl)heptane	2,2,3-m-4-ip-C7	CC(C)(C)C(C)C(C(C)C)CCC	-224.867	-283.905	-301.407	-306.841	-307.249	-326.639	-341.911	-353.161	-361.139	-366.146	-368.646	-368.413
702	2,2,4-Trimethyl-4-(1-methylethyl)heptane	2,2,4-m-4-ip-C7	CC(C)(C)CC(C)(C(C)C)CCC	-229.642	-288.761	-305.68	-310.864	-311.268	-329.459	-343.63	-354.05	-360.925	-364.74	-366.362	-365.101
703	2,2,5-Trimethyl-4-(1-methylethyl)heptane	2,2,5-m-4-ip-C7	CC(C)(C)CC(C(C)C)C(C)CC	-234.51	-293.972	-311.576	-317.008	-317.44	-336.909	-352.347	-363.756	-371.796	-377.005	-379.573	-379.327
704	2,2,6-Trimethyl-4-(1-methylethyl)heptane	2,2,6-m-4-ip-C7	CC(C)(C)CC(C(C)C)CC(C)C	-251.887	-311.093	-327.72	-332.83	-333.224	-351.504	-366.038	-376.899	-384.598	-389.271	-391.583	-391.287
705	2,3,3-Trimethyl-4-(1-methylethyl)heptane	2,3,3-m-4-ip-C7	CC(C)C(C)(C)C(C(C)C)CCC	-215.886	-274.886	-292.253	-297.561	-297.955	-316.733	-331.403	-342.289	-349.577	-354.088	-356.238	-355.988
706	2,3,4-Trimethyl-4-(1-methylethyl)heptane	2,3,4-m-4-ip-C7	CC(C)C(C)C(C)(C(C)C)CCC	-209.988	-269.553	-287.856	-293.396	-293.811	-313.164	-328.075	-338.971	-346.347	-350.925	-352.98	-352.617
707	2,3,5-Trimethyl-4-(1-methylethyl)heptane	2,3,5-m-4-ip-C7	CC(C)C(C)C(C(C)C)C(C)CC	-232.335	-291.784	-308.938	-314.153	-314.564	-333.221	-347.928	-359.16	-366.98	-371.962	-374.468	-374.953
708	2,3,6-Trimethyl-4-(1-methylethyl)heptane	2,3,6-m-4-ip-C7	CC(C)C(C)C(C(C)C)CC(C)C	-234.324	-293.706	-310.646	-315.796	-316.173	-334.425	-348.81	-359.644	-367.289	-372.046	-374.828	-374.974
709	2,4,5-Trimethyl-4-(1-methylethyl)heptane	2,4,5-m-4-ip-C7	CC(C)CC(C)(C(C)C)C(C)CC	-215.941	-275.529	-293.82	-299.316	-299.758	-319.053	-333.966	-344.968	-352.311	-356.917	-359.033	-358.546
710	2,4,6-Trimethyl-4-(1-methylethyl)heptane	2,4,6-m-4-ip-C7	CC(C)CC(C)(C(C)C)CC(C)C	-232.078	-291.595	-309.048	-314.296	-314.752	-333.266	-347.782	-358.503	-365.78	-370.175	-372.235	-371.56
711	2,5,5-Trimethyl-4-(1-methylethyl)heptane	2,5,5-m-4-ip-C7	CC(C)CC(C(C)C)C(C)(C)CC	-225.19	-284.811	-302.482	-307.887	-308.285	-327.304	-342.12	-353.149	-360.495	-365.006	-367.25	-366.938
712	3,3,4-Trimethyl-4-(1-methylethyl)heptane	3,3,4-m-4-ip-C7	CCC(C)(C)C(C)(C(C)C)CCC	-222.388	-280.311	-297.578	-302.8	-303.202	-321.442	-335.489	-345.723	-352.747	-356.576	-358.052	-356.974
713	3,3,5-Trimethyl-4-(1-methylethyl)heptane	3,3,5-m-4-ip-C7	CCC(C)(C)C(C(C)C)C(C)CC	-217.099	-274.006	-291.316	-296.603	-297.012	-315.693	-330.313	-341.171	-348.603	-353.373	-355.536	-355.219
714	3,4,5-Trimethyl-4-(1-methylethyl)heptane	3,4,5-m-4-ip-C7	CCC(C)C(C)(C(C)C)C(C)CC	-219.671	-277.126	-294.856	-300.141	-300.547	-319.078	-333.42	-344.014	-351.411	-355.876	-358.171	-357.679
715	2,2,6-Trimethyl-5-(1-methylethyl)heptane	2,2,6-m-5-ip-C7	CC(C)(C)CCC(C(C)C)C(C)C	-244.569	-303.992	-321.623	-327.083	-327.484	-346.975	-362.381	-373.78	-381.915	-386.939	-389.471	-389.262
716	3-Ethyl-2-methyl-4-propylheptane	3-e-2-m-4-p-C7	CC(C)C(CC)C(CCC)CCC	-226.564	-283.176	-299.768	-304.983	-305.379	-324.249	-339.421	-351.035	-359.725	-365.657	-369.454	-370.876
717	3-Ethyl-3-methyl-4-propylheptane	3-e-3-m-4-p-C7	CCC(CC)(C)C(CCC)CCC	-221.575	-278.274	-295.767	-301.22	-301.632	-321.04	-336.439	-347.943	-356.172	-361.622	-364.865	-365.613
718	3-Ethyl-4-methyl-4-propylheptane	3-e-4-m-4-p-C7	CCC(CC)C(C)(CCC)CCC	-221.601	-278.957	-296.428	-301.834	-302.245	-321.206	-336.073	-347.03	-354.917	-360.117	-363.123	-363.592
719	3-Ethyl-5-methyl-4-propylheptane	3-e-5-m-4-p-C7	CCC(CC)C(CCC)C(C)CC	-223.194	-280.034	-296.833	-302.082	-302.49	-321.472	-336.716	-348.431	-357.125	-363.262	-367.144	-368.588
720	4-Ethyl-2-methyl-4-propylheptane	4-e-2-m-4-p-C7	CC(C)CC(CC)(CCC)CCC	-234.205	-291.944	-308.246	-313.472	-313.878	-331.877	-345.978	-356.357	-363.604	-368.512	-370.847	-371.128
721	4-Ethyl-3-methyl-4-propylheptane	4-e-3-m-4-p-C7	CCC(C)C(CC)(CCC)CCC	-217.009	-274.849	-292.918	-298.511	-298.925	-318.396	-333.487	-344.447	-352.596	-357.608	-360.603	-361.307
722	5-Ethyl-2-methyl-4-propylheptane	5-e-2-m-4-p-C7	CC(C)CC(CCC)C(CC)CC	-240.571	-297.156	-312.978	-317.904	-318.274	-336.067	-350.407	-361.574	-369.927	-375.527	-379.154	-380.548
723	3-Ethyl-2-methyl-3-(1-methylethyl)heptane	3-e-2-m-3-ip-C7	CC(C)C(CC)(C(C)C)CCCC	-221.694	-277.719	-294.901	-300.17	-300.567	-319.138	-333.635	-344.384	-352.146	-356.83	-359.314	-359.348
724	4-Ethyl-2-methyl-3-(1-methylethyl)heptane	4-e-2-m-3-ip-C7	CC(C)C(C(C)C)C(CC)CCC	-233.43	-291.488	-307.994	-313.128	-313.534	-332.166	-347.075	-358.583	-366.969	-372.441	-375.503	-376.586
725	5-Ethyl-2-methyl-3-(1-methylethyl)heptane	5-e-2-m-3-ip-C7	CC(C)C(C(C)C)CC(CC)CC	-232.463	-290.288	-307.014	-312.233	-312.627	-331.455	-346.569	-358.01	-366.379	-371.758	-375.451	-376.205
726	3-Ethyl-2-methyl-4-(1-methylethyl)heptane	3-e-2-m-4-ip-C7	CC(C)C(CC)C(C(C)C)CCC	-218.041	-276.288	-293.557	-298.949	-299.358	-318.776	-334.266	-345.924	-354.476	-360.26	-363.852	-364.647
727	3-Ethyl-3-methyl-4-(1-methylethyl)heptane	3-e-3-m-4-ip-C7	CCC(CC)(C)C(C(C)C)CCC	-212.864	-270.964	-288.684	-294.142	-294.561	-313.972	-329.317	-340.894	-348.833	-353.975	-356.848	-357.302
728	3-Ethyl-4-methyl-4-(1-methylethyl)heptane	3-e-4-m-4-ip-C7	CCC(CC)C(C)(C(C)C)CCC	-207.358	-265.842	-284.06	-289.682	-290.101	-309.909	-325.332	-336.709	-344.644	-349.848	-352.628	-352.831
729	3-Ethyl-5-methyl-4-(1-methylethyl)heptane	3-e-5-m-4-ip-C7	CCC(CC)C(C(C)C)C(C)CC	-230.059	-288.346	-305.059	-310.227	-310.644	-329.389	-344.37	-355.979	-364.37	-370.046	-373.192	-374.298
730	4-Ethyl-2-methyl-4-(1-methylethyl)heptane	4-e-2-m-4-ip-C7	CC(C)CC(CC)(C(C)C)CCC	-218.903	-277.8	-295.78	-301.339	-301.774	-321.313	-336.56	-347.662	-355.791	-360.598	-363.31	-363.56
731	4-Ethyl-3-methyl-4-(1-methylethyl)heptane	4-e-3-m-4-ip-C7	CCC(C)C(CC)(C(C)C)CCC	-217.523	-274.038	-291.474	-296.77	-297.169	-315.652	-329.988	-340.576	-348.125	-352.767	-355.228	-355.226
732	5-Ethyl-2-methyl-4-(1-methylethyl)heptane	5-e-2-m-4-ip-C7	CC(C)CC(C(C)C)C(CC)CC	-232.048	-290.267	-306.767	-311.87	-312.253	-330.594	-345.252	-356.463	-364.678	-370.13	-373.552	-374.319
733	4,4-Dipropylheptane	4,4-ip-C7	CCCC(C(C)C)(C(C)C)CCC	-221.698	-278.275	-295.443	-300.676	-301.068	-319.293	-333.377	-343.688	-351.186	-355.611	-357.831	-357.73
734	4-(1-Methylethyl)-4-propylheptane	4-ip-4-p-C7	CCCC(C(C)C)(CCC)CCC	-221.184	-279.086	-296.886	-302.417	-302.824	-322.037	-336.876	-347.559	-355.657	-360.452	-363.206	-363.811
735	4,4-Bis(1-methylethyl)heptane	4,4-ip-C7	CCCC(C(C)C)(C(C)C)CCC	-221.698	-278.275	-295.443	-300.676	-301.068	-319.293	-333.377	-343.688	-351.186	-355.611	-357.831	-357.73
736	2,5-Dimethyl-4-(1-methylpropyl)heptane	2,5-m-4-sb-C7	CC(C)CC(C(C)CC)C(C)CC	-230.05	-288.672	-306.163	-311.508	-311.917	-330.897	-345.838	-357.082	-365.113	-370.671	-373.892	-374.642
737	2,6-Dimethyl-4-(1-methylpropyl)heptane	2,6-m-4-sb-C7	CC(C)CC(C(C)CC)CC(C)C	-247.428	-305.793	-322.307	-327.33	-327.702	-345.491	-359.529	-370.225	-377.914	-382.936	-385.902	-386.602
738	3,5-Dimethyl-4-(1-methylpropyl)heptane	3,5-m-4-sb-C7	CCC(C)C(C(C)CC)C(C)CC	-228.061	-286.75	-304.455	-309.866	-310.309	-329.692	-344.956	-356.599	-364.804	-370.587	-373.532	-374.621
739	2,6-Dimethyl-4-(2-methylpropyl)heptane	2,6-m-4-ib-C7	CC(C)CC(CC(C)C)CC(C)C	-256.263	-314.291	-330.284	-335.188	-335.544	-352.866	-366.487	-376.718	-383.968	-388.282	-391.139	-391.501
740	3-(1,1-Dimethylethyl)-2,2-dimethylheptane	3-tb-2,2-m-C7	CC(C)(C)C(C(C)(C)C)CCCC	-234.879	-291.251	-307.894	-313.161	-313.565	-332.577	-347.622	-358.749	-366.636	-371.404	-373.354	-372.796
741	4-(1,1-Dimethylethyl)-2,2-dimethylheptane	4-tb-2,2-m-C7	CC(C)(C)CC(C(C)(C)C)CCC	-242.076	-301.02	-318.565	-324.087	-324.51	-344.294	-359.954	-371.334	-379.355	-384.209	-386.325	-385.594
742	4-(1,1-Dimethylethyl)-2,3-dimethylheptane	4-tb-2,3-m-C7	CC(C)C(C)C(C(C)(C)C)CCC	-224.325	-283.211	-300.618	-306.008	-306.408	-325.621	-340.759	-352.141	-359.956	-364.734	-367.156	-367.2
743	4-(1,1-Dimethylethyl)-2,4-dimethylheptane	4-tb-2,4-m-C7	CC(C)CC(C(C)(C)C)(C)CCC	-219.949	-279.431	-297.662	-303.264	-303.699	-323.238	-338.318	-349.335	-356.628	-361.016	-362.473	-361.468
744	4-(1,1-Dimethylethyl)-2,5-dimethylheptane	4-tb-2,5-m-C7	CC(C)CC(C(C)(C)C)C(C)CC	-228.906	-288.411	-306.069	-311.508	-311.915	-331.214	-346.323	-357.611	-365.333	-370.227	-372.627	-372.599
745	4-(1,1-Dimethylethyl)-2,6-dimethylheptane	4-tb-2,6-m-C7	CC(C)CC(C(C)(C)C)CC(C)C	-246.471	-305.953	-323.086	-328.375	-328.75	-347.404	-361.982	-372.693	-380.224	-384.742	-387.052	-386.64
746	4-(1,1-Dimethylethyl)-3,3-dimethylheptane	4-tb-3,3-m-C7	CCC(C)(C)C(C(C)(C)C)CCC	-227.783	-284.723	-301.584	-306.838	-307.241	-325.963	-340.638	-351.443	-358.866	-363.322	-365.055	-364.239
747	4-(1,1-Dimethylethyl)-3,4-dimethylheptane	4-tb-3,4-m-C7	CCC(C)C(C(C)(C)C)(C)CCC	-228.107	-286.098	-303.397	-308.684	-309.096	-327.611	-341.939	-352.26	-359.454	-363.703	-365.293	-364.377
748	4-(1,1-Dimethylethyl)-3,5-dimethylheptane	4-tb-3,5-m-C7	CCC(C)C(C(C)(C)C)C(C)CC	-220.816	-277.605	-294.902	-300.224	-300.642	-319.602	-334.516	-345.634	-353.441	-358.594	-360.912	-360.88
749	4-(1,1-Dimethylethyl)-3-ethylheptane	4-tb-3-e-C7	CCC(CC)C(C(C)(C)C)CCC	-222.05	-279.773	-296.739	-302.082	-302.488	-321.789	-337.201	-348.96	-357.346	-362.818	-365.88	-366.545
750	4-(1,1-Dimethylethyl)-4-ethylheptane	4-tb-4-e-C7	CCCC(C(C)(C)C)(CC)CCC	-214.146	-272.128	-290.321	-295.952	-296.361	-315.869	-330.881	-341.878	-349.377	-353.977	-355.744	-355.284
751	2,2,3,3,4,4,5-Heptamethylhexane	2,2,3,3,4,4,5-m-C6	CC(C)(C)C(C)(C)C(C)(C)C(C)C	-202.113	-263.313	-281.1	-286.508	-286.93	-305.885	-320.331	-330.557	-337.336	-340.454	-341.103	-338.365
752	2,2,3,3,4,5,5-Heptamethylhexane	2,2,3,3,4,5,5-m-C6	CC(C)(C)C(C)(C)C(C)C(C)(C)C	-202.358	-263.254	-280.705	-286.062	-286.488	-305.311	-319.773	-330.116	-336.677	-340.024	-340.462	-337.999
753	3-Ethyl-2,2,3,4,4-pentamethylhexane	3-e-2,2,3,4,4-m-C6	CC(C)(C)C(CC)(C)C(C)(C)CC	-209.807	-269.465	-287.147	-292.532	-292.953	-311.766	-326.204	-336.558	-343.404	-346.793	-347.666	-345.583
754	3-Ethyl-2,2,3,4,5-pentamethylhexane	3-e-2,2,3,4,5-m-C6	CC(C)(C)C(CC)(C)C(C)C(C)C	-219.873	-278.837	-296.326	-301.686	-302.1	-320.998	-335.733	-346.366	-353.624	-357.857	-359.344	-358.197
755	3-Ethyl-2,2,3,5,5-pentamethylhexane	3-e-2,2,3,5,5-m-C6	CC(C)(C)C(CC)(C)CC(C)(C)C	-215.232	-275.312	-293.187	-298.754	-299.166	-318.706	-333.851	-344.985	-351.906	-355.726	-356.704	-354.758
756	3-Ethyl-2,2,4,4,5-pentamethylhexane	3-e-2,2,4,4,5-m-C6	CC(C)(C)C(CC)C(C)(C)C(C)C	-223.962	-281.889	-298.353	-303.399	-303.785	-321.737	-335.752	-346.011	-352.902	-356.877	-358.14	-356.731
757	3-Ethyl-2,2,4,5,5-pentamethylhexane	3-e-2,2,4,5,5-m-C6	CC(C)(C)C(CC)C(C)C(C)(C)C	-220.352	-280.502	-298.379	-303.94	-304.358	-324.18	-339.691	-351.086	-358.76	-363.307	-365.071	-364.081
758	3-Ethyl-2,3,4,4,5-pentamethylhexane	3-e-2,3,4,4,5-m-C6	CC(C)C(CC)(C)C(C)(C)C(C)C	-206.61	-265.569	-283.083	-288.387	-288.792	-307.469	-321.864	-332.367	-339.564	-343.344	-344.864	-343.321
759	4-Ethyl-2,2,3,3,4-pentamethylhexane	4-e-2,2,3,3,4-m-C6	CC(C)(C)C(C)(C)C(CC)(C)CC	-199.059	-259.422	-277.962	-283.663	-284.085	-304.044	-319.369	-330.557	-337.755	-341.71	-342.777	-340.875
760	4-Ethyl-2,2,3,3,5-pentamethylhexane	4-e-2,2,3,3,5-m-C6	CC(C)(C)C(C)(C)C(CC)C(C)C	-201.521	-261.747	-279.659	-285.183	-285.61	-305.143	-320.317	-331.372	-338.769	-342.953	-344.646	-343.438
761	4-Ethyl-2,2,3,4,5-pentamethylhexane	4-e-2,2,3,4,5-m-C6	CC(C)(C)C(C)C(CC)(C)C(C)C	-199.471	-259.697	-277.693	-283.175	-283.601	-302.926	-317.849	-328.861	-335.84	-340.024	-341.298	-340.091
762	3,3-Diethyl-2,2,4-trimethylhexane	3,3-e-2,2,4-m-C6	CC(C)(C)C(CC)(CC)C(C)CC	-220.023	-277.509	-294.949	-300.294	-300.708	-319.518	-334.188	-344.905	-352.338	-356.81	-358.668	-357.942
763	3,3-Diethyl-2,2,5-trimethylhexane	3,3-e-2,2,5-m-C6	CC(C)(C)C(CC)(CC)CC(C)C	-211.865	-270.842	-289.215	-294.874	-295.312	-315.145	-330.566	-341.98	-349.511	-354.122	-355.847	-355.033
764	3,3-Diethyl-2,4,4-trimethylhexane	3,3-e-2,4,4-m-C6	CC(C)C(CC)(CC)C(C)(C)CC	-214.304	-271.721	-289.13	-294.41	-294.815	-313.349	-327.737	-338.368	-345.631	-349.682	-351.427	-350.539
765	3,3-Diethyl-2,4,5-trimethylhexane	3,3-e-2,4,5-m-C6	CC(C)C(CC)(CC)C(C)C(C)C	-209.288	-266.776	-284.404	-289.771	-290.172	-309.04	-323.781	-334.681	-342.294	-346.921	-349.278	-349.047
766	3,4-Diethyl-2,2,3-trimethylhexane	3,4-e-2,2,3-m-C6	CC(C)(C)C(CC)(C)C(CC)CC	-217.243	-275.125	-292.531	-297.971	-298.389	-317.743	-332.99	-344.103	-351.92	-356.78	-358.992	-358.411
767	3,4-Diethyl-2,2,4-trimethylhexane	3,4-e-2,2,4-m-C6	CC(C)(C)C(CC)C(CC)(C)CC	-220.941	-277.967	-294.785	-299.98	-300.39	-318.976	-333.666	-344.616	-352.158	-356.763	-358.75	-358.045
768	3,4-Diethyl-2,2,5-trimethylhexane	3,4-e-2,2,5-m-C6	CC(C)(C)C(CC)C(CC)C(C)C	-213.527	-272.885	-290.529	-296.048	-296.467	-316.317	-332.046	-343.849	-352.097	-357.421	-360.277	-360.315
769	3,4-Diethyl-2,3,4-trimethylhexane	3,4-e-2,3,4-m-C6	CC(C)C(CC)(C)C(CC)(C)CC	-203.556	-261.678	-279.945	-285.542	-285.947	-305.628	-320.902	-332.367	-339.982	-344.599	-346.538	-345.831
770	3,4-Diethyl-2,3,5-trimethylhexane	3,4-e-2,3,5-m-C6	CC(C)C(CC)(C)C(CC)C(C)C	-198.634	-258.191	-276.647	-282.296	-282.723	-302.758	-318.393	-330.116	-337.932	-342.953	-345.482	-345.53
771	4,4-Diethyl-2,2,3-trimethylhexane	4,4-e-2,2,3-m-C6	CC(C)(C)C(C)C(CC)(CC)CC	-198.258	-257.731	-275.684	-281.292	-281.719	-301.545	-317.054	-328.443	-336.258	-340.861	-342.972	-342.602
772	4,4-Diethyl-2,2,5-trimethylhexane	4,4-e-2,2,5-m-C6	CC(C)(C)CC(CC)(CC)C(C)C	-214.186	-273.68	-291.304	-296.829	-297.241	-316.782	-332.094	-343.311	-351.07	-355.308	-357.541	-356.85
773	4,4-Diethyl-2,3,3-trimethylhexane	4,4-e-2,3,3-m-C6	CC(C)C(C)(C)C(CC)(CC)CC	-188.474	-247.362	-266.039	-271.749	-272.158	-292.086	-307.417	-318.872	-326.425	-330.773	-332.711	-331.724
774	3,3,4-Triethyl-2-methylhexane	3,3,4-e-2-m-C6	CC(C)C(CC)(CC)C(CC)CC	-206.658	-263.064	-280.608	-286.057	-286.462	-305.785	-321.038	-332.419	-340.591	-345.843	-348.927	-349.26
775	3,3,4-Triethyl-4-methylhexane	3,3,4-e-4-m-C6	CCC(CC)(CC)C(CC)(C)CC	-185.419	-243.47	-262.901	-268.904	-269.313	-290.245	-306.455	-318.872	-326.843	-332.028	-334.385	-334.235
776	3,4,4-Triethyl-2-methylhexane	3,4,4-e-2-m-C6	CC(C)C(CC)C(CC)(CC)CC	-197.421	-256.224	-274.638	-280.414	-280.84	-301.378	-317.598	-329.698	-338.35	-343.79	-347.156	-348.041
777	2,2,3,4-Tetramethyl-3-(1-methylethyl)hexane	2,2,3,4-m-3-ip-C6	CC(C)(C)C(C)(C(C)C)C(C)CC	-226.347	-284.834	-302.299	-307.571	-307.986	-326.585	-341.009	-351.455	-358.685	-362.763	-364.214	-362.898
778	2,2,3,5-Tetramethyl-3-(1-methylethyl)hexane	2,2,3,5-m-3-ip-C6	CC(C)(C)C(C)(C(C)C)CC(C)C	-230.001	-289.05	-306.258	-311.511	-311.946	-330.528	-345.013	-355.475	-362.649	-366.693	-368	-366.63
779	2,2,4,4-Tetramethyl-3-(1-methylethyl)hexane	2,2,4,4-m-3-ip-C6	CC(C)(C)C(C(C)C)C(C)(C)CC	-225.768	-283.704	-300.794	-306.064	-306.467	-325.171	-339.788	-350.505	-357.754	-361.978	-363.388	-362.096
780	2,2,4,5-Tetramethyl-3-(1-methylethyl)hexane	2,2,4,5-m-3-ip-C6	CC(C)(C)C(C(C)C)C(C)C(C)C	-225.09	-282.639	-299.386	-304.512	-304.897	-323.131	-337.488	-348.195	-355.617	-359.969	-361.849	-361.211
781	2,2,5,5-Tetramethyl-3-(1-methylethyl)hexane	2,2,5,5-m-3-ip-C6	CC(C)(C)C(C(C)C)CC(C)(C)C	-233.366	-293.71	-311.482	-317.008	-317.438	-337.226	-352.832	-364.285	-372.016	-376.561	-378.308	-377.284
782	2,3,4,4-Tetramethyl-3-(1-methylethyl)hexane	2,3,4,4-m-3-ip-C6	CC(C)C(C)(C(C)C)C(C)(C)CC	-220.628	-279.047	-296.48	-301.687	-302.092	-320.416	-334.558	-344.919	-351.978	-355.636	-356.973	-355.495
783	2,3,4,5-Tetramethyl-3-(1-methylethyl)hexane	2,3,4,5-m-3-ip-C6	CC(C)C(C)(C(C)C)C(C)C(C)C	-215.611	-274.101	-291.754	-297.049	-297.45	-316.106	-330.602	-341.232	-348.642	-352.874	-354.825	-354.002
784	2,2,3,5-Tetramethyl-4-(1-methylethyl)hexane	2,2,3,5-m-4-ip-C6	CC(C)(C)C(C)C(C(C)C)C(C)C	-231.732	-292.217	-309.634	-314.986	-315.404	-334.556	-349.565	-360.709	-368.383	-372.93	-374.695	-374.122
785	2,2,4,5-Tetramethyl-4-(1-methylethyl)hexane	2,2,4,5-m-4-ip-C6	CC(C)(C)CC(C)(C(C)C)C(C)C	-215.399	-275.646	-293.313	-298.712	-299.124	-318.162	-332.889	-343.73	-350.651	-354.471	-355.867	-354.34
786	2,3,3,5-Tetramethyl-4-(1-methylethyl)hexane	2,3,3,5-m-4-ip-C6	CC(C)C(C)(C)C(C(C)C)C(C)C	-216.65	-274.314	-291.02	-296.065	-296.445	-314.243	-328.132	-338.343	-345.237	-349.323	-350.931	-350
787	3-Ethyl-2,2-dimethyl-3-(1-methylethyl)hexane	3-e-2,2-m-3-ip-C6	CC(C)(C)C(CC)(C(C)C)CCC	-224.199	-281.746	-298.917	-304.2	-304.608	-323.159	-337.577	-348.017	-355.399	-359.654	-361.271	-360.445
788	3-Ethyl-2,4-dimethyl-3-(1-methylethyl)hexane	3-e-2,4-m-3-ip-C6	CC(C)C(CC)(C(C)C)C(C)CC	-215.762	-272.774	-290.377	-295.657	-296.059	-314.626	-329.057	-339.771	-347.356	-351.827	-354.148	-353.747
789	3-Ethyl-2,5-dimethyl-3-(1-methylethyl)hexane	3-e-2,5-m-3-ip-C6	CC(C)C(CC)(C(C)C)CC(C)C	-219.416	-276.989	-294.336	-299.597	-300.018	-318.57	-333.062	-343.79	-351.32	-355.756	-357.934	-357.479
790	4-Ethyl-2,2-dimethyl-3-(1-methylethyl)hexane	4-e-2,2-m-3-ip-C6	CC(C)(C)C(C(C)C)C(CC)CC	-222.814	-279.201	-295.507	-300.585	-300.978	-319.299	-333.93	-345.014	-353.006	-358.053	-360.573	-360.556
791	4-Ethyl-2,3-dimethyl-3-(1-methylethyl)hexane	4-e-2,3-m-3-ip-C6	CC(C)C(C)(C(C)C)C(CC)CC	-212.982	-270.39	-287.958	-293.334	-293.739	-312.852	-327.859	-338.969	-346.938	-351.797	-354.473	-354.216
792	4-Ethyl-2,4-dimethyl-3-(1-methylethyl)hexane	4-e-2,4-m-3-ip-C6	CC(C)C(C(C)C)C(CC)(C)CC	-213.629	-270.392	-287.451	-292.645	-293.051	-311.482	-326.046	-336.948	-344.494	-349.209	-351.542	-351.314
793	4-Ethyl-2,5-dimethyl-3-(1-methylethyl)hexane	4-e-2,5-m-3-ip-C6	CC(C)C(C(C)C)C(CC)C(C)C	-224.907	-284.6	-301.784	-307.094	-307.513	-326.693	-341.92	-353.472	-361.72	-367.044	-369.901	-370.357
794	2-Methyl-3,3-bis(1-methylethyl)hexane	2-m-3,3-sb-C6	CC(C)C(C(C)CC)(C(C)CC)CCC	-242.923	-307.875	-327.991	-334.008	-334.464	-355.332	-371.372	-383.153	-391.445	-396.541	-399.266	-399.089
795	3-(1,1-Dimethylethyl)-2,2,3-trimethylhexane	3-tb-2,2,3-m-C6	CC(C)(C)C(C(C)(C)C)(C)CCC	-219.701	-279.49	-296.934	-302.322	-302.746	-321.575	-336.044	-346.207	-353.172	-356.765	-357.51	-355.489
796	3-(1,1-Dimethylethyl)-2,2,4-trimethylhexane	3-tb-2,2,4-m-C6	CC(C)(C)C(C(C)(C)C)C(C)CC	-229.484	-287.304	-304.38	-309.685	-310.097	-329.081	-343.992	-354.968	-362.591	-367.199	-368.765	-367.756
797	3-(1,1-Dimethylethyl)-2,2,5-trimethylhexane	3-tb-2,2,5-m-C6	CC(C)(C)C(C(C)(C)C)CC(C)C	-240.354	-298.556	-315.104	-320.247	-320.634	-338.995	-353.378	-363.937	-371.257	-375.41	-376.84	-375.63
798	3,3-Diethyl-2,2,4,4-tetramethylpentane	3,3-e-2,2,4,4-m-C5	CC(C)(C)C(CC)(CC)C(C)(C)C	-211.617	-270.901	-288.486	-293.932	-294.359	-313.483	-328.292	-338.852	-346.055	-349.871	-350.885	-349.054
799	2,2,3,4,4-Pentamethyl-3-(1-methylethyl)pentane	2,2,3,4,4-m-3-sb-C5	CC(C)(C)C(C)(C(C)CC)C(C)(C)C	-244.516	-307.975	-326.565	-332.224	-332.678	-352.624	-368.061	-379.032	-386.474	-390.586	-391.515	-389.536
800	3-Ethyl-2,2,4-trimethyl-3-(1-methylethyl)pentane	3-e-2,2,4-m-3-sb-C5	CC(C)(C)C(CC)(C(C)CC)C(C)C	-233.931	-295.914	-314.643	-320.31	-320.751	-340.665	-356.109	-367.348	-375.144	-379.649	-381.449	-380.385
801	2,4-Dimethyl-3,3-bis(1-methylethyl)pentane	2,4-m-3,3-sb-C5	CC(C)C(C(C)CC)(C(C)CC)C(C)C	-241.162	-306.611	-326.893	-332.895	-333.355	-354.306	-370.441	-382.348	-390.676	-395.601	-398.187	-397.609
802	3-(1,1-Dimethylethyl)-2,2,4,4-tetramethylpentane	3-tb-2,2,4,4-m-C5	CC(C)(C)C(C(C)(C)C)C(C)(C)C	-238.153	-297.003	-313.858	-319.146	-319.553	-338.56	-353.467	-364.302	-371.742	-375.805	-376.618	-374.633

## Sheet: DHf0_C14
	IUPAC	Abbreviation	SMILES	0 K	200 K	273.15 K	298.15 K	300 K	400 K	500 K	600 K	700 K	800 K	900 K	1000 K
1	Tetradecane	C14	CCCCCCCCCCCCCC	-255.464	-308.938	-326.315	-332.03	-332.477	-353.541	-370.631	-383.744	-393.542	-400.828	-405.94	-408.816
2	2-Methyltridecane	2-m-C13	CC(C)CCCCCCCCCCC	-259.866	-315.3	-333.074	-338.831	-339.278	-360.334	-377.311	-390.331	-399.902	-406.827	-411.537	-413.985
3	3-Methyltridecane	3-m-C13	CCC(C)CCCCCCCCCC	-257.042	-312.781	-330.694	-336.47	-336.928	-358.069	-375.109	-388.209	-397.854	-404.807	-409.62	-412.106
4	4-Methyltridecane	4-m-C13	CCCC(C)CCCCCCCCC	-257.033	-312.995	-330.906	-336.669	-337.122	-358.141	-375.034	-387.97	-397.522	-404.341	-409.008	-411.498
5	5-Methyltridecane	5-m-C13	CCCCC(C)CCCCCCCC	-257.033	-312.995	-330.906	-336.669	-337.122	-358.141	-375.034	-387.97	-397.522	-404.341	-409.008	-411.498
6	6-Methyltridecane	6-m-C13	CCCCCC(C)CCCCCCC	-257.033	-312.995	-330.906	-336.669	-337.122	-358.141	-375.034	-387.97	-397.522	-404.341	-409.008	-411.498
7	7-Methyltridecane	7-m-C13	CCCCCCC(C)CCCCCC	-257.033	-312.995	-330.906	-336.669	-337.122	-358.141	-375.034	-387.97	-397.522	-404.341	-409.008	-411.498
8	2,2-Dimethyldodecane	2,2-m-C12	CC(C)(C)CCCCCCCCCC	-268.698	-325.707	-343.539	-349.289	-349.724	-370.629	-387.368	-399.944	-409.102	-415.38	-419.16	-420.478
9	2,3-Dimethyldodecane	2,3-m-C12	CC(C)C(C)CCCCCCCCC	-256.912	-314.342	-332.766	-338.623	-339.074	-360.312	-377.351	-390.336	-399.838	-406.65	-411.072	-413.198
10	2,4-Dimethyldodecane	2,4-m-C12	CC(C)CC(C)CCCCCCCC	-262.508	-320.3	-338.116	-343.755	-344.191	-364.559	-380.789	-393.158	-402.143	-408.347	-412.493	-414.332
11	2,5-Dimethyldodecane	2,5-m-C12	CC(C)CCC(C)CCCCCCC	-261.436	-319.357	-337.665	-343.47	-343.923	-364.935	-381.714	-394.557	-403.882	-410.34	-414.604	-416.668
12	2,6-Dimethyldodecane	2,6-m-C12	CC(C)CCCC(C)CCCCCC	-261.436	-319.357	-337.665	-343.47	-343.923	-364.935	-381.714	-394.557	-403.882	-410.34	-414.604	-416.668
13	2,7-Dimethyldodecane	2,7-m-C12	CC(C)CCCCC(C)CCCCC	-261.436	-319.357	-337.665	-343.47	-343.923	-364.935	-381.714	-394.557	-403.882	-410.34	-414.604	-416.668
14	2,8-Dimethyldodecane	2,8-m-C12	CC(C)CCCCCC(C)CCCC	-261.436	-319.357	-337.665	-343.47	-343.923	-364.935	-381.714	-394.557	-403.882	-410.34	-414.604	-416.668
15	2,9-Dimethyldodecane	2,9-m-C12	CC(C)CCCCCCC(C)CCC	-261.436	-319.357	-337.665	-343.47	-343.923	-364.935	-381.714	-394.557	-403.882	-410.34	-414.604	-416.668
16	2,10-Dimethyldodecane	2,10-m-C12	CC(C)CCCCCCCC(C)CC	-261.444	-319.143	-337.453	-343.271	-343.729	-364.862	-381.789	-394.796	-404.214	-410.806	-415.217	-417.276
17	2,11-Dimethyldodecane	2,11-m-C12	CC(C)CCCCCCCCC(C)C	-264.269	-321.663	-339.833	-345.632	-346.08	-367.128	-383.991	-396.918	-406.263	-412.827	-417.133	-419.155
18	3,3-Dimethyldodecane	3,3-m-C12	CCC(C)(C)CCCCCCCCC	-262.983	-320.619	-338.527	-344.201	-344.662	-365.231	-381.538	-393.757	-402.543	-408.433	-411.957	-413.035
19	3,4-Dimethyldodecane	3,4-m-C12	CCC(C)C(C)CCCCCCCC	-253.532	-311.414	-330.043	-335.921	-336.379	-357.608	-374.57	-387.493	-396.906	-403.789	-408.149	-410.302
20	3,5-Dimethyldodecane	3,5-m-C12	CCC(C)CC(C)CCCCCCC	-259.684	-317.78	-335.737	-341.394	-341.84	-362.293	-378.587	-391.036	-400.095	-406.327	-410.577	-412.453
21	3,6-Dimethyldodecane	3,6-m-C12	CCC(C)CCC(C)CCCCCC	-258.611	-316.838	-335.285	-341.109	-341.573	-362.669	-379.512	-392.435	-401.834	-408.32	-412.688	-414.788
22	3,7-Dimethyldodecane	3,7-m-C12	CCC(C)CCCC(C)CCCCC	-258.611	-316.838	-335.285	-341.109	-341.573	-362.669	-379.512	-392.435	-401.834	-408.32	-412.688	-414.788
23	3,8-Dimethyldodecane	3,8-m-C12	CCC(C)CCCCC(C)CCCC	-258.611	-316.838	-335.285	-341.109	-341.573	-362.669	-379.512	-392.435	-401.834	-408.32	-412.688	-414.788
24	3,9-Dimethyldodecane	3,9-m-C12	CCC(C)CCCCCC(C)CCC	-258.611	-316.838	-335.285	-341.109	-341.573	-362.669	-379.512	-392.435	-401.834	-408.32	-412.688	-414.788
25	3,10-Dimethyldodecane	3,10-m-C12	CCC(C)CCCCCCC(C)CC	-258.62	-316.623	-335.074	-340.91	-341.378	-362.597	-379.587	-392.674	-402.166	-408.786	-413.3	-415.396
26	4,4-Dimethyldodecane	4,4-m-C12	CCCC(C)(C)CCCCCCCC	-262.987	-321.175	-339.069	-344.707	-345.163	-365.387	-381.28	-393.061	-401.583	-407.214	-410.474	-411.416
27	4,5-Dimethyldodecane	4,5-m-C12	CCCC(C)C(C)CCCCCCC	-253.523	-311.629	-330.254	-336.12	-336.574	-357.681	-374.495	-387.254	-396.573	-403.323	-407.537	-409.694
28	4,6-Dimethyldodecane	4,6-m-C12	CCCC(C)CC(C)CCCCCC	-259.675	-317.995	-335.948	-341.593	-342.035	-362.366	-378.512	-390.797	-399.762	-405.861	-409.964	-411.845
29	4,7-Dimethyldodecane	4,7-m-C12	CCCC(C)CCC(C)CCCCC	-258.602	-317.052	-335.497	-341.308	-341.767	-362.742	-379.437	-392.196	-401.501	-407.854	-412.075	-414.18
30	4,8-Dimethyldodecane	4,8-m-C12	CCCC(C)CCCC(C)CCCC	-258.602	-317.052	-335.497	-341.308	-341.767	-362.742	-379.437	-392.196	-401.501	-407.854	-412.075	-414.18
31	4,9-Dimethyldodecane	4,9-m-C12	CCCC(C)CCCCC(C)CCC	-258.602	-317.052	-335.497	-341.308	-341.767	-362.742	-379.437	-392.196	-401.501	-407.854	-412.075	-414.18
32	5,5-Dimethyldodecane	5,5-m-C12	CCCCC(C)(C)CCCCCCC	-262.987	-321.175	-339.069	-344.707	-345.163	-365.387	-381.28	-393.061	-401.583	-407.214	-410.474	-411.416
33	5,6-Dimethyldodecane	5,6-m-C12	CCCCC(C)C(C)CCCCCC	-253.523	-311.629	-330.254	-336.12	-336.574	-357.681	-374.495	-387.254	-396.573	-403.323	-407.537	-409.694
34	5,7-Dimethyldodecane	5,7-m-C12	CCCCC(C)CC(C)CCCCC	-259.675	-317.995	-335.948	-341.593	-342.035	-362.366	-378.512	-390.797	-399.762	-405.861	-409.964	-411.845
35	5,8-Dimethyldodecane	5,8-m-C12	CCCCC(C)CCC(C)CCCC	-258.602	-317.052	-335.497	-341.308	-341.767	-362.742	-379.437	-392.196	-401.501	-407.854	-412.075	-414.18
36	6,6-Dimethyldodecane	6,6-m-C12	CCCCCC(C)(C)CCCCCC	-262.987	-321.175	-339.069	-344.707	-345.163	-365.387	-381.28	-393.061	-401.583	-407.214	-410.474	-411.416
37	6,7-Dimethyldodecane	6,7-m-C12	CCCCCC(C)C(C)CCCCC	-253.523	-311.629	-330.254	-336.12	-336.574	-357.681	-374.495	-387.254	-396.573	-403.323	-407.537	-409.694
38	3-Ethyldodecane	3-e-C12	CCC(CC)CCCCCCCCC	-255.52	-311.06	-328.478	-334.153	-334.599	-355.485	-372.48	-385.573	-395.305	-402.192	-407.25	-409.755
39	4-Ethyldodecane	4-e-C12	CCCC(CC)CCCCCCCC	-255.511	-311.274	-328.69	-334.352	-334.794	-355.558	-372.405	-385.334	-394.973	-401.726	-406.638	-409.147
40	5-Ethyldodecane	5-e-C12	CCCCC(CC)CCCCCCC	-255.511	-311.274	-328.69	-334.352	-334.794	-355.558	-372.405	-385.334	-394.973	-401.726	-406.638	-409.147
41	6-Ethyldodecane	6-e-C12	CCCCCC(CC)CCCCCC	-255.511	-311.274	-328.69	-334.352	-334.794	-355.558	-372.405	-385.334	-394.973	-401.726	-406.638	-409.147
42	2,2,3-Trimethylundecane	2,2,3-m-C11	CC(C)(C)C(C)CCCCCCCC	-262.054	-320.659	-339.027	-344.832	-345.275	-366.226	-382.863	-395.35	-404.344	-410.335	-413.822	-414.705
43	2,2,4-Trimethylundecane	2,2,4-m-C11	CC(C)(C)CC(C)CCCCCCC	-263.588	-322.672	-340.806	-346.554	-347.019	-367.867	-384.517	-396.989	-405.895	-411.821	-415.252	-416.121
44	2,2,5-Trimethylundecane	2,2,5-m-C11	CC(C)(C)CCC(C)CCCCCC	-270.268	-329.764	-348.13	-353.927	-354.369	-375.229	-391.77	-404.17	-413.081	-418.893	-422.228	-423.16
45	2,2,6-Trimethylundecane	2,2,6-m-C11	CC(C)(C)CCCC(C)CCCCC	-270.268	-329.764	-348.13	-353.927	-354.369	-375.229	-391.77	-404.17	-413.081	-418.893	-422.228	-423.16
46	2,2,7-Trimethylundecane	2,2,7-m-C11	CC(C)(C)CCCCC(C)CCCC	-270.268	-329.764	-348.13	-353.927	-354.369	-375.229	-391.77	-404.17	-413.081	-418.893	-422.228	-423.16
47	2,2,8-Trimethylundecane	2,2,8-m-C11	CC(C)(C)CCCCCC(C)CCC	-270.268	-329.764	-348.13	-353.927	-354.369	-375.229	-391.77	-404.17	-413.081	-418.893	-422.228	-423.16
48	2,2,9-Trimethylundecane	2,2,9-m-C11	CC(C)(C)CCCCCCC(C)CC	-270.276	-329.55	-347.919	-353.728	-354.174	-375.157	-391.845	-404.409	-413.414	-419.359	-422.84	-423.768
49	2,2,10-Trimethylundecane	2,2,10-m-C11	CC(C)(C)CCCCCCCC(C)C	-273.101	-332.07	-350.298	-356.09	-356.525	-377.422	-394.047	-406.531	-415.462	-421.38	-424.757	-425.647
50	2,3,3-Trimethylundecane	2,3,3-m-C11	CC(C)C(C)(C)CCCCCCCC	-259.142	-318.154	-336.474	-342.216	-342.655	-363.18	-379.343	-391.395	-399.969	-405.563	-408.737	-409.259
51	2,3,4-Trimethylundecane	2,3,4-m-C11	CC(C)C(C)C(C)CCCCCCC	-254.426	-313.52	-331.803	-337.507	-337.94	-358.433	-374.761	-387.211	-396.151	-402.303	-406.163	-407.737
52	2,3,5-Trimethylundecane	2,3,5-m-C11	CC(C)C(C)CC(C)CCCCCC	-259.554	-319.342	-337.809	-343.547	-343.987	-364.537	-380.829	-393.163	-402.078	-408.17	-412.028	-413.545
53	2,3,6-Trimethylundecane	2,3,6-m-C11	CC(C)C(C)CCC(C)CCCCC	-258.481	-318.399	-337.357	-343.262	-343.719	-364.913	-381.753	-394.562	-403.817	-410.163	-414.139	-415.88
54	2,3,7-Trimethylundecane	2,3,7-m-C11	CC(C)C(C)CCCC(C)CCCC	-258.481	-318.399	-337.357	-343.262	-343.719	-364.913	-381.753	-394.562	-403.817	-410.163	-414.139	-415.88
55	2,3,8-Trimethylundecane	2,3,8-m-C11	CC(C)C(C)CCCCC(C)CCC	-258.481	-318.399	-337.357	-343.262	-343.719	-364.913	-381.753	-394.562	-403.817	-410.163	-414.139	-415.88
56	2,3,9-Trimethylundecane	2,3,9-m-C11	CC(C)C(C)CCCCCC(C)CC	-258.49	-318.185	-337.146	-343.063	-343.524	-364.84	-381.828	-394.801	-404.15	-410.629	-414.752	-416.488
57	2,3,10-Trimethylundecane	2,3,10-m-C11	CC(C)C(C)CCCCCCC(C)C	-261.314	-320.705	-339.525	-345.424	-345.875	-367.106	-384.03	-396.923	-406.198	-412.649	-416.668	-418.368
58	2,4,4-Trimethylundecane	2,4,4-m-C11	CC(C)CC(C)(C)CCCCCCC	-260.71	-320.445	-338.504	-344.134	-344.615	-364.819	-380.707	-392.468	-400.756	-406.141	-409.094	-409.547
59	2,4,5-Trimethylundecane	2,4,5-m-C11	CC(C)CC(C)C(C)CCCCCC	-258.998	-318.934	-337.465	-343.206	-343.643	-364.099	-380.251	-392.442	-401.194	-407.329	-411.022	-412.528
60	2,4,6-Trimethylundecane	2,4,6-m-C11	CC(C)CC(C)CC(C)CCCCC	-265.15	-325.3	-343.159	-348.679	-349.104	-368.784	-384.268	-395.986	-404.383	-409.867	-413.45	-414.679
61	2,4,7-Trimethylundecane	2,4,7-m-C11	CC(C)CC(C)CCC(C)CCCC	-264.077	-324.357	-342.707	-348.394	-348.836	-369.16	-385.192	-397.384	-406.122	-411.86	-415.561	-417.015
62	2,4,8-Trimethylundecane	2,4,8-m-C11	CC(C)CC(C)CCCC(C)CCC	-264.077	-324.357	-342.707	-348.394	-348.836	-369.16	-385.192	-397.384	-406.122	-411.86	-415.561	-417.015
63	2,4,9-Trimethylundecane	2,4,9-m-C11	CC(C)CC(C)CCCCC(C)CC	-264.086	-324.143	-342.496	-348.195	-348.641	-369.087	-385.267	-397.623	-406.455	-412.326	-416.173	-417.623
64	2,4,10-Trimethylundecane	2,4,10-m-C11	CC(C)CC(C)CCCCCC(C)C	-266.911	-326.663	-344.875	-350.557	-350.992	-371.353	-387.469	-399.746	-408.503	-414.347	-418.09	-419.502
65	2,5,5-Trimethylundecane	2,5,5-m-C11	CC(C)CCC(C)(C)CCCCCC	-267.389	-327.538	-345.828	-351.508	-351.964	-372.181	-387.959	-399.648	-407.943	-413.213	-416.07	-416.586
66	2,5,6-Trimethylundecane	2,5,6-m-C11	CC(C)CCC(C)C(C)CCCCC	-257.926	-317.991	-337.013	-342.921	-343.375	-364.475	-381.175	-393.841	-402.934	-409.322	-413.133	-414.863
67	2,5,7-Trimethylundecane	2,5,7-m-C11	CC(C)CCC(C)CC(C)CCCC	-264.077	-324.357	-342.707	-348.394	-348.836	-369.16	-385.192	-397.384	-406.122	-411.86	-415.561	-417.015
68	2,5,8-Trimethylundecane	2,5,8-m-C11	CC(C)CCC(C)CCC(C)CCC	-263.005	-323.415	-342.256	-348.109	-348.569	-369.536	-386.116	-398.783	-407.862	-413.853	-417.672	-419.35
69	2,5,9-Trimethylundecane	2,5,9-m-C11	CC(C)CCC(C)CCCC(C)CC	-263.014	-323.2	-342.044	-347.91	-348.374	-369.463	-386.192	-399.022	-408.194	-414.319	-418.284	-419.958
70	2,5,10-Trimethylundecane	2,5,10-m-C11	CC(C)CCC(C)CCCCC(C)C	-265.838	-325.72	-344.424	-350.271	-350.725	-371.729	-388.393	-401.144	-410.242	-416.339	-420.201	-421.837
71	2,6,6-Trimethylundecane	2,6,6-m-C11	CC(C)CCCC(C)(C)CCCCC	-267.389	-327.538	-345.828	-351.508	-351.964	-372.181	-387.959	-399.648	-407.943	-413.213	-416.07	-416.586
72	2,6,7-Trimethylundecane	2,6,7-m-C11	CC(C)CCCC(C)C(C)CCCC	-257.926	-317.991	-337.013	-342.921	-343.375	-364.475	-381.175	-393.841	-402.934	-409.322	-413.133	-414.863
73	2,6,8-Trimethylundecane	2,6,8-m-C11	CC(C)CCCC(C)CC(C)CCC	-264.077	-324.357	-342.707	-348.394	-348.836	-369.16	-385.192	-397.384	-406.122	-411.86	-415.561	-417.015
74	2,6,9-Trimethylundecane	2,6,9-m-C11	CC(C)CCCC(C)CCC(C)CC	-263.014	-323.2	-342.044	-347.91	-348.374	-369.463	-386.192	-399.022	-408.194	-414.319	-418.284	-419.958
75	2,6,10-Trimethylundecane	2,6,10-m-C11	CC(C)CCCC(C)CCCC(C)C	-265.838	-325.72	-344.424	-350.271	-350.725	-371.729	-388.393	-401.144	-410.242	-416.339	-420.201	-421.837
76	2,7,7-Trimethylundecane	2,7,7-m-C11	CC(C)CCCCC(C)(C)CCCC	-267.389	-327.538	-345.828	-351.508	-351.964	-372.181	-387.959	-399.648	-407.943	-413.213	-416.07	-416.586
77	2,7,8-Trimethylundecane	2,7,8-m-C11	CC(C)CCCCC(C)C(C)CCC	-257.926	-317.991	-337.013	-342.921	-343.375	-364.475	-381.175	-393.841	-402.934	-409.322	-413.133	-414.863
78	2,7,9-Trimethylundecane	2,7,9-m-C11	CC(C)CCCCC(C)CC(C)CC	-264.086	-324.143	-342.496	-348.195	-348.641	-369.087	-385.267	-397.623	-406.455	-412.326	-416.173	-417.623
79	2,8,8-Trimethylundecane	2,8,8-m-C11	CC(C)CCCCCC(C)(C)CCC	-267.389	-327.538	-345.828	-351.508	-351.964	-372.181	-387.959	-399.648	-407.943	-413.213	-416.07	-416.586
80	2,8,9-Trimethylundecane	2,8,9-m-C11	CC(C)CCCCCC(C)C(C)CC	-257.935	-317.777	-336.802	-342.722	-343.181	-364.402	-381.25	-394.08	-403.266	-409.788	-413.746	-415.471
81	2,9,9-Trimethylundecane	2,9,9-m-C11	CC(C)CCCCCCC(C)(C)CC	-267.385	-326.982	-345.286	-351.002	-351.463	-372.025	-388.217	-400.344	-408.903	-414.432	-417.553	-418.205
82	3,3,4-Trimethylundecane	3,3,4-m-C11	CCC(C)(C)C(C)CCCCCCC	-254.958	-314.131	-332.717	-338.509	-338.951	-359.612	-375.879	-388.044	-396.575	-402.253	-405.522	-406.148
83	3,3,5-Trimethylundecane	3,3,5-m-C11	CCC(C)(C)CC(C)CCCCCC	-257.872	-317.584	-335.794	-341.466	-341.958	-362.47	-378.687	-390.802	-399.336	-404.873	-408.048	-408.679
84	3,3,6-Trimethylundecane	3,3,6-m-C11	CCC(C)(C)CCC(C)CCCCC	-264.552	-324.677	-343.119	-348.84	-349.307	-369.832	-385.94	-397.983	-406.522	-411.945	-415.025	-415.717
85	3,3,7-Trimethylundecane	3,3,7-m-C11	CCC(C)(C)CCCC(C)CCCC	-264.552	-324.677	-343.119	-348.84	-349.307	-369.832	-385.94	-397.983	-406.522	-411.945	-415.025	-415.717
86	3,3,8-Trimethylundecane	3,3,8-m-C11	CCC(C)(C)CCCCC(C)CCC	-264.552	-324.677	-343.119	-348.84	-349.307	-369.832	-385.94	-397.983	-406.522	-411.945	-415.025	-415.717
87	3,3,9-Trimethylundecane	3,3,9-m-C11	CCC(C)(C)CCCCCC(C)CC	-264.561	-324.462	-342.907	-348.64	-349.113	-369.759	-386.015	-398.222	-406.855	-412.411	-415.637	-416.325
88	3,4,4-Trimethylundecane	3,4,4-m-C11	CCC(C)C(C)(C)CCCCCCC	-254.971	-314.472	-333.048	-338.816	-339.257	-359.695	-375.696	-387.587	-395.947	-401.5	-404.651	-405.137
89	3,4,5-Trimethylundecane	3,4,5-m-C11	CCC(C)C(C)C(C)CCCCCC	-251.047	-310.592	-329.08	-334.806	-335.246	-355.729	-371.981	-384.368	-393.219	-399.442	-403.24	-404.841
90	3,4,6-Trimethylundecane	3,4,6-m-C11	CCC(C)C(C)CC(C)CCCCC	-256.174	-316.414	-335.086	-340.845	-341.292	-361.833	-378.049	-390.32	-399.146	-405.309	-409.106	-410.649
91	3,4,7-Trimethylundecane	3,4,7-m-C11	CCC(C)C(C)CCC(C)CCCC	-255.101	-315.471	-334.634	-340.56	-341.024	-362.209	-378.973	-391.719	-400.886	-407.302	-411.217	-412.984
92	3,4,8-Trimethylundecane	3,4,8-m-C11	CCC(C)C(C)CCCC(C)CCC	-255.101	-315.471	-334.634	-340.56	-341.024	-362.209	-378.973	-391.719	-400.886	-407.302	-411.217	-412.984
93	3,4,9-Trimethylundecane	3,4,9-m-C11	CCC(C)C(C)CCCCC(C)CC	-255.11	-315.257	-334.423	-340.361	-340.83	-362.136	-379.048	-391.958	-401.218	-407.768	-411.829	-413.592
94	3,5,5-Trimethylundecane	3,5,5-m-C11	CCC(C)CC(C)(C)CCCCCC	-257.886	-317.926	-336.125	-341.773	-342.264	-362.553	-378.505	-390.345	-398.708	-404.12	-407.177	-407.668
95	3,5,6-Trimethylundecane	3,5,6-m-C11	CCC(C)CC(C)C(C)CCCCC	-256.174	-316.414	-335.086	-340.845	-341.292	-361.833	-378.049	-390.32	-399.146	-405.309	-409.106	-410.649
96	3,5,7-Trimethylundecane	3,5,7-m-C11	CCC(C)CC(C)CC(C)CCCC	-262.326	-322.78	-340.78	-346.318	-346.753	-366.518	-382.066	-393.864	-402.335	-407.847	-411.533	-412.8
97	3,5,8-Trimethylundecane	3,5,8-m-C11	CCC(C)CC(C)CCC(C)CCC	-261.253	-321.838	-340.328	-346.033	-346.485	-366.894	-382.99	-395.262	-404.074	-409.84	-413.644	-415.135
98	3,5,9-Trimethylundecane	3,5,9-m-C11	CCC(C)CC(C)CCCC(C)CC	-261.262	-321.623	-340.117	-345.834	-346.291	-366.821	-383.065	-395.501	-404.407	-410.306	-414.256	-415.743
99	3,6,6-Trimethylundecane	3,6,6-m-C11	CCC(C)CCC(C)(C)CCCCC	-264.565	-325.018	-343.449	-349.146	-349.613	-369.915	-385.758	-397.526	-405.895	-411.193	-414.153	-414.707
100	3,6,7-Trimethylundecane	3,6,7-m-C11	CCC(C)CCC(C)C(C)CCCC	-255.101	-315.471	-334.634	-340.56	-341.024	-362.209	-378.973	-391.719	-400.886	-407.302	-411.217	-412.984
101	3,6,8-Trimethylundecane	3,6,8-m-C11	CCC(C)CCC(C)CC(C)CCC	-261.253	-321.838	-340.328	-346.033	-346.485	-366.894	-382.99	-395.262	-404.074	-409.84	-413.644	-415.135
102	3,6,9-Trimethylundecane	3,6,9-m-C11	CCC(C)CCC(C)CCC(C)CC	-260.189	-320.681	-339.665	-345.549	-346.023	-367.197	-383.99	-396.9	-406.146	-412.298	-416.367	-418.079
103	3,7,7-Trimethylundecane	3,7,7-m-C11	CCC(C)CCCC(C)(C)CCCC	-264.565	-325.018	-343.449	-349.146	-349.613	-369.915	-385.758	-397.526	-405.895	-411.193	-414.153	-414.707
104	3,7,8-Trimethylundecane	3,7,8-m-C11	CCC(C)CCCC(C)C(C)CCC	-255.101	-315.471	-334.634	-340.56	-341.024	-362.209	-378.973	-391.719	-400.886	-407.302	-411.217	-412.984
105	3,8,8-Trimethylundecane	3,8,8-m-C11	CCC(C)CCCCC(C)(C)CCC	-264.565	-325.018	-343.449	-349.146	-349.613	-369.915	-385.758	-397.526	-405.895	-411.193	-414.153	-414.707
106	4,4,5-Trimethylundecane	4,4,5-m-C11	CCCC(C)(C)C(C)CCCCCC	-254.962	-314.687	-333.259	-339.015	-339.452	-359.767	-375.621	-387.348	-395.615	-401.034	-404.039	-404.529
107	4,4,6-Trimethylundecane	4,4,6-m-C11	CCCC(C)(C)CC(C)CCCCC	-257.877	-318.14	-336.336	-341.972	-342.458	-362.626	-378.43	-390.106	-398.376	-403.654	-406.565	-407.06
108	4,4,7-Trimethylundecane	4,4,7-m-C11	CCCC(C)(C)CCC(C)CCCC	-264.556	-325.233	-343.66	-349.345	-349.808	-369.988	-385.682	-397.287	-405.562	-410.727	-413.541	-414.099
109	4,4,8-Trimethylundecane	4,4,8-m-C11	CCCC(C)(C)CCCC(C)CCC	-264.556	-325.233	-343.66	-349.345	-349.808	-369.988	-385.682	-397.287	-405.562	-410.727	-413.541	-414.099
110	4,5,5-Trimethylundecane	4,5,5-m-C11	CCCC(C)C(C)(C)CCCCCC	-254.962	-314.687	-333.259	-339.015	-339.452	-359.767	-375.621	-387.348	-395.615	-401.034	-404.039	-404.529
111	4,5,6-Trimethylundecane	4,5,6-m-C11	CCCC(C)C(C)C(C)CCCCC	-251.038	-310.806	-329.291	-335.005	-335.441	-355.801	-371.906	-384.129	-392.887	-398.976	-402.628	-404.233
112	4,5,7-Trimethylundecane	4,5,7-m-C11	CCCC(C)C(C)CC(C)CCCC	-256.165	-316.628	-335.297	-341.044	-341.487	-361.906	-377.974	-390.081	-398.814	-404.843	-408.493	-410.041
113	4,5,8-Trimethylundecane	4,5,8-m-C11	CCCC(C)C(C)CCC(C)CCC	-255.093	-315.686	-334.846	-340.759	-341.219	-362.282	-378.898	-391.479	-400.553	-406.836	-410.604	-412.376
114	4,6,6-Trimethylundecane	4,6,6-m-C11	CCCC(C)CC(C)(C)CCCCC	-257.877	-318.14	-336.336	-341.972	-342.458	-362.626	-378.43	-390.106	-398.376	-403.654	-406.565	-407.06
115	4,6,7-Trimethylundecane	4,6,7-m-C11	CCCC(C)CC(C)C(C)CCCC	-256.165	-316.628	-335.297	-341.044	-341.487	-361.906	-377.974	-390.081	-398.814	-404.843	-408.493	-410.041
116	4,6,8-Trimethylundecane	4,6,8-m-C11	CCCC(C)CC(C)CC(C)CCC	-262.317	-322.995	-340.991	-346.517	-346.948	-366.591	-381.991	-393.625	-402.002	-407.381	-410.921	-412.192
117	4,7,7-Trimethylundecane	4,7,7-m-C11	CCCC(C)CCC(C)(C)CCCC	-264.556	-325.233	-343.66	-349.345	-349.808	-369.988	-385.682	-397.287	-405.562	-410.727	-413.541	-414.099
118	5,5,6-Trimethylundecane	5,5,6-m-C11	CCCCC(C)(C)C(C)CCCCC	-254.962	-314.687	-333.259	-339.015	-339.452	-359.767	-375.621	-387.348	-395.615	-401.034	-404.039	-404.529
119	5,5,7-Trimethylundecane	5,5,7-m-C11	CCCCC(C)(C)CC(C)CCCC	-257.877	-318.14	-336.336	-341.972	-342.458	-362.626	-378.43	-390.106	-398.376	-403.654	-406.565	-407.06
120	5,6,6-Trimethylundecane	5,6,6-m-C11	CCCCC(C)C(C)(C)CCCCC	-254.962	-314.687	-333.259	-339.015	-339.452	-359.767	-375.621	-387.348	-395.615	-401.034	-404.039	-404.529
121	5,6,7-Trimethylundecane	5,6,7-m-C11	CCCCC(C)C(C)C(C)CCCC	-251.038	-310.806	-329.291	-335.005	-335.441	-355.801	-371.906	-384.129	-392.887	-398.976	-402.628	-404.233
122	3-Ethyl-2-methylundecane	3-e-2-m-C11	CC(C)C(CC)CCCCCCCC	-255.53	-313.01	-330.647	-336.283	-336.715	-357.305	-373.984	-386.873	-396.472	-403.248	-407.809	-409.978
123	3-Ethyl-3-methylundecane	3-e-3-m-C11	CCC(CC)(C)CCCCCCCC	-256.839	-315.048	-333.079	-338.797	-339.235	-359.766	-376.029	-388.159	-396.955	-402.813	-406.473	-407.479
124	3-Ethyl-4-methylundecane	3-e-4-m-C11	CCC(CC)C(C)CCCCCCC	-252.151	-310.082	-327.924	-333.581	-334.021	-354.601	-371.203	-384.03	-393.54	-400.387	-404.887	-407.082
125	3-Ethyl-5-methylundecane	3-e-5-m-C11	CCC(CC)CC(C)CCCCCC	-258.161	-316.06	-333.521	-339.077	-339.512	-359.71	-375.958	-388.4	-397.546	-403.712	-408.207	-410.102
126	3-Ethyl-6-methylundecane	3-e-6-m-C11	CCC(CC)CCC(C)CCCCC	-257.089	-315.117	-333.07	-338.792	-339.244	-360.086	-376.883	-389.799	-399.285	-405.705	-410.318	-412.437
127	3-Ethyl-7-methylundecane	3-e-7-m-C11	CCC(CC)CCCC(C)CCCC	-257.089	-315.117	-333.07	-338.792	-339.244	-360.086	-376.883	-389.799	-399.285	-405.705	-410.318	-412.437
128	3-Ethyl-8-methylundecane	3-e-8-m-C11	CCC(CC)CCCCC(C)CCC	-257.089	-315.117	-333.07	-338.792	-339.244	-360.086	-376.883	-389.799	-399.285	-405.705	-410.318	-412.437
129	3-Ethyl-9-methylundecane	3-e-9-m-C11	CCC(CC)CCCCCC(C)CC	-257.098	-314.903	-332.858	-338.593	-339.049	-360.013	-376.958	-390.038	-399.618	-406.171	-410.93	-413.046
130	4-Ethyl-2-methylundecane	4-e-2-m-C11	CC(C)CC(CC)CCCCCCC	-260.986	-318.58	-335.9	-341.439	-341.863	-361.975	-378.16	-390.522	-399.594	-405.733	-410.124	-411.981
131	4-Ethyl-3-methylundecane	4-e-3-m-C11	CCC(C)C(CC)CCCCCCC	-252.151	-310.082	-327.924	-333.581	-334.021	-354.601	-371.203	-384.03	-393.54	-400.387	-404.887	-407.082
132	4-Ethyl-4-methylundecane	4-e-4-m-C11	CCCC(CC)(C)CCCCCCC	-256.843	-315.604	-333.62	-339.303	-339.736	-359.922	-375.771	-387.463	-395.995	-401.595	-404.99	-405.86
133	4-Ethyl-5-methylundecane	4-e-5-m-C11	CCCC(CC)C(C)CCCCCC	-252.142	-310.296	-328.136	-333.78	-334.215	-354.674	-371.128	-383.791	-393.207	-399.921	-404.275	-406.474
134	4-Ethyl-6-methylundecane	4-e-6-m-C11	CCCC(CC)CC(C)CCCCC	-258.153	-316.274	-333.733	-339.276	-339.707	-359.782	-375.883	-388.161	-397.213	-403.246	-407.595	-409.494
135	4-Ethyl-7-methylundecane	4-e-7-m-C11	CCCC(CC)CCC(C)CCCC	-257.08	-315.332	-333.281	-338.991	-339.439	-360.158	-376.808	-389.559	-398.952	-405.239	-409.706	-411.829
136	4-Ethyl-8-methylundecane	4-e-8-m-C11	CCCC(CC)CCCC(C)CCC	-257.08	-315.332	-333.281	-338.991	-339.439	-360.158	-376.808	-389.559	-398.952	-405.239	-409.706	-411.829
137	5-Ethyl-2-methylundecane	5-e-2-m-C11	CC(C)CCC(CC)CCCCCC	-259.913	-317.637	-335.449	-341.153	-341.595	-362.351	-379.085	-391.921	-401.333	-407.725	-412.235	-414.317
138	5-Ethyl-3-methylundecane	5-e-3-m-C11	CCC(C)CC(CC)CCCCCC	-258.161	-316.06	-333.521	-339.077	-339.512	-359.71	-375.958	-388.4	-397.546	-403.712	-408.207	-410.102
139	5-Ethyl-4-methylundecane	5-e-4-m-C11	CCCC(C)C(CC)CCCCCC	-252.142	-310.296	-328.136	-333.78	-334.215	-354.674	-371.128	-383.791	-393.207	-399.921	-404.275	-406.474
140	5-Ethyl-5-methylundecane	5-e-5-m-C11	CCCCC(CC)(C)CCCCCC	-256.843	-315.604	-333.62	-339.303	-339.736	-359.922	-375.771	-387.463	-395.995	-401.595	-404.99	-405.86
141	5-Ethyl-6-methylundecane	5-e-6-m-C11	CCCCC(CC)C(C)CCCCC	-252.142	-310.296	-328.136	-333.78	-334.215	-354.674	-371.128	-383.791	-393.207	-399.921	-404.275	-406.474
142	5-Ethyl-7-methylundecane	5-e-7-m-C11	CCCCC(CC)CC(C)CCCC	-258.153	-316.274	-333.733	-339.276	-339.707	-359.782	-375.883	-388.161	-397.213	-403.246	-407.595	-409.494
143	6-Ethyl-2-methylundecane	6-e-2-m-C11	CC(C)CCCC(CC)CCCCC	-259.913	-317.637	-335.449	-341.153	-341.595	-362.351	-379.085	-391.921	-401.333	-407.725	-412.235	-414.317
144	6-Ethyl-3-methylundecane	6-e-3-m-C11	CCC(C)CCC(CC)CCCCC	-257.089	-315.117	-333.07	-338.792	-339.244	-360.086	-376.883	-389.799	-399.285	-405.705	-410.318	-412.437
145	6-Ethyl-4-methylundecane	6-e-4-m-C11	CCCC(C)CC(CC)CCCCC	-258.153	-316.274	-333.733	-339.276	-339.707	-359.782	-375.883	-388.161	-397.213	-403.246	-407.595	-409.494
146	6-Ethyl-5-methylundecane	6-e-5-m-C11	CCCCC(C)C(CC)CCCCC	-252.142	-310.296	-328.136	-333.78	-334.215	-354.674	-371.128	-383.791	-393.207	-399.921	-404.275	-406.474
147	6-Ethyl-6-methylundecane	6-e-6-m-C11	CCCCCC(CC)(C)CCCCC	-256.843	-315.604	-333.62	-339.303	-339.736	-359.922	-375.771	-387.463	-395.995	-401.595	-404.99	-405.86
148	7-Ethyl-2-methylundecane	7-e-2-m-C11	CC(C)CCCCC(CC)CCCC	-259.913	-317.637	-335.449	-341.153	-341.595	-362.351	-379.085	-391.921	-401.333	-407.725	-412.235	-414.317
149	7-Ethyl-3-methylundecane	7-e-3-m-C11	CCC(C)CCCC(CC)CCCC	-257.089	-315.117	-333.07	-338.792	-339.244	-360.086	-376.883	-389.799	-399.285	-405.705	-410.318	-412.437
150	7-Ethyl-4-methylundecane	7-e-4-m-C11	CCCC(C)CCC(CC)CCCC	-257.08	-315.332	-333.281	-338.991	-339.439	-360.158	-376.808	-389.559	-398.952	-405.239	-409.706	-411.829
151	8-Ethyl-2-methylundecane	8-e-2-m-C11	CC(C)CCCCCC(CC)CCC	-259.913	-317.637	-335.449	-341.153	-341.595	-362.351	-379.085	-391.921	-401.333	-407.725	-412.235	-414.317
152	8-Ethyl-3-methylundecane	8-e-3-m-C11	CCC(C)CCCCC(CC)CCC	-257.089	-315.117	-333.07	-338.792	-339.244	-360.086	-376.883	-389.799	-399.285	-405.705	-410.318	-412.437
153	9-Ethyl-2-methylundecane	9-e-2-m-C11	CC(C)CCCCCCC(CC)CC	-259.922	-317.423	-335.237	-340.954	-341.4	-362.279	-379.16	-392.16	-401.666	-408.191	-412.847	-414.925
154	4-Propylundecane	4-p-C11	CCCC(CCC)CCCCCCC	-255.502	-311.489	-328.901	-334.551	-334.989	-355.63	-372.33	-385.094	-394.64	-401.26	-406.026	-408.539
155	5-Propylundecane	5-p-C11	CCCCC(CCC)CCCCCC	-255.502	-311.489	-328.901	-334.551	-334.989	-355.63	-372.33	-385.094	-394.64	-401.26	-406.026	-408.539
156	6-Propylundecane	6-p-C11	CCCCCC(CCC)CCCCC	-255.502	-311.489	-328.901	-334.551	-334.989	-355.63	-372.33	-385.094	-394.64	-401.26	-406.026	-408.539
157	4-(1-Methylethyl)undecane	4-ip-C11	CCCC(C(C)C)CCCCCCC	-255.521	-313.224	-330.859	-336.482	-336.91	-357.378	-373.909	-386.634	-396.139	-402.782	-407.197	-409.37
158	5-(1-Methylethyl)undecane	5-ip-C11	CCCCC(C(C)C)CCCCCC	-255.521	-313.224	-330.859	-336.482	-336.91	-357.378	-373.909	-386.634	-396.139	-402.782	-407.197	-409.37
159	6-(1-Methylethyl)undecane	6-ip-C11	CCCCCC(C(C)C)CCCCC	-255.521	-313.224	-330.859	-336.482	-336.91	-357.378	-373.909	-386.634	-396.139	-402.782	-407.197	-409.37
160	2,2,3,3-Tetramethyldecane	2,2,3,3-m-C10	CC(C)(C)C(C)(C)CCCCCCC	-256.714	-316.795	-335.026	-340.706	-341.153	-361.327	-377.103	-388.62	-396.675	-401.501	-403.677	-403.258
161	2,2,3,4-Tetramethyldecane	2,2,3,4-m-C10	CC(C)(C)C(C)C(C)CCCCCC	-250.444	-311.025	-329.775	-335.638	-336.086	-357.064	-373.618	-385.917	-394.622	-400.409	-403.466	-404.01
162	2,2,3,5-Tetramethyldecane	2,2,3,5-m-C10	CC(C)(C)C(C)CC(C)CCCCC	-264.696	-325.658	-344.07	-349.756	-350.188	-370.45	-386.342	-398.177	-406.584	-411.855	-414.778	-415.052
163	2,2,3,6-Tetramethyldecane	2,2,3,6-m-C10	CC(C)(C)C(C)CCC(C)CCCC	-263.623	-324.716	-343.618	-349.471	-349.921	-370.826	-387.266	-399.576	-408.324	-413.848	-416.889	-417.387
164	2,2,3,7-Tetramethyldecane	2,2,3,7-m-C10	CC(C)(C)C(C)CCCC(C)CCC	-263.623	-324.716	-343.618	-349.471	-349.921	-370.826	-387.266	-399.576	-408.324	-413.848	-416.889	-417.387
165	2,2,3,8-Tetramethyldecane	2,2,3,8-m-C10	CC(C)(C)C(C)CCCCC(C)CC	-263.632	-324.501	-343.407	-349.272	-349.726	-370.754	-387.341	-399.815	-408.656	-414.314	-417.501	-417.995
166	2,2,3,9-Tetramethyldecane	2,2,3,9-m-C10	CC(C)(C)C(C)CCCCCC(C)C	-266.456	-327.021	-345.786	-351.633	-352.077	-373.019	-389.543	-401.937	-410.704	-416.334	-419.418	-419.874
167	2,2,4,4-Tetramethyldecane	2,2,4,4-m-C10	CC(C)(C)CC(C)(C)CCCCCC	-255.997	-316.881	-334.571	-340.13	-340.582	-360.443	-375.982	-387.421	-395.075	-399.632	-401.842	-401.219
168	2,2,4,5-Tetramethyldecane	2,2,4,5-m-C10	CC(C)(C)CC(C)C(C)CCCCC	-260.078	-321.305	-340.155	-346.005	-346.471	-367.407	-383.979	-396.273	-404.946	-410.803	-413.781	-414.317
169	2,2,4,6-Tetramethyldecane	2,2,4,6-m-C10	CC(C)(C)CC(C)CC(C)CCCC	-266.23	-327.672	-345.849	-351.478	-351.932	-372.092	-387.996	-399.816	-408.135	-413.341	-416.208	-416.468
170	2,2,4,7-Tetramethyldecane	2,2,4,7-m-C10	CC(C)(C)CC(C)CCC(C)CCC	-265.157	-326.729	-345.397	-351.192	-351.664	-372.468	-388.92	-401.215	-409.874	-415.333	-418.319	-418.803
171	2,2,4,8-Tetramethyldecane	2,2,4,8-m-C10	CC(C)(C)CC(C)CCCC(C)CC	-265.166	-326.515	-345.186	-350.993	-351.47	-372.395	-388.995	-401.454	-410.207	-415.799	-418.931	-419.412
172	2,2,4,9-Tetramethyldecane	2,2,4,9-m-C10	CC(C)(C)CC(C)CCCCC(C)C	-267.99	-329.034	-347.565	-353.355	-353.821	-374.661	-391.197	-403.576	-412.255	-417.82	-420.848	-421.291
173	2,2,5,5-Tetramethyldecane	2,2,5,5-m-C10	CC(C)(C)CCC(C)(C)CCCCC	-276.221	-337.945	-356.294	-361.965	-362.41	-382.475	-398.016	-409.261	-417.142	-421.766	-423.694	-423.078
174	2,2,5,6-Tetramethyldecane	2,2,5,6-m-C10	CC(C)(C)CCC(C)C(C)CCCC	-266.758	-328.398	-347.479	-353.378	-353.821	-374.769	-391.232	-403.454	-412.133	-417.875	-420.757	-421.356
175	2,2,5,7-Tetramethyldecane	2,2,5,7-m-C10	CC(C)(C)CCC(C)CC(C)CCC	-272.909	-334.764	-353.173	-358.851	-359.282	-379.454	-395.249	-406.997	-415.322	-420.413	-423.184	-423.507
176	2,2,5,8-Tetramethyldecane	2,2,5,8-m-C10	CC(C)(C)CCC(C)CCC(C)CC	-271.846	-333.607	-352.51	-358.367	-358.819	-379.757	-396.248	-408.635	-417.393	-422.872	-425.908	-426.45
177	2,2,5,9-Tetramethyldecane	2,2,5,9-m-C10	CC(C)(C)CCC(C)CCCC(C)C	-274.67	-336.127	-354.889	-360.728	-361.17	-382.023	-398.45	-410.757	-419.442	-424.893	-427.824	-428.33
178	2,2,6,6-Tetramethyldecane	2,2,6,6-m-C10	CC(C)(C)CCCC(C)(C)CCCC	-276.221	-337.945	-356.294	-361.965	-362.41	-382.475	-398.016	-409.261	-417.142	-421.766	-423.694	-423.078
179	2,2,6,7-Tetramethyldecane	2,2,6,7-m-C10	CC(C)(C)CCCC(C)C(C)CCC	-266.758	-328.398	-347.479	-353.378	-353.821	-374.769	-391.232	-403.454	-412.133	-417.875	-420.757	-421.356
180	2,2,6,8-Tetramethyldecane	2,2,6,8-m-C10	CC(C)(C)CCCC(C)CC(C)CC	-272.918	-334.55	-352.961	-358.652	-359.087	-379.381	-395.324	-407.236	-415.654	-420.879	-423.797	-424.115
181	2,2,6,9-Tetramethyldecane	2,2,6,9-m-C10	CC(C)(C)CCCC(C)CCC(C)C	-274.67	-336.127	-354.889	-360.728	-361.17	-382.023	-398.45	-410.757	-419.442	-424.893	-427.824	-428.33
182	2,2,7,7-Tetramethyldecane	2,2,7,7-m-C10	CC(C)(C)CCCCC(C)(C)CCC	-276.221	-337.945	-356.294	-361.965	-362.41	-382.475	-398.016	-409.261	-417.142	-421.766	-423.694	-423.078
183	2,2,7,8-Tetramethyldecane	2,2,7,8-m-C10	CC(C)(C)CCCCC(C)C(C)CC	-266.767	-328.184	-347.267	-353.179	-353.626	-374.696	-391.307	-403.693	-412.466	-418.341	-421.369	-421.964
184	2,2,7,9-Tetramethyldecane	2,2,7,9-m-C10	CC(C)(C)CCCCC(C)CC(C)C	-275.742	-337.07	-355.341	-361.014	-361.438	-381.647	-397.526	-409.358	-417.702	-422.9	-425.713	-425.994
185	2,2,8,8-Tetramethyldecane	2,2,8,8-m-C10	CC(C)(C)CCCCCC(C)(C)CC	-276.217	-337.389	-355.752	-361.459	-361.909	-382.319	-398.274	-409.957	-418.102	-422.985	-425.177	-424.697
186	2,2,8,9-Tetramethyldecane	2,2,8,9-m-C10	CC(C)(C)CCCCCC(C)C(C)C	-270.146	-331.112	-349.991	-355.881	-356.321	-377.4	-394.087	-406.536	-415.397	-421.203	-424.292	-424.86
187	2,2,9,9-Tetramethyldecane	2,2,9,9-m-C10	CC(C)(C)CCCCCCC(C)(C)C	-281.933	-342.477	-360.764	-366.547	-366.971	-387.717	-404.104	-416.144	-424.661	-429.933	-432.38	-432.14
188	2,3,3,4-Tetramethyldecane	2,3,3,4-m-C10	CC(C)C(C)(C)C(C)CCCCCC	-251.129	-311.511	-329.698	-335.27	-335.689	-355.458	-370.918	-382.373	-390.277	-395.342	-397.995	-398.032
189	2,3,3,5-Tetramethyldecane	2,3,3,5-m-C10	CC(C)C(C)(C)CC(C)CCCCC	-254.032	-315.118	-333.741	-339.482	-339.951	-360.419	-376.493	-388.441	-396.762	-402.003	-404.829	-404.903
190	2,3,3,6-Tetramethyldecane	2,3,3,6-m-C10	CC(C)C(C)(C)CCC(C)CCCC	-260.711	-322.211	-341.065	-346.855	-347.301	-367.781	-383.746	-395.621	-403.948	-409.076	-411.805	-411.941
191	2,3,3,7-Tetramethyldecane	2,3,3,7-m-C10	CC(C)C(C)(C)CCCC(C)CCC	-260.711	-322.211	-341.065	-346.855	-347.301	-367.781	-383.746	-395.621	-403.948	-409.076	-411.805	-411.941
192	2,3,3,8-Tetramethyldecane	2,3,3,8-m-C10	CC(C)C(C)(C)CCCCC(C)CC	-260.72	-321.996	-340.854	-346.656	-347.106	-367.708	-383.821	-395.86	-404.281	-409.542	-412.417	-412.55
193	2,3,3,9-Tetramethyldecane	2,3,3,9-m-C10	CC(C)C(C)(C)CCCCCC(C)C	-263.544	-324.516	-343.233	-349.017	-349.457	-369.974	-386.023	-397.982	-406.329	-411.563	-414.334	-414.429
194	2,3,4,4-Tetramethyldecane	2,3,4,4-m-C10	CC(C)C(C)C(C)(C)CCCCCC	-246.741	-307.766	-326.519	-332.324	-332.762	-353.237	-369.231	-380.997	-389.157	-394.436	-397.218	-397.339
195	2,3,4,5-Tetramethyldecane	2,3,4,5-m-C10	CC(C)C(C)C(C)C(C)CCCCC	-251.941	-312.698	-330.84	-336.392	-336.807	-356.553	-372.172	-384.086	-392.464	-397.956	-401.254	-402.276
196	2,3,4,6-Tetramethyldecane	2,3,4,6-m-C10	CC(C)C(C)C(C)CC(C)CCCC	-257.068	-318.52	-336.846	-342.431	-342.853	-362.657	-378.24	-390.038	-398.391	-403.823	-407.12	-408.084
197	2,3,4,7-Tetramethyldecane	2,3,4,7-m-C10	CC(C)C(C)C(C)CCC(C)CCC	-255.996	-317.577	-336.394	-342.146	-342.585	-363.033	-379.164	-391.437	-400.13	-405.816	-409.231	-410.419
198	2,3,4,8-Tetramethyldecane	2,3,4,8-m-C10	CC(C)C(C)C(C)CCCC(C)CC	-256.005	-317.363	-336.183	-341.947	-342.391	-362.961	-379.239	-391.676	-400.463	-406.282	-409.843	-411.028
199	2,3,4,9-Tetramethyldecane	2,3,4,9-m-C10	CC(C)C(C)C(C)CCCCC(C)C	-258.829	-319.883	-338.562	-344.308	-344.742	-365.226	-381.441	-393.798	-402.511	-408.302	-411.76	-412.907
200	2,3,5,5-Tetramethyldecane	2,3,5,5-m-C10	CC(C)C(C)CC(C)(C)CCCCC	-257.755	-319.487	-338.197	-343.925	-344.41	-364.796	-380.746	-392.472	-400.692	-405.963	-408.629	-408.76
201	2,3,5,6-Tetramethyldecane	2,3,5,6-m-C10	CC(C)C(C)CC(C)C(C)CCCC	-256.044	-317.976	-337.158	-342.998	-343.438	-364.076	-380.29	-392.447	-401.13	-407.152	-410.557	-411.741
202	2,3,5,7-Tetramethyldecane	2,3,5,7-m-C10	CC(C)C(C)CC(C)CC(C)CCC	-262.195	-324.342	-342.852	-348.471	-348.899	-368.762	-384.308	-395.991	-404.318	-409.69	-412.985	-413.892
203	2,3,5,8-Tetramethyldecane	2,3,5,8-m-C10	CC(C)C(C)CC(C)CCC(C)CC	-261.132	-323.185	-342.189	-347.987	-348.437	-369.065	-385.307	-397.628	-406.39	-412.149	-415.708	-416.835
204	2,3,5,9-Tetramethyldecane	2,3,5,9-m-C10	CC(C)C(C)CC(C)CCCC(C)C	-263.956	-325.705	-344.568	-350.348	-350.788	-371.331	-387.509	-399.75	-408.438	-414.169	-417.625	-418.715
205	2,3,6,6-Tetramethyldecane	2,3,6,6-m-C10	CC(C)C(C)CCC(C)(C)CCCC	-264.435	-326.58	-345.521	-351.299	-351.76	-372.158	-387.999	-399.653	-407.878	-413.036	-415.605	-415.799
206	2,3,6,7-Tetramethyldecane	2,3,6,7-m-C10	CC(C)C(C)CCC(C)C(C)CCC	-254.971	-317.033	-336.706	-342.712	-343.171	-364.452	-381.215	-393.845	-402.869	-409.145	-412.668	-414.076
207	2,3,6,8-Tetramethyldecane	2,3,6,8-m-C10	CC(C)C(C)CCC(C)CC(C)CC	-261.132	-323.185	-342.189	-347.987	-348.437	-369.065	-385.307	-397.628	-406.39	-412.149	-415.708	-416.835
208	2,3,6,9-Tetramethyldecane	2,3,6,9-m-C10	CC(C)C(C)CCC(C)CCC(C)C	-262.883	-324.762	-344.116	-350.063	-350.52	-371.707	-388.433	-401.149	-410.178	-416.162	-419.736	-421.05
209	2,3,7,7-Tetramethyldecane	2,3,7,7-m-C10	CC(C)C(C)CCCC(C)(C)CCC	-264.435	-326.58	-345.521	-351.299	-351.76	-372.158	-387.999	-399.653	-407.878	-413.036	-415.605	-415.799
210	2,3,7,8-Tetramethyldecane	2,3,7,8-m-C10	CC(C)C(C)CCCC(C)C(C)CC	-254.98	-316.819	-336.495	-342.513	-342.976	-364.38	-381.29	-394.085	-403.202	-409.611	-413.281	-414.684
211	2,3,7,9-Tetramethyldecane	2,3,7,9-m-C10	CC(C)C(C)CCCC(C)CC(C)C	-263.956	-325.705	-344.568	-350.348	-350.788	-371.331	-387.509	-399.75	-408.438	-414.169	-417.625	-418.715
212	2,3,8,8-Tetramethyldecane	2,3,8,8-m-C10	CC(C)C(C)CCCCC(C)(C)CC	-264.43	-326.024	-344.979	-350.793	-351.259	-372.003	-388.257	-400.349	-408.838	-414.255	-417.088	-417.417
213	2,3,8,9-Tetramethyldecane	2,3,8,9-m-C10	CC(C)C(C)CCCCC(C)C(C)C	-258.36	-319.747	-339.218	-345.215	-345.67	-367.084	-384.07	-396.928	-406.133	-412.472	-416.203	-417.58
214	2,4,4,5-Tetramethyldecane	2,4,4,5-m-C10	CC(C)CC(C)(C)C(C)CCCCC	-252.685	-313.957	-332.694	-338.443	-338.903	-359.199	-375.048	-386.754	-394.788	-399.961	-402.659	-402.66
215	2,4,4,6-Tetramethyldecane	2,4,4,6-m-C10	CC(C)CC(C)(C)CC(C)CCCC	-255.6	-317.41	-335.771	-341.399	-341.91	-362.057	-377.856	-389.513	-397.55	-402.581	-405.185	-405.191
216	2,4,4,7-Tetramethyldecane	2,4,4,7-m-C10	CC(C)CC(C)(C)CCC(C)CCC	-262.279	-324.502	-343.095	-348.773	-349.26	-369.419	-385.109	-396.693	-404.736	-409.653	-412.162	-412.23
217	2,4,4,8-Tetramethyldecane	2,4,4,8-m-C10	CC(C)CC(C)(C)CCCC(C)CC	-262.288	-324.288	-342.884	-348.574	-349.065	-369.347	-385.184	-396.933	-405.069	-410.119	-412.774	-412.838
218	2,4,4,9-Tetramethyldecane	2,4,4,9-m-C10	CC(C)CC(C)(C)CCCCC(C)C	-265.112	-326.808	-345.263	-350.935	-351.416	-371.612	-387.386	-399.055	-407.117	-412.14	-414.691	-414.717
219	2,4,5,5-Tetramethyldecane	2,4,5,5-m-C10	CC(C)CC(C)C(C)(C)CCCCC	-260.437	-321.992	-340.47	-346.102	-346.521	-366.185	-381.377	-392.537	-400.236	-405.041	-407.524	-407.364
220	2,4,5,6-Tetramethyldecane	2,4,5,6-m-C10	CC(C)CC(C)C(C)C(C)CCCC	-256.513	-318.112	-336.502	-342.091	-342.51	-362.219	-377.661	-389.317	-397.507	-402.982	-406.114	-407.067
221	2,4,5,7-Tetramethyldecane	2,4,5,7-m-C10	CC(C)CC(C)C(C)CC(C)CCC	-261.64	-323.934	-342.508	-348.13	-348.556	-368.323	-383.729	-395.27	-403.435	-408.849	-411.979	-412.875
222	2,4,5,8-Tetramethyldecane	2,4,5,8-m-C10	CC(C)CC(C)C(C)CCC(C)CC	-260.576	-322.777	-341.845	-347.646	-348.093	-368.627	-384.728	-396.907	-405.507	-411.308	-414.702	-415.819
223	2,4,5,9-Tetramethyldecane	2,4,5,9-m-C10	CC(C)CC(C)C(C)CCCC(C)C	-263.401	-325.296	-344.224	-350.007	-350.444	-370.892	-386.93	-399.029	-407.555	-413.329	-416.619	-417.698
224	2,4,6,6-Tetramethyldecane	2,4,6,6-m-C10	CC(C)CC(C)CC(C)(C)CCCC	-263.352	-325.445	-343.547	-349.058	-349.527	-369.043	-384.185	-395.295	-402.997	-407.661	-410.051	-409.895
225	2,4,6,7-Tetramethyldecane	2,4,6,7-m-C10	CC(C)CC(C)CC(C)C(C)CCC	-261.64	-323.934	-342.508	-348.13	-348.556	-368.323	-383.729	-395.27	-403.435	-408.849	-411.979	-412.875
226	2,4,6,8-Tetramethyldecane	2,4,6,8-m-C10	CC(C)CC(C)CC(C)CC(C)CC	-267.801	-330.085	-347.99	-353.404	-353.822	-372.936	-387.822	-399.053	-406.956	-411.853	-415.019	-415.635
227	2,4,6,9-Tetramethyldecane	2,4,6,9-m-C10	CC(C)CC(C)CC(C)CCC(C)C	-269.552	-331.663	-349.918	-355.481	-355.905	-375.577	-390.948	-402.573	-410.743	-415.867	-419.046	-419.849
228	2,4,7,7-Tetramethyldecane	2,4,7,7-m-C10	CC(C)CC(C)CCC(C)(C)CCC	-270.031	-332.538	-350.871	-356.432	-356.877	-376.405	-391.438	-402.476	-410.183	-414.733	-417.027	-416.933
229	2,4,7,8-Tetramethyldecane	2,4,7,8-m-C10	CC(C)CC(C)CCC(C)C(C)CC	-260.576	-322.777	-341.845	-347.646	-348.093	-368.627	-384.728	-396.907	-405.507	-411.308	-414.702	-415.819
230	2,4,7,9-Tetramethyldecane	2,4,7,9-m-C10	CC(C)CC(C)CCC(C)CC(C)C	-269.552	-331.663	-349.918	-355.481	-355.905	-375.577	-390.948	-402.573	-410.743	-415.867	-419.046	-419.849
231	2,4,8,8-Tetramethyldecane	2,4,8,8-m-C10	CC(C)CC(C)CCCC(C)(C)CC	-270.027	-331.982	-350.329	-355.926	-356.376	-376.25	-391.696	-403.172	-411.143	-415.952	-418.51	-418.552
232	2,5,5,6-Tetramethyldecane	2,5,5,6-m-C10	CC(C)CCC(C)(C)C(C)CCCC	-259.365	-321.049	-340.018	-345.816	-346.253	-366.561	-382.301	-393.935	-401.975	-407.034	-409.635	-409.699
233	2,5,5,7-Tetramethyldecane	2,5,5,7-m-C10	CC(C)CCC(C)(C)CC(C)CCC	-262.279	-324.502	-343.095	-348.773	-349.26	-369.419	-385.109	-396.693	-404.736	-409.653	-412.162	-412.23
234	2,5,5,8-Tetramethyldecane	2,5,5,8-m-C10	CC(C)CCC(C)(C)CCC(C)CC	-268.967	-331.381	-350.208	-355.947	-356.415	-376.709	-392.437	-404.113	-412.255	-417.192	-419.75	-419.877
235	2,5,5,9-Tetramethyldecane	2,5,5,9-m-C10	CC(C)CCC(C)(C)CCCC(C)C	-271.792	-333.9	-352.587	-358.309	-358.766	-378.974	-394.639	-406.235	-414.303	-419.213	-421.667	-421.756
236	2,5,6,6-Tetramethyldecane	2,5,6,6-m-C10	CC(C)CCC(C)C(C)(C)CCCC	-259.365	-321.049	-340.018	-345.816	-346.253	-366.561	-382.301	-393.935	-401.975	-407.034	-409.635	-409.699
237	2,5,6,7-Tetramethyldecane	2,5,6,7-m-C10	CC(C)CCC(C)C(C)C(C)CCC	-255.44	-317.169	-336.05	-341.806	-342.242	-362.595	-378.586	-390.716	-399.247	-404.975	-408.225	-409.403
238	2,5,6,8-Tetramethyldecane	2,5,6,8-m-C10	CC(C)CCC(C)C(C)CC(C)CC	-260.576	-322.777	-341.845	-347.646	-348.093	-368.627	-384.728	-396.907	-405.507	-411.308	-414.702	-415.819
239	2,5,6,9-Tetramethyldecane	2,5,6,9-m-C10	CC(C)CCC(C)C(C)CCC(C)C	-262.328	-324.354	-343.772	-349.722	-350.177	-371.268	-387.855	-400.428	-409.294	-415.322	-418.73	-420.033
240	2,5,7,7-Tetramethyldecane	2,5,7,7-m-C10	CC(C)CCC(C)CC(C)(C)CCC	-262.279	-324.502	-343.095	-348.773	-349.26	-369.419	-385.109	-396.693	-404.736	-409.653	-412.162	-412.23
241	2,5,7,8-Tetramethyldecane	2,5,7,8-m-C10	CC(C)CCC(C)CC(C)C(C)CC	-260.576	-322.777	-341.845	-347.646	-348.093	-368.627	-384.728	-396.907	-405.507	-411.308	-414.702	-415.819
242	2,5,8,8-Tetramethyldecane	2,5,8,8-m-C10	CC(C)CCC(C)CCC(C)(C)CC	-268.954	-331.039	-349.878	-355.641	-356.109	-376.626	-392.62	-404.57	-412.882	-417.945	-420.621	-420.887
243	2,6,6,7-Tetramethyldecane	2,6,6,7-m-C10	CC(C)CCCC(C)(C)C(C)CCC	-259.365	-321.049	-340.018	-345.816	-346.253	-366.561	-382.301	-393.935	-401.975	-407.034	-409.635	-409.699
244	2,6,6,8-Tetramethyldecane	2,6,6,8-m-C10	CC(C)CCCC(C)(C)CC(C)CC	-262.288	-324.288	-342.884	-348.574	-349.065	-369.347	-385.184	-396.933	-405.069	-410.119	-412.774	-412.838
245	2,6,7,7-Tetramethyldecane	2,6,7,7-m-C10	CC(C)CCCC(C)C(C)(C)CCC	-259.365	-321.049	-340.018	-345.816	-346.253	-366.561	-382.301	-393.935	-401.975	-407.034	-409.635	-409.699
246	2,6,7,8-Tetramethyldecane	2,6,7,8-m-C10	CC(C)CCCC(C)C(C)C(C)CC	-255.449	-316.955	-335.839	-341.607	-342.047	-362.523	-378.661	-390.955	-399.579	-405.441	-408.837	-410.011
247	2,6,8,8-Tetramethyldecane	2,6,8,8-m-C10	CC(C)CCCC(C)CC(C)(C)CC	-262.275	-323.946	-342.553	-348.267	-348.759	-369.264	-385.367	-397.389	-405.696	-410.872	-413.645	-413.848
248	2,7,7,8-Tetramethyldecane	2,7,7,8-m-C10	CC(C)CCCCC(C)(C)C(C)CC	-259.373	-320.835	-339.807	-345.617	-346.058	-366.488	-382.376	-394.174	-402.308	-407.5	-410.247	-410.307
249	2,7,8,8-Tetramethyldecane	2,7,8,8-m-C10	CC(C)CCCCC(C)C(C)(C)CC	-259.36	-320.493	-339.476	-345.31	-345.752	-366.405	-382.559	-394.631	-402.935	-408.252	-411.119	-411.317
250	3,3,4,4-Tetramethyldecane	3,3,4,4-m-C10	CCC(C)(C)C(C)(C)CCCCCC	-246.824	-307.326	-325.781	-331.422	-331.861	-351.673	-367.006	-378.275	-385.946	-390.311	-392.35	-391.733
251	3,3,4,5-Tetramethyldecane	3,3,4,5-m-C10	CCC(C)(C)C(C)C(C)CCCCC	-243.348	-304.497	-323.465	-329.315	-329.761	-350.451	-366.634	-378.611	-386.852	-392.327	-395.167	-395.453
252	3,3,4,6-Tetramethyldecane	3,3,4,6-m-C10	CCC(C)(C)C(C)CC(C)CCCC	-257.6	-319.131	-337.76	-343.433	-343.864	-363.836	-379.358	-390.872	-398.815	-403.773	-406.479	-406.495
253	3,3,4,7-Tetramethyldecane	3,3,4,7-m-C10	CCC(C)(C)C(C)CCC(C)CCC	-256.527	-318.188	-337.309	-343.148	-343.596	-364.212	-380.282	-392.27	-400.554	-405.766	-408.59	-408.83
254	3,3,4,8-Tetramethyldecane	3,3,4,8-m-C10	CCC(C)(C)C(C)CCCC(C)CC	-256.536	-317.974	-337.097	-342.949	-343.401	-364.14	-380.357	-392.509	-400.887	-406.232	-409.202	-409.438
255	3,3,5,5-Tetramethyldecane	3,3,5,5-m-C10	CCC(C)(C)CC(C)(C)CCCCC	-250.282	-311.794	-329.559	-335.042	-335.52	-355.046	-370.152	-381.235	-388.516	-392.684	-394.638	-393.777
256	3,3,5,6-Tetramethyldecane	3,3,5,6-m-C10	CCC(C)(C)CC(C)C(C)CCCC	-254.363	-316.218	-335.143	-340.917	-341.409	-362.01	-378.149	-390.086	-398.387	-403.855	-406.577	-406.874
257	3,3,5,7-Tetramethyldecane	3,3,5,7-m-C10	CCC(C)(C)CC(C)CC(C)CCC	-260.514	-322.584	-340.837	-346.39	-346.87	-366.695	-382.166	-393.63	-401.576	-406.393	-409.005	-409.026
258	3,3,5,8-Tetramethyldecane	3,3,5,8-m-C10	CCC(C)(C)CC(C)CCC(C)CC	-259.45	-321.427	-340.174	-345.906	-346.408	-366.998	-383.165	-395.267	-403.648	-408.852	-411.728	-411.969
259	3,3,6,6-Tetramethyldecane	3,3,6,6-m-C10	CCC(C)(C)CCC(C)(C)CCCC	-270.506	-332.857	-351.282	-356.877	-357.348	-377.078	-392.186	-403.075	-410.583	-414.819	-416.49	-415.636
260	3,3,6,7-Tetramethyldecane	3,3,6,7-m-C10	CCC(C)(C)CCC(C)C(C)CCC	-261.042	-323.31	-342.467	-348.29	-348.759	-369.372	-385.402	-397.267	-405.574	-410.928	-413.554	-413.913
261	3,3,6,8-Tetramethyldecane	3,3,6,8-m-C10	CCC(C)(C)CCC(C)CC(C)CC	-267.203	-329.462	-347.95	-353.564	-354.025	-373.984	-389.494	-401.05	-409.095	-413.931	-416.593	-416.672
262	3,3,7,7-Tetramethyldecane	3,3,7,7-m-C10	CCC(C)(C)CCCC(C)(C)CCC	-270.506	-332.857	-351.282	-356.877	-357.348	-377.078	-392.186	-403.075	-410.583	-414.819	-416.49	-415.636
263	3,3,7,8-Tetramethyldecane	3,3,7,8-m-C10	CCC(C)(C)CCCC(C)C(C)CC	-261.051	-323.096	-342.256	-348.091	-348.564	-369.299	-385.477	-397.506	-405.906	-411.394	-414.166	-414.521
264	3,3,8,8-Tetramethyldecane	3,3,8,8-m-C10	CCC(C)(C)CCCCC(C)(C)CC	-270.501	-332.301	-350.74	-356.371	-356.847	-376.922	-392.444	-403.77	-411.543	-416.037	-417.974	-417.254
265	3,4,4,5-Tetramethyldecane	3,4,4,5-m-C10	CCC(C)C(C)(C)C(C)CCCCC	-246.958	-307.83	-326.272	-331.87	-332.291	-351.973	-367.271	-378.565	-386.256	-391.279	-393.909	-393.91
266	3,4,4,6-Tetramethyldecane	3,4,4,6-m-C10	CCC(C)C(C)(C)CC(C)CCCC	-249.861	-311.437	-330.315	-336.081	-336.552	-356.933	-372.846	-384.632	-392.74	-397.94	-400.742	-400.781
267	3,4,4,7-Tetramethyldecane	3,4,4,7-m-C10	CCC(C)C(C)(C)CCC(C)CCC	-256.54	-318.53	-337.639	-343.455	-343.902	-364.295	-380.099	-391.813	-399.927	-405.013	-407.719	-407.819
268	3,4,4,8-Tetramethyldecane	3,4,4,8-m-C10	CCC(C)C(C)(C)CCCC(C)CC	-256.549	-318.315	-337.427	-343.256	-343.707	-364.223	-380.174	-392.052	-400.259	-405.479	-408.331	-408.428
269	3,4,5,5-Tetramethyldecane	3,4,5,5-m-C10	CCC(C)C(C)C(C)(C)CCCCC	-243.361	-304.839	-323.795	-329.622	-330.067	-350.534	-366.451	-378.154	-386.225	-391.574	-394.296	-394.443
270	3,4,5,6-Tetramethyldecane	3,4,5,6-m-C10	CCC(C)C(C)C(C)C(C)CCCC	-248.562	-309.77	-328.116	-333.69	-334.113	-353.849	-369.392	-381.243	-389.532	-395.095	-398.332	-399.38
271	3,4,5,7-Tetramethyldecane	3,4,5,7-m-C10	CCC(C)C(C)C(C)CC(C)CCC	-253.689	-315.592	-334.122	-339.73	-340.159	-359.954	-375.459	-387.195	-395.459	-400.962	-404.197	-405.188
272	3,4,5,8-Tetramethyldecane	3,4,5,8-m-C10	CCC(C)C(C)C(C)CCC(C)CC	-252.625	-314.435	-333.459	-339.245	-339.696	-360.257	-376.459	-388.833	-397.531	-403.421	-406.92	-408.131
273	3,4,6,6-Tetramethyldecane	3,4,6,6-m-C10	CCC(C)C(C)CC(C)(C)CCCC	-254.376	-316.559	-335.473	-341.224	-341.716	-362.093	-377.966	-389.629	-397.76	-403.102	-405.706	-405.864
274	3,4,6,7-Tetramethyldecane	3,4,6,7-m-C10	CCC(C)C(C)CC(C)C(C)CCC	-252.664	-315.048	-334.434	-340.296	-340.744	-361.373	-377.51	-389.604	-398.198	-404.291	-407.635	-408.845
275	3,4,6,8-Tetramethyldecane	3,4,6,8-m-C10	CCC(C)C(C)CC(C)CC(C)CC	-258.825	-321.2	-339.917	-345.57	-346.01	-365.985	-381.602	-393.387	-401.719	-407.295	-410.674	-411.604
276	3,4,7,7-Tetramethyldecane	3,4,7,7-m-C10	CCC(C)C(C)CCC(C)(C)CCC	-261.055	-323.652	-342.797	-348.597	-349.065	-369.455	-385.219	-396.81	-404.947	-410.175	-412.682	-412.903
277	3,4,7,8-Tetramethyldecane	3,4,7,8-m-C10	CCC(C)C(C)CCC(C)C(C)CC	-251.6	-313.891	-333.771	-339.812	-340.282	-361.676	-378.509	-391.241	-400.27	-406.75	-410.358	-411.788
278	3,5,5,6-Tetramethyldecane	3,5,5,6-m-C10	CCC(C)CC(C)(C)C(C)CCCC	-249.861	-311.437	-330.315	-336.081	-336.552	-356.933	-372.846	-384.632	-392.74	-397.94	-400.742	-400.781
279	3,5,5,7-Tetramethyldecane	3,5,5,7-m-C10	CCC(C)CC(C)(C)CC(C)CCC	-252.775	-314.89	-333.392	-339.038	-339.559	-359.792	-375.654	-387.391	-395.501	-400.56	-403.269	-403.312
280	3,5,5,8-Tetramethyldecane	3,5,5,8-m-C10	CCC(C)CC(C)(C)CCC(C)CC	-259.464	-321.768	-340.504	-346.212	-346.714	-367.081	-382.982	-394.81	-403.021	-408.099	-410.857	-410.959
281	3,5,6,6-Tetramethyldecane	3,5,6,6-m-C10	CCC(C)CC(C)C(C)(C)CCCC	-257.613	-319.472	-338.09	-343.74	-344.17	-363.919	-379.175	-390.415	-398.188	-403.02	-405.607	-405.484
282	3,5,6,7-Tetramethyldecane	3,5,6,7-m-C10	CCC(C)CC(C)C(C)C(C)CCC	-253.689	-315.592	-334.122	-339.73	-340.159	-359.954	-375.459	-387.195	-395.459	-400.962	-404.197	-405.188
283	3,5,6,8-Tetramethyldecane	3,5,6,8-m-C10	CCC(C)CC(C)C(C)CC(C)CC	-258.825	-321.2	-339.917	-345.57	-346.01	-365.985	-381.602	-393.387	-401.719	-407.295	-410.674	-411.604
284	3,5,7,7-Tetramethyldecane	3,5,7,7-m-C10	CCC(C)CC(C)CC(C)(C)CCC	-260.527	-322.925	-341.167	-346.697	-347.176	-366.778	-381.983	-393.173	-400.949	-405.64	-408.134	-408.015
285	3,6,6,7-Tetramethyldecane	3,6,6,7-m-C10	CCC(C)CCC(C)(C)C(C)CCC	-256.54	-318.53	-337.639	-343.455	-343.902	-364.295	-380.099	-391.813	-399.927	-405.013	-407.719	-407.819
286	3,6,7,7-Tetramethyldecane	3,6,7,7-m-C10	CCC(C)CCC(C)C(C)(C)CCC	-256.54	-318.53	-337.639	-343.455	-343.902	-364.295	-380.099	-391.813	-399.927	-405.013	-407.719	-407.819
287	4,4,5,5-Tetramethyldecane	4,4,5,5-m-C10	CCCC(C)(C)C(C)(C)CCCCC	-246.828	-307.882	-326.323	-331.927	-332.362	-351.828	-366.748	-377.579	-384.986	-389.092	-390.867	-390.115
288	4,4,5,6-Tetramethyldecane	4,4,5,6-m-C10	CCCC(C)(C)C(C)C(C)CCCC	-243.352	-305.053	-324.007	-329.821	-330.262	-350.606	-366.376	-377.915	-385.893	-391.108	-393.683	-393.835
289	4,4,5,7-Tetramethyldecane	4,4,5,7-m-C10	CCCC(C)(C)C(C)CC(C)CCC	-257.604	-319.687	-338.302	-343.939	-344.365	-363.992	-379.1	-390.176	-397.855	-402.554	-404.995	-404.876
290	4,4,6,6-Tetramethyldecane	4,4,6,6-m-C10	CCCC(C)(C)CC(C)(C)CCCC	-250.286	-312.35	-330.101	-335.548	-336.021	-355.201	-369.894	-380.539	-387.556	-391.465	-393.155	-392.158
291	4,4,6,7-Tetramethyldecane	4,4,6,7-m-C10	CCCC(C)(C)CC(C)C(C)CCC	-254.367	-316.774	-335.685	-341.423	-341.91	-362.165	-377.891	-389.39	-397.428	-402.636	-405.094	-405.256
292	4,4,7,7-Tetramethyldecane	4,4,7,7-m-C10	CCCC(C)(C)CCC(C)(C)CCC	-270.51	-333.413	-351.824	-357.383	-357.849	-377.233	-391.928	-402.379	-409.623	-413.6	-415.007	-414.017
293	4,5,5,6-Tetramethyldecane	4,5,5,6-m-C10	CCCC(C)C(C)(C)C(C)CCCC	-246.949	-308.044	-326.483	-332.069	-332.486	-352.045	-367.196	-378.325	-385.923	-390.813	-393.296	-393.302
294	4,5,5,7-Tetramethyldecane	4,5,5,7-m-C10	CCCC(C)C(C)(C)CC(C)CCC	-249.852	-311.651	-330.526	-336.28	-336.747	-357.006	-372.771	-384.393	-392.408	-397.474	-400.13	-400.173
295	4,5,6,6-Tetramethyldecane	4,5,6,6-m-C10	CCCC(C)C(C)C(C)(C)CCCC	-243.352	-305.053	-324.007	-329.821	-330.262	-350.606	-366.376	-377.915	-385.893	-391.108	-393.683	-393.835
296	4,5,6,7-Tetramethyldecane	4,5,6,7-m-C10	CCCC(C)C(C)C(C)C(C)CCC	-248.553	-309.984	-328.328	-333.889	-334.307	-353.922	-369.317	-381.004	-389.2	-394.629	-397.719	-398.772
297	5,5,6,6-Tetramethyldecane	5,5,6,6-m-C10	CCCCC(C)(C)C(C)(C)CCCC	-246.828	-307.882	-326.323	-331.927	-332.362	-351.828	-366.748	-377.579	-384.986	-389.092	-390.867	-390.115
298	3-Ethyl-2,2-dimethyldecane	3-e-2,2-m-C10	CC(C)(C)C(CC)CCCCCCC	-251.194	-310.241	-328.703	-334.626	-335.07	-356.514	-373.656	-386.497	-395.85	-402.193	-406.037	-407.12
299	3-Ethyl-2,3-dimethyldecane	3-e-2,3-m-C10	CC(C)C(CC)(C)CCCCCCC	-252.292	-311.612	-329.886	-335.557	-336	-356.265	-372.296	-384.329	-392.928	-398.538	-401.821	-402.458
300	3-Ethyl-2,4-dimethyldecane	3-e-2,4-m-C10	CC(C)C(CC)C(C)CCCCCC	-243.619	-303.408	-321.925	-327.746	-328.194	-349.201	-365.973	-378.68	-387.959	-394.523	-398.672	-400.245
301	3-Ethyl-2,5-dimethyldecane	3-e-2,5-m-C10	CC(C)C(CC)CC(C)CCCCC	-258.172	-318.009	-335.69	-341.207	-341.628	-361.53	-377.462	-389.701	-398.712	-404.768	-408.766	-410.325
302	3-Ethyl-2,6-dimethyldecane	3-e-2,6-m-C10	CC(C)C(CC)CCC(C)CCCC	-257.099	-317.067	-335.239	-340.922	-341.36	-361.906	-378.386	-391.099	-400.451	-406.761	-410.877	-412.661
303	3-Ethyl-2,7-dimethyldecane	3-e-2,7-m-C10	CC(C)C(CC)CCCC(C)CCC	-257.099	-317.067	-335.239	-340.922	-341.36	-361.906	-378.386	-391.099	-400.451	-406.761	-410.877	-412.661
304	3-Ethyl-2,8-dimethyldecane	3-e-2,8-m-C10	CC(C)C(CC)CCCCC(C)CC	-257.108	-316.852	-335.027	-340.723	-341.165	-361.833	-378.461	-391.338	-400.784	-407.227	-411.489	-413.269
305	3-Ethyl-2,9-dimethyldecane	3-e-2,9-m-C10	CC(C)C(CC)CCCCCC(C)C	-259.933	-319.372	-337.406	-343.084	-343.516	-364.099	-380.663	-393.46	-402.832	-409.247	-413.406	-415.148
306	3-Ethyl-3,4-dimethyldecane	3-e-3,4-m-C10	CCC(CC)(C)C(C)CCCCCC	-248.108	-307.589	-326.13	-331.85	-332.295	-352.697	-368.832	-380.978	-389.533	-395.228	-398.605	-399.346
307	3-Ethyl-3,5-dimethyldecane	3-e-3,5-m-C10	CCC(CC)(C)CC(C)CCCCC	-251.729	-312.013	-330.346	-336.062	-336.53	-357.005	-373.178	-385.204	-393.748	-399.253	-402.565	-403.122
308	3-Ethyl-3,6-dimethyldecane	3-e-3,6-m-C10	CCC(CC)(C)CCC(C)CCCC	-258.408	-319.105	-337.67	-343.436	-343.88	-364.367	-380.431	-392.385	-400.934	-406.326	-409.541	-410.161
309	3-Ethyl-3,7-dimethyldecane	3-e-3,7-m-C10	CCC(CC)(C)CCCC(C)CCC	-258.408	-319.105	-337.67	-343.436	-343.88	-364.367	-380.431	-392.385	-400.934	-406.326	-409.541	-410.161
310	3-Ethyl-3,8-dimethyldecane	3-e-3,8-m-C10	CCC(CC)(C)CCCCC(C)CC	-258.417	-318.891	-337.458	-343.237	-343.685	-364.294	-380.506	-392.624	-401.267	-406.792	-410.153	-410.769
311	3-Ethyl-4,4-dimethyldecane	3-e-4,4-m-C10	CCC(CC)C(C)(C)CCCCCC	-244.111	-304.055	-322.723	-328.61	-329.051	-349.983	-366.488	-378.735	-387.454	-393.358	-396.867	-397.553
312	3-Ethyl-4,5-dimethyldecane	3-e-4,5-m-C10	CCC(CC)C(C)C(C)CCCCC	-249.665	-309.259	-326.961	-332.466	-332.887	-352.722	-368.614	-380.905	-389.853	-396.04	-399.978	-401.621
313	3-Ethyl-4,6-dimethyldecane	3-e-4,6-m-C10	CCC(CC)C(C)CC(C)CCCC	-254.792	-315.081	-332.967	-338.505	-338.933	-358.826	-374.682	-386.858	-395.78	-401.907	-405.843	-407.429
314	3-Ethyl-4,7-dimethyldecane	3-e-4,7-m-C10	CCC(CC)C(C)CCC(C)CCC	-253.72	-314.139	-332.515	-338.22	-338.666	-359.202	-375.606	-388.256	-397.519	-403.9	-407.954	-409.764
315	3-Ethyl-4,8-dimethyldecane	3-e-4,8-m-C10	CCC(CC)C(C)CCCC(C)CC	-253.729	-313.924	-332.304	-338.021	-338.471	-359.129	-375.681	-388.495	-397.852	-404.366	-408.567	-410.373
316	3-Ethyl-5,5-dimethyldecane	3-e-5,5-m-C10	CCC(CC)CC(C)(C)CCCCC	-256.363	-316.205	-333.909	-339.456	-339.935	-359.969	-375.876	-387.709	-396.16	-401.505	-404.808	-405.317
317	3-Ethyl-5,6-dimethyldecane	3-e-5,6-m-C10	CCC(CC)CC(C)C(C)CCCC	-254.652	-314.694	-332.87	-338.528	-338.964	-359.249	-375.42	-387.684	-396.597	-402.694	-406.736	-408.298
318	3-Ethyl-5,7-dimethyldecane	3-e-5,7-m-C10	CCC(CC)CC(C)CC(C)CCC	-260.803	-321.06	-338.564	-344.001	-344.425	-363.934	-379.437	-391.228	-399.786	-405.232	-409.164	-410.449
319	3-Ethyl-5,8-dimethyldecane	3-e-5,8-m-C10	CCC(CC)CC(C)CCC(C)CC	-259.739	-319.903	-337.901	-343.517	-343.962	-364.238	-380.436	-392.865	-401.858	-407.691	-411.887	-413.393
320	3-Ethyl-6,6-dimethyldecane	3-e-6,6-m-C10	CCC(CC)CCC(C)(C)CCCC	-263.043	-323.298	-341.233	-346.83	-347.285	-367.331	-383.129	-394.89	-403.346	-408.578	-411.784	-412.356
321	3-Ethyl-6,7-dimethyldecane	3-e-6,7-m-C10	CCC(CC)CCC(C)C(C)CCC	-253.579	-313.751	-332.418	-338.243	-338.696	-359.625	-376.344	-389.082	-398.337	-404.687	-408.847	-410.633
322	3-Ethyl-7,7-dimethyldecane	3-e-7,7-m-C10	CCC(CC)CCCC(C)(C)CCC	-263.043	-323.298	-341.233	-346.83	-347.285	-367.331	-383.129	-394.89	-403.346	-408.578	-411.784	-412.356
323	4-Ethyl-2,2-dimethyldecane	4-e-2,2-m-C10	CC(C)(C)CC(CC)CCCCCC	-262.066	-320.951	-338.59	-344.237	-344.691	-365.284	-381.888	-394.353	-403.346	-409.206	-412.882	-413.77
324	4-Ethyl-2,3-dimethyldecane	4-e-2,3-m-C10	CC(C)C(C)C(CC)CCCCCC	-253.045	-312.187	-329.684	-335.167	-335.582	-355.426	-371.394	-383.748	-392.785	-398.901	-402.901	-404.518
325	4-Ethyl-2,4-dimethyldecane	4-e-2,4-m-C10	CC(C)CC(CC)(C)CCCCCC	-254.566	-314.874	-333.055	-338.73	-339.187	-359.353	-375.198	-386.869	-395.168	-400.521	-403.61	-403.991
326	4-Ethyl-2,5-dimethyldecane	4-e-2,5-m-C10	CC(C)CC(CC)C(C)CCCCC	-257.617	-317.601	-335.346	-340.866	-341.284	-361.091	-376.884	-388.98	-397.828	-403.927	-407.76	-409.309
327	4-Ethyl-2,6-dimethyldecane	4-e-2,6-m-C10	CC(C)CC(CC)CC(C)CCCC	-263.628	-323.579	-340.943	-346.363	-346.775	-366.2	-381.639	-393.35	-401.834	-407.253	-411.08	-412.329
328	4-Ethyl-2,7-dimethyldecane	4-e-2,7-m-C10	CC(C)CC(CC)CCC(C)CCC	-262.555	-322.637	-340.492	-346.077	-346.508	-366.576	-382.563	-394.748	-403.573	-409.245	-413.191	-414.664
329	4-Ethyl-2,8-dimethyldecane	4-e-2,8-m-C10	CC(C)CC(CC)CCCC(C)CC	-262.564	-322.422	-340.28	-345.878	-346.313	-366.503	-382.638	-394.987	-403.906	-409.711	-413.804	-415.272
330	4-Ethyl-2,9-dimethyldecane	4-e-2,9-m-C10	CC(C)CC(CC)CCCCC(C)C	-265.388	-324.942	-342.659	-348.24	-348.664	-368.769	-384.84	-397.109	-405.954	-411.732	-415.72	-417.151
331	4-Ethyl-3,3-dimethyldecane	4-e-3,3-m-C10	CCC(C)(C)C(CC)CCCCCC	-244.098	-303.714	-322.393	-328.303	-328.745	-349.9	-366.671	-379.191	-388.081	-394.111	-397.738	-398.563
332	4-Ethyl-3,4-dimethyldecane	4-e-3,4-m-C10	CCC(C)C(CC)(C)CCCCCC	-248.121	-307.931	-326.46	-332.157	-332.601	-352.78	-368.649	-380.521	-388.906	-394.476	-397.734	-398.336
333	4-Ethyl-3,5-dimethyldecane	4-e-3,5-m-C10	CCC(C)C(CC)C(C)CCCCC	-240.239	-300.48	-319.202	-325.045	-325.5	-346.497	-363.193	-375.837	-385.027	-391.662	-395.75	-397.349
334	4-Ethyl-3,6-dimethyldecane	4-e-3,6-m-C10	CCC(C)C(CC)CC(C)CCCC	-254.792	-315.081	-332.967	-338.505	-338.933	-358.826	-374.682	-386.858	-395.78	-401.907	-405.843	-407.429
335	4-Ethyl-3,7-dimethyldecane	4-e-3,7-m-C10	CCC(C)C(CC)CCC(C)CCC	-253.72	-314.139	-332.515	-338.22	-338.666	-359.202	-375.606	-388.256	-397.519	-403.9	-407.954	-409.764
336	4-Ethyl-3,8-dimethyldecane	4-e-3,8-m-C10	CCC(C)C(CC)CCCC(C)CC	-253.729	-313.924	-332.304	-338.021	-338.471	-359.129	-375.681	-388.495	-397.852	-404.366	-408.567	-410.373
337	4-Ethyl-4,5-dimethyldecane	4-e-4,5-m-C10	CCCC(CC)(C)C(C)CCCCC	-248.112	-308.146	-326.671	-332.356	-332.796	-352.852	-368.574	-380.282	-388.574	-394.01	-397.122	-397.728
338	4-Ethyl-4,6-dimethyldecane	4-e-4,6-m-C10	CCCC(CC)(C)CC(C)CCCC	-251.733	-312.569	-330.887	-336.568	-337.031	-357.16	-372.921	-384.508	-392.788	-398.035	-401.081	-401.504
339	4-Ethyl-4,7-dimethyldecane	4-e-4,7-m-C10	CCCC(CC)(C)CCC(C)CCC	-258.413	-319.661	-338.212	-343.942	-344.381	-364.522	-380.173	-391.689	-399.974	-405.107	-408.058	-408.542
340	4-Ethyl-5,5-dimethyldecane	4-e-5,5-m-C10	CCCC(CC)C(C)(C)CCCCC	-244.102	-304.27	-322.935	-328.809	-329.246	-350.055	-366.413	-378.495	-387.121	-392.892	-396.254	-396.945
341	4-Ethyl-5,6-dimethyldecane	4-e-5,6-m-C10	CCCC(CC)C(C)C(C)CCCC	-249.656	-309.474	-327.172	-332.665	-333.082	-352.794	-368.539	-380.666	-389.52	-395.574	-399.366	-401.013
342	4-Ethyl-5,7-dimethyldecane	4-e-5,7-m-C10	CCCC(CC)C(C)CC(C)CCC	-254.784	-315.296	-333.178	-338.704	-339.128	-358.898	-374.607	-386.619	-395.448	-401.441	-405.231	-406.821
343	4-Ethyl-6,6-dimethyldecane	4-e-6,6-m-C10	CCCC(CC)CC(C)(C)CCCC	-256.354	-316.419	-334.12	-339.655	-340.13	-360.042	-375.801	-387.47	-395.827	-401.039	-404.196	-404.709
344	5-Ethyl-2,2-dimethyldecane	5-e-2,2-m-C10	CC(C)(C)CCC(CC)CCCCC	-268.745	-328.044	-345.914	-351.61	-352.041	-372.646	-389.141	-401.533	-410.532	-416.279	-419.858	-420.809
345	5-Ethyl-2,3-dimethyldecane	5-e-2,3-m-C10	CC(C)C(C)CC(CC)CCCCC	-258.031	-317.622	-335.593	-341.23	-341.658	-361.953	-378.2	-390.527	-399.529	-405.555	-409.659	-411.194
346	5-Ethyl-2,4-dimethyldecane	5-e-2,4-m-C10	CC(C)CC(C)C(CC)CCCCC	-257.617	-317.601	-335.346	-340.866	-341.284	-361.091	-376.884	-388.98	-397.828	-403.927	-407.76	-409.309
347	5-Ethyl-2,5-dimethyldecane	5-e-2,5-m-C10	CC(C)CCC(CC)(C)CCCCC	-261.246	-321.967	-340.379	-346.104	-346.537	-366.715	-382.45	-394.05	-402.355	-407.594	-410.587	-411.03
348	5-Ethyl-2,6-dimethyldecane	5-e-2,6-m-C10	CC(C)CCC(CC)C(C)CCCC	-256.544	-316.659	-334.895	-340.581	-341.017	-361.467	-377.808	-390.378	-399.568	-405.92	-409.871	-411.644
349	5-Ethyl-2,7-dimethyldecane	5-e-2,7-m-C10	CC(C)CCC(CC)CC(C)CCC	-262.555	-322.637	-340.492	-346.077	-346.508	-366.576	-382.563	-394.748	-403.573	-409.245	-413.191	-414.664
350	5-Ethyl-2,8-dimethyldecane	5-e-2,8-m-C10	CC(C)CCC(CC)CCC(C)CC	-261.491	-321.48	-339.829	-345.593	-346.045	-366.879	-383.563	-396.386	-405.645	-411.704	-415.915	-417.607
351	5-Ethyl-2,9-dimethyldecane	5-e-2,9-m-C10	CC(C)CCC(CC)CCCC(C)C	-264.315	-323.999	-342.208	-347.954	-348.396	-369.145	-385.764	-398.508	-407.693	-413.725	-417.831	-419.486
352	5-Ethyl-3,3-dimethyldecane	5-e-3,3-m-C10	CCC(C)(C)CC(CC)CCCCC	-256.35	-315.863	-333.579	-339.149	-339.629	-359.886	-376.058	-388.166	-396.787	-402.258	-405.679	-406.328
353	5-Ethyl-3,4-dimethyldecane	5-e-3,4-m-C10	CCC(C)C(C)C(CC)CCCCC	-249.665	-309.259	-326.961	-332.466	-332.887	-352.722	-368.614	-380.905	-389.853	-396.04	-399.978	-401.621
354	5-Ethyl-3,5-dimethyldecane	5-e-3,5-m-C10	CCC(C)CC(CC)(C)CCCCC	-251.742	-312.354	-330.676	-336.369	-336.836	-357.088	-372.996	-384.747	-393.12	-398.501	-401.694	-402.112
355	5-Ethyl-3,6-dimethyldecane	5-e-3,6-m-C10	CCC(C)CC(CC)C(C)CCCC	-254.792	-315.081	-332.967	-338.505	-338.933	-358.826	-374.682	-386.858	-395.78	-401.907	-405.843	-407.429
356	5-Ethyl-3,7-dimethyldecane	5-e-3,7-m-C10	CCC(C)CC(CC)CC(C)CCC	-260.803	-321.06	-338.564	-344.001	-344.425	-363.934	-379.437	-391.228	-399.786	-405.232	-409.164	-410.449
357	5-Ethyl-3,8-dimethyldecane	5-e-3,8-m-C10	CCC(C)CC(CC)CCC(C)CC	-259.739	-319.903	-337.901	-343.517	-343.962	-364.238	-380.436	-392.865	-401.858	-407.691	-411.887	-413.393
358	5-Ethyl-4,4-dimethyldecane	5-e-4,4-m-C10	CCCC(C)(C)C(CC)CCCCC	-244.102	-304.27	-322.935	-328.809	-329.246	-350.055	-366.413	-378.495	-387.121	-392.892	-396.254	-396.945
359	5-Ethyl-4,5-dimethyldecane	5-e-4,5-m-C10	CCCC(C)C(CC)(C)CCCCC	-248.112	-308.146	-326.671	-332.356	-332.796	-352.852	-368.574	-380.282	-388.574	-394.01	-397.122	-397.728
360	5-Ethyl-4,6-dimethyldecane	5-e-4,6-m-C10	CCCC(C)C(CC)C(C)CCCC	-240.23	-300.694	-319.413	-325.244	-325.695	-346.57	-363.118	-375.598	-384.695	-391.196	-395.138	-396.741
361	5-Ethyl-4,7-dimethyldecane	5-e-4,7-m-C10	CCCC(C)C(CC)CC(C)CCC	-254.784	-315.296	-333.178	-338.704	-339.128	-358.898	-374.607	-386.619	-395.448	-401.441	-405.231	-406.821
362	5-Ethyl-5,6-dimethyldecane	5-e-5,6-m-C10	CCCCC(CC)(C)C(C)CCCC	-248.112	-308.146	-326.671	-332.356	-332.796	-352.852	-368.574	-380.282	-388.574	-394.01	-397.122	-397.728
363	6-Ethyl-2,2-dimethyldecane	6-e-2,2-m-C10	CC(C)(C)CCCC(CC)CCCC	-268.745	-328.044	-345.914	-351.61	-352.041	-372.646	-389.141	-401.533	-410.532	-416.279	-419.858	-420.809
364	6-Ethyl-2,3-dimethyldecane	6-e-2,3-m-C10	CC(C)C(C)CCC(CC)CCCC	-256.959	-316.679	-335.142	-340.945	-341.39	-362.329	-379.124	-391.925	-401.268	-407.548	-411.77	-413.529
365	6-Ethyl-2,4-dimethyldecane	6-e-2,4-m-C10	CC(C)CC(C)CC(CC)CCCC	-263.628	-323.579	-340.943	-346.363	-346.775	-366.2	-381.639	-393.35	-401.834	-407.253	-411.08	-412.329
366	6-Ethyl-2,5-dimethyldecane	6-e-2,5-m-C10	CC(C)CCC(C)C(CC)CCCC	-256.544	-316.659	-334.895	-340.581	-341.017	-361.467	-377.808	-390.378	-399.568	-405.92	-409.871	-411.644
367	6-Ethyl-2,6-dimethyldecane	6-e-2,6-m-C10	CC(C)CCCC(CC)(C)CCCC	-261.246	-321.967	-340.379	-346.104	-346.537	-366.715	-382.45	-394.05	-402.355	-407.594	-410.587	-411.03
368	6-Ethyl-2,7-dimethyldecane	6-e-2,7-m-C10	CC(C)CCCC(CC)C(C)CCC	-256.544	-316.659	-334.895	-340.581	-341.017	-361.467	-377.808	-390.378	-399.568	-405.92	-409.871	-411.644
369	6-Ethyl-2,8-dimethyldecane	6-e-2,8-m-C10	CC(C)CCCC(CC)CC(C)CC	-262.564	-322.422	-340.28	-345.878	-346.313	-366.503	-382.638	-394.987	-403.906	-409.711	-413.804	-415.272
370	6-Ethyl-3,3-dimethyldecane	6-e-3,3-m-C10	CCC(C)(C)CCC(CC)CCCC	-263.029	-322.956	-340.903	-346.523	-346.979	-367.248	-383.311	-395.347	-403.973	-409.331	-412.655	-413.366
371	6-Ethyl-3,4-dimethyldecane	6-e-3,4-m-C10	CCC(C)C(C)CC(CC)CCCC	-254.652	-314.694	-332.87	-338.528	-338.964	-359.249	-375.42	-387.684	-396.597	-402.694	-406.736	-408.298
372	6-Ethyl-3,5-dimethyldecane	6-e-3,5-m-C10	CCC(C)CC(C)C(CC)CCCC	-254.792	-315.081	-332.967	-338.505	-338.933	-358.826	-374.682	-386.858	-395.78	-401.907	-405.843	-407.429
373	6-Ethyl-3,6-dimethyldecane	6-e-3,6-m-C10	CCC(C)CCC(CC)(C)CCCC	-258.421	-319.447	-338	-343.743	-344.186	-364.45	-380.249	-391.928	-400.307	-405.573	-408.67	-409.151
374	6-Ethyl-3,7-dimethyldecane	6-e-3,7-m-C10	CCC(C)CCC(CC)C(C)CCC	-253.72	-314.139	-332.515	-338.22	-338.666	-359.202	-375.606	-388.256	-397.519	-403.9	-407.954	-409.764
375	6-Ethyl-4,4-dimethyldecane	6-e-4,4-m-C10	CCCC(C)(C)CC(CC)CCCC	-256.354	-316.419	-334.12	-339.655	-340.13	-360.042	-375.801	-387.47	-395.827	-401.039	-404.196	-404.709
376	6-Ethyl-4,5-dimethyldecane	6-e-4,5-m-C10	CCCC(C)C(C)C(CC)CCCC	-249.656	-309.474	-327.172	-332.665	-333.082	-352.794	-368.539	-380.666	-389.52	-395.574	-399.366	-401.013
377	6-Ethyl-4,6-dimethyldecane	6-e-4,6-m-C10	CCCC(C)CC(CC)(C)CCCC	-251.733	-312.569	-330.887	-336.568	-337.031	-357.16	-372.921	-384.508	-392.788	-398.035	-401.081	-401.504
378	6-Ethyl-5,5-dimethyldecane	6-e-5,5-m-C10	CCCCC(C)(C)C(CC)CCCC	-244.102	-304.27	-322.935	-328.809	-329.246	-350.055	-366.413	-378.495	-387.121	-392.892	-396.254	-396.945
379	7-Ethyl-2,2-dimethyldecane	7-e-2,2-m-C10	CC(C)(C)CCCCC(CC)CCC	-268.745	-328.044	-345.914	-351.61	-352.041	-372.646	-389.141	-401.533	-410.532	-416.279	-419.858	-420.809
380	7-Ethyl-2,3-dimethyldecane	7-e-2,3-m-C10	CC(C)C(C)CCCC(CC)CCC	-256.959	-316.679	-335.142	-340.945	-341.39	-362.329	-379.124	-391.925	-401.268	-407.548	-411.77	-413.529
381	7-Ethyl-2,4-dimethyldecane	7-e-2,4-m-C10	CC(C)CC(C)CCC(CC)CCC	-262.555	-322.637	-340.492	-346.077	-346.508	-366.576	-382.563	-394.748	-403.573	-409.245	-413.191	-414.664
382	7-Ethyl-2,5-dimethyldecane	7-e-2,5-m-C10	CC(C)CCC(C)CC(CC)CCC	-262.555	-322.637	-340.492	-346.077	-346.508	-366.576	-382.563	-394.748	-403.573	-409.245	-413.191	-414.664
383	7-Ethyl-2,6-dimethyldecane	7-e-2,6-m-C10	CC(C)CCCC(C)C(CC)CCC	-256.544	-316.659	-334.895	-340.581	-341.017	-361.467	-377.808	-390.378	-399.568	-405.92	-409.871	-411.644
384	7-Ethyl-2,7-dimethyldecane	7-e-2,7-m-C10	CC(C)CCCCC(CC)(C)CCC	-261.246	-321.967	-340.379	-346.104	-346.537	-366.715	-382.45	-394.05	-402.355	-407.594	-410.587	-411.03
385	7-Ethyl-2,8-dimethyldecane	7-e-2,8-m-C10	CC(C)CCCCC(CC)C(C)CC	-256.553	-316.444	-334.683	-340.382	-340.822	-361.395	-377.883	-390.617	-399.9	-406.386	-410.483	-412.252
386	7-Ethyl-3,3-dimethyldecane	7-e-3,3-m-C10	CCC(C)(C)CCCC(CC)CCC	-263.029	-322.956	-340.903	-346.523	-346.979	-367.248	-383.311	-395.347	-403.973	-409.331	-412.655	-413.366
387	7-Ethyl-3,4-dimethyldecane	7-e-3,4-m-C10	CCC(C)C(C)CCC(CC)CCC	-253.579	-313.751	-332.418	-338.243	-338.696	-359.625	-376.344	-389.082	-398.337	-404.687	-408.847	-410.633
388	7-Ethyl-3,5-dimethyldecane	7-e-3,5-m-C10	CCC(C)CC(C)CC(CC)CCC	-260.803	-321.06	-338.564	-344.001	-344.425	-363.934	-379.437	-391.228	-399.786	-405.232	-409.164	-410.449
389	7-Ethyl-3,6-dimethyldecane	7-e-3,6-m-C10	CCC(C)CCC(C)C(CC)CCC	-253.72	-314.139	-332.515	-338.22	-338.666	-359.202	-375.606	-388.256	-397.519	-403.9	-407.954	-409.764
390	7-Ethyl-3,7-dimethyldecane	7-e-3,7-m-C10	CCC(C)CCCC(CC)(C)CCC	-258.421	-319.447	-338	-343.743	-344.186	-364.45	-380.249	-391.928	-400.307	-405.573	-408.67	-409.151
391	7-Ethyl-4,4-dimethyldecane	7-e-4,4-m-C10	CCCC(C)(C)CCC(CC)CCC	-263.034	-323.512	-341.445	-347.029	-347.48	-367.404	-383.054	-394.651	-403.014	-408.112	-411.172	-411.748
392	7-Ethyl-4,5-dimethyldecane	7-e-4,5-m-C10	CCCC(C)C(C)CC(CC)CCC	-254.643	-314.908	-333.081	-338.727	-339.158	-359.322	-375.345	-387.445	-396.265	-402.228	-406.124	-407.69
393	8-Ethyl-2,2-dimethyldecane	8-e-2,2-m-C10	CC(C)(C)CCCCCC(CC)CC	-268.754	-327.829	-345.703	-351.411	-351.846	-372.573	-389.216	-401.773	-410.865	-416.745	-420.47	-421.417
394	8-Ethyl-2,3-dimethyldecane	8-e-2,3-m-C10	CC(C)C(C)CCCCC(CC)CC	-256.967	-316.464	-334.93	-340.746	-341.196	-362.257	-379.199	-392.164	-401.601	-408.014	-412.382	-414.138
395	8-Ethyl-2,4-dimethyldecane	8-e-2,4-m-C10	CC(C)CC(C)CCCC(CC)CC	-262.564	-322.422	-340.28	-345.878	-346.313	-366.503	-382.638	-394.987	-403.906	-409.711	-413.804	-415.272
396	8-Ethyl-2,5-dimethyldecane	8-e-2,5-m-C10	CC(C)CCC(C)CCC(CC)CC	-261.491	-321.48	-339.829	-345.593	-346.045	-366.879	-383.563	-396.386	-405.645	-411.704	-415.915	-417.607
397	8-Ethyl-2,6-dimethyldecane	8-e-2,6-m-C10	CC(C)CCCC(C)CC(CC)CC	-262.564	-322.422	-340.28	-345.878	-346.313	-366.503	-382.638	-394.987	-403.906	-409.711	-413.804	-415.272
398	8-Ethyl-2,7-dimethyldecane	8-e-2,7-m-C10	CC(C)CCCCC(C)C(CC)CC	-256.553	-316.444	-334.683	-340.382	-340.822	-361.395	-377.883	-390.617	-399.9	-406.386	-410.483	-412.252
399	8-Ethyl-2,8-dimethyldecane	8-e-2,8-m-C10	CC(C)CCCCCC(CC)(C)CC	-261.241	-321.411	-339.838	-345.598	-346.036	-366.56	-382.708	-394.746	-403.315	-408.813	-412.07	-412.648
400	8-Ethyl-3,3-dimethyldecane	8-e-3,3-m-C10	CCC(C)(C)CCCCC(CC)CC	-263.038	-322.742	-340.691	-346.324	-346.784	-367.176	-383.386	-395.586	-404.306	-409.797	-413.267	-413.975
401	8-Ethyl-3,4-dimethyldecane	8-e-3,4-m-C10	CCC(C)C(C)CCCC(CC)CC	-253.588	-313.536	-332.207	-338.044	-338.501	-359.553	-376.419	-389.321	-398.669	-405.153	-409.459	-411.241
402	8-Ethyl-3,5-dimethyldecane	8-e-3,5-m-C10	CCC(C)CC(C)CCC(CC)CC	-259.739	-319.903	-337.901	-343.517	-343.962	-364.238	-380.436	-392.865	-401.858	-407.691	-411.887	-413.393
403	3,3-Diethyldecane	3,3-e-C10	CCC(CC)(CC)CCCCCCC	-252.138	-310.675	-327.977	-333.656	-334.076	-354.152	-370.177	-382.285	-390.885	-397.021	-400.537	-401.775
404	3,4-Diethyldecane	3,4-e-C10	CCC(CC)C(CC)CCCCCC	-250.769	-308.749	-325.805	-331.241	-331.662	-351.594	-367.836	-380.568	-390.174	-396.985	-401.624	-403.863
405	3,5-Diethyldecane	3,5-e-C10	CCC(CC)CC(CC)CCCCC	-256.639	-314.339	-331.305	-336.761	-337.183	-357.126	-373.329	-385.764	-394.997	-401.097	-405.837	-407.751
406	3,6-Diethyldecane	3,6-e-C10	CCC(CC)CCC(CC)CCCC	-255.566	-313.397	-330.854	-336.475	-336.916	-357.502	-374.254	-387.162	-396.736	-403.09	-407.949	-410.086
407	3,7-Diethyldecane	3,7-e-C10	CCC(CC)CCCC(CC)CCC	-255.566	-313.397	-330.854	-336.475	-336.916	-357.502	-374.254	-387.162	-396.736	-403.09	-407.949	-410.086
408	3,8-Diethyldecane	3,8-e-C10	CCC(CC)CCCCC(CC)CC	-255.575	-313.182	-330.642	-336.276	-336.721	-357.429	-374.329	-387.401	-397.069	-403.556	-408.561	-410.695
409	4,4-Diethyldecane	4,4-e-C10	CCCC(CC)(CC)CCCCCC	-252.142	-311.231	-328.519	-334.162	-334.577	-354.307	-369.919	-381.589	-389.925	-395.802	-399.053	-400.157
410	4,5-Diethyldecane	4,5-e-C10	CCCC(CC)C(CC)CCCCC	-250.76	-308.963	-326.017	-331.44	-331.857	-351.667	-367.761	-380.328	-389.841	-396.519	-401.012	-403.255
411	4,6-Diethyldecane	4,6-e-C10	CCCC(CC)CC(CC)CCCC	-256.63	-314.554	-331.517	-336.96	-337.378	-357.199	-373.254	-385.525	-394.664	-400.631	-405.225	-407.143
412	4,7-Diethyldecane	4,7-e-C10	CCCC(CC)CCC(CC)CCC	-255.557	-313.611	-331.065	-336.674	-337.11	-357.574	-374.179	-386.923	-396.404	-402.624	-407.336	-409.478
413	5,5-Diethyldecane	5,5-e-C10	CCCCC(CC)(CC)CCCCC	-252.142	-311.231	-328.519	-334.162	-334.577	-354.307	-369.919	-381.589	-389.925	-395.802	-399.053	-400.157
414	5,6-Diethyldecane	5,6-e-C10	CCCCC(CC)C(CC)CCCC	-250.76	-308.963	-326.017	-331.44	-331.857	-351.667	-367.761	-380.328	-389.841	-396.519	-401.012	-403.255
415	2-Methyl-4-propyldecane	2-m-4-p-C10	CC(C)CC(CCC)CCCCCC	-260.977	-318.794	-336.112	-341.638	-342.057	-362.048	-378.085	-390.283	-399.261	-405.267	-409.512	-411.373
416	3-Methyl-4-propyldecane	3-m-4-p-C10	CCC(C)C(CCC)CCCCCC	-252.142	-310.296	-328.136	-333.78	-334.215	-354.674	-371.128	-383.791	-393.207	-399.921	-404.275	-406.474
417	4-Methyl-4-propyldecane	4-m-4-p-C10	CCCC(C)(CCC)CCCCCC	-256.848	-316.16	-334.162	-339.809	-340.237	-360.077	-375.513	-386.767	-395.035	-400.376	-403.507	-404.242
418	5-Methyl-4-propyldecane	5-m-4-p-C10	CCCC(CCC)C(C)CCCCC	-252.133	-310.51	-328.347	-333.979	-334.41	-354.746	-371.053	-383.552	-392.875	-399.455	-403.662	-405.866
419	6-Methyl-4-propyldecane	6-m-4-p-C10	CCCC(CCC)CC(C)CCCC	-258.144	-316.489	-333.944	-339.475	-339.901	-359.855	-375.808	-387.922	-396.881	-402.78	-406.983	-408.886
420	7-Methyl-4-propyldecane	7-m-4-p-C10	CCCC(CCC)CCC(C)CCC	-257.071	-315.546	-333.493	-339.19	-339.634	-360.231	-376.733	-389.32	-398.62	-404.773	-409.094	-411.221
421	2-Methyl-5-propyldecane	2-m-5-p-C10	CC(C)CCC(CCC)CCCCC	-259.904	-317.851	-335.66	-341.352	-341.79	-362.424	-379.01	-391.682	-401.001	-407.259	-411.623	-413.709
422	3-Methyl-5-propyldecane	3-m-5-p-C10	CCC(C)CC(CCC)CCCCC	-258.153	-316.274	-333.733	-339.276	-339.707	-359.782	-375.883	-388.161	-397.213	-403.246	-407.595	-409.494
423	4-Methyl-5-propyldecane	4-m-5-p-C10	CCCC(C)C(CCC)CCCCC	-252.133	-310.51	-328.347	-333.979	-334.41	-354.746	-371.053	-383.552	-392.875	-399.455	-403.662	-405.866
424	5-Methyl-5-propyldecane	5-m-5-p-C10	CCCCC(C)(CCC)CCCCC	-256.848	-316.16	-334.162	-339.809	-340.237	-360.077	-375.513	-386.767	-395.035	-400.376	-403.507	-404.242
425	6-Methyl-5-propyldecane	6-m-5-p-C10	CCCCC(CCC)C(C)CCCC	-252.133	-310.51	-328.347	-333.979	-334.41	-354.746	-371.053	-383.552	-392.875	-399.455	-403.662	-405.866
426	2-Methyl-6-propyldecane	2-m-6-p-C10	CC(C)CCCC(CCC)CCCC	-259.904	-317.851	-335.66	-341.352	-341.79	-362.424	-379.01	-391.682	-401.001	-407.259	-411.623	-413.709
427	3-Methyl-6-propyldecane	3-m-6-p-C10	CCC(C)CCC(CCC)CCCC	-257.08	-315.332	-333.281	-338.991	-339.439	-360.158	-376.808	-389.559	-398.952	-405.239	-409.706	-411.829
428	4-Methyl-6-propyldecane	4-m-6-p-C10	CCCC(C)CC(CCC)CCCC	-258.144	-316.489	-333.944	-339.475	-339.901	-359.855	-375.808	-387.922	-396.881	-402.78	-406.983	-408.886
429	2-Methyl-7-propyldecane	2-m-7-p-C10	CC(C)CCCCC(CCC)CCC	-259.904	-317.851	-335.66	-341.352	-341.79	-362.424	-379.01	-391.682	-401.001	-407.259	-411.623	-413.709
430	3-Methyl-7-propyldecane	3-m-7-p-C10	CCC(C)CCCC(CCC)CCC	-257.08	-315.332	-333.281	-338.991	-339.439	-360.158	-376.808	-389.559	-398.952	-405.239	-409.706	-411.829
431	2-Methyl-3-(1-methylethyl)decane	2-m-3-ip-C10	CC(C)C(C(C)C)CCCCCCC	-246.998	-306.336	-324.648	-330.448	-330.889	-351.905	-368.754	-381.523	-390.89	-397.385	-401.595	-403.141
432	2-Methyl-4-(1-methylethyl)decane	2-m-4-ip-C10	CC(C)CC(C(C)C)CCCCCC	-260.996	-320.529	-338.069	-343.568	-343.979	-363.795	-379.664	-391.823	-400.76	-406.789	-410.683	-412.205
433	3-Methyl-4-(1-methylethyl)decane	3-m-4-ip-C10	CCC(C)C(C(C)C)CCCCCC	-243.619	-303.408	-321.925	-327.746	-328.194	-349.201	-365.973	-378.68	-387.959	-394.523	-398.672	-400.245
434	4-Methyl-4-(1-methylethyl)decane	4-m-4-ip-C10	CCCC(C)(C(C)C)CCCCCC	-252.296	-312.168	-330.428	-336.063	-336.501	-356.421	-372.038	-383.634	-391.968	-397.32	-400.337	-400.839
435	5-Methyl-4-(1-methylethyl)decane	5-m-4-ip-C10	CCCC(C(C)C)C(C)CCCCC	-243.61	-303.622	-322.136	-327.945	-328.389	-349.274	-365.898	-378.441	-387.626	-394.057	-398.06	-399.637
436	6-Methyl-4-(1-methylethyl)decane	6-m-4-ip-C10	CCCC(C(C)C)CC(C)CCCC	-258.163	-318.224	-335.902	-341.406	-341.823	-361.602	-377.387	-389.462	-398.379	-404.302	-408.154	-409.717
437	7-Methyl-4-(1-methylethyl)decane	7-m-4-ip-C10	CCCC(C(C)C)CCC(C)CCC	-257.09	-317.281	-335.45	-341.121	-341.555	-361.978	-378.311	-390.86	-400.119	-406.295	-410.265	-412.053
438	2-Methyl-5-(1-methylethyl)decane	2-m-5-ip-C10	CC(C)CCC(C(C)C)CCCCC	-259.924	-319.587	-337.618	-343.283	-343.711	-364.171	-380.588	-393.221	-402.499	-408.781	-412.794	-414.54
439	3-Methyl-5-(1-methylethyl)decane	3-m-5-ip-C10	CCC(C)CC(C(C)C)CCCCC	-258.172	-318.009	-335.69	-341.207	-341.628	-361.53	-377.462	-389.701	-398.712	-404.768	-408.766	-410.325
440	4-Methyl-5-(1-methylethyl)decane	4-m-5-ip-C10	CCCC(C)C(C(C)C)CCCCC	-243.61	-303.622	-322.136	-327.945	-328.389	-349.274	-365.898	-378.441	-387.626	-394.057	-398.06	-399.637
441	5-Methyl-5-(1-methylethyl)decane	5-m-5-ip-C10	CCCCC(C)(C(C)C)CCCCC	-252.296	-312.168	-330.428	-336.063	-336.501	-356.421	-372.038	-383.634	-391.968	-397.32	-400.337	-400.839
442	6-Methyl-5-(1-methylethyl)decane	6-m-5-ip-C10	CCCCC(C(C)C)C(C)CCCC	-243.61	-303.622	-322.136	-327.945	-328.389	-349.274	-365.898	-378.441	-387.626	-394.057	-398.06	-399.637
443	2-Methyl-6-(1-methylethyl)decane	2-m-6-ip-C10	CC(C)CCCC(C(C)C)CCCC	-259.924	-319.587	-337.618	-343.283	-343.711	-364.171	-380.588	-393.221	-402.499	-408.781	-412.794	-414.54
444	3-Methyl-6-(1-methylethyl)decane	3-m-6-ip-C10	CCC(C)CCC(C(C)C)CCCC	-257.099	-317.067	-335.239	-340.922	-341.36	-361.906	-378.386	-391.099	-400.451	-406.761	-410.877	-412.661
445	4-Methyl-6-(1-methylethyl)decane	4-m-6-ip-C10	CCCC(C)CC(C(C)C)CCCC	-258.163	-318.224	-335.902	-341.406	-341.823	-361.602	-377.387	-389.462	-398.379	-404.302	-408.154	-409.717
446	2-Methyl-7-(1-methylethyl)decane	2-m-7-ip-C10	CC(C)CCCCC(C(C)C)CCC	-259.924	-319.587	-337.618	-343.283	-343.711	-364.171	-380.588	-393.221	-402.499	-408.781	-412.794	-414.54
447	3-Methyl-7-(1-methylethyl)decane	3-m-7-ip-C10	CCC(C)CCCC(C(C)C)CCC	-257.099	-317.067	-335.239	-340.922	-341.36	-361.906	-378.386	-391.099	-400.451	-406.761	-410.877	-412.661
448	5-Butyldecane	5-b-C10	CCCCC(CCCC)CCCCC	-255.502	-311.489	-328.901	-334.551	-334.989	-355.63	-372.33	-385.094	-394.64	-401.26	-406.026	-408.539
449	5-(1-Methylpropyl)decane	5-sb-C10	CCCCC(C(C)CC)CCCCC	-252.142	-310.296	-328.136	-333.78	-334.215	-354.674	-371.128	-383.791	-393.207	-399.921	-404.275	-406.474
450	5-(2-Methylpropyl)decane	5-ib-C10	CCCCC(CC(C)C)CCCCC	-260.977	-318.794	-336.112	-341.638	-342.057	-362.048	-378.085	-390.283	-399.261	-405.267	-409.512	-411.373
451	4-(1,1-Dimethylethyl)decane	4-tb-C10	CCCC(C(C)(C)C)CCCCCC	-251.185	-310.456	-328.914	-334.825	-335.264	-356.586	-373.581	-386.258	-395.518	-401.727	-405.425	-406.512
452	5-(1,1-Dimethylethyl)decane	5-tb-C10	CCCCC(C(C)(C)C)CCCCC	-251.185	-310.456	-328.914	-334.825	-335.264	-356.586	-373.581	-386.258	-395.518	-401.727	-405.425	-406.512
453	2,2,3,3,4-Pentamethylnonane	2,2,3,3,4-m-C9	CC(C)(C)C(C)(C)C(C)CCCCC	-236.756	-298.587	-317.316	-323.091	-323.539	-343.941	-359.757	-371.217	-379.137	-383.74	-385.79	-384.875
454	2,2,3,3,5-Pentamethylnonane	2,2,3,3,5-m-C9	CC(C)(C)C(C)(C)CC(C)CCCC	-251.603	-313.76	-332.293	-337.971	-338.448	-358.565	-374.253	-385.665	-393.468	-397.942	-399.769	-398.901
455	2,2,3,3,6-Pentamethylnonane	2,2,3,3,6-m-C9	CC(C)(C)C(C)(C)CCC(C)CCC	-258.283	-320.852	-339.618	-345.344	-345.798	-365.927	-381.506	-392.846	-400.654	-405.014	-406.745	-405.94
456	2,2,3,3,7-Pentamethylnonane	2,2,3,3,7-m-C9	CC(C)(C)C(C)(C)CCCC(C)CC	-258.292	-320.638	-339.406	-345.145	-345.603	-365.855	-381.581	-393.085	-400.987	-405.48	-407.357	-406.548
457	2,2,3,3,8-Pentamethylnonane	2,2,3,3,8-m-C9	CC(C)(C)C(C)(C)CCCCC(C)C	-261.116	-323.158	-341.785	-347.507	-347.954	-368.121	-383.783	-395.207	-403.035	-407.501	-409.274	-408.428
458	2,2,3,4,4-Pentamethylnonane	2,2,3,4,4-m-C9	CC(C)(C)C(C)C(C)(C)CCCCC	-236.229	-298.467	-316.897	-322.609	-323.053	-343.155	-358.747	-370.191	-377.69	-382.316	-384.053	-383.195
459	2,2,3,4,5-Pentamethylnonane	2,2,3,4,5-m-C9	CC(C)(C)C(C)C(C)C(C)CCCC	-247.959	-310.202	-328.812	-334.523	-334.952	-355.185	-371.029	-382.792	-390.935	-396.062	-398.558	-398.55
460	2,2,3,4,6-Pentamethylnonane	2,2,3,4,6-m-C9	CC(C)(C)C(C)C(C)CC(C)CCC	-253.086	-316.025	-334.818	-340.562	-340.998	-361.289	-377.096	-388.744	-396.862	-401.929	-404.423	-404.357
461	2,2,3,4,7-Pentamethylnonane	2,2,3,4,7-m-C9	CC(C)(C)C(C)C(C)CCC(C)CC	-252.022	-314.867	-334.155	-340.078	-340.536	-361.592	-378.096	-390.382	-398.934	-404.388	-407.146	-407.301
462	2,2,3,4,8-Pentamethylnonane	2,2,3,4,8-m-C9	CC(C)(C)C(C)C(C)CCCC(C)C	-254.846	-317.387	-336.534	-342.439	-342.887	-363.858	-380.298	-392.504	-400.982	-406.409	-409.063	-409.18
463	2,2,3,5,5-Pentamethylnonane	2,2,3,5,5-m-C9	CC(C)(C)C(C)CC(C)(C)CCCC	-262.897	-325.804	-344.458	-350.135	-350.612	-370.71	-386.259	-397.487	-405.198	-409.648	-411.379	-410.267
464	2,2,3,5,6-Pentamethylnonane	2,2,3,5,6-m-C9	CC(C)(C)C(C)CC(C)C(C)CCC	-261.186	-324.292	-343.419	-349.207	-349.64	-369.99	-385.803	-397.461	-405.636	-410.837	-413.307	-413.247
465	2,2,3,5,7-Pentamethylnonane	2,2,3,5,7-m-C9	CC(C)(C)C(C)CC(C)CC(C)CC	-267.346	-330.444	-348.901	-354.481	-354.906	-374.602	-389.895	-401.244	-409.157	-413.841	-416.347	-416.007
466	2,2,3,5,8-Pentamethylnonane	2,2,3,5,8-m-C9	CC(C)(C)C(C)CC(C)CCC(C)C	-269.098	-332.021	-350.829	-356.557	-356.989	-377.244	-393.022	-404.765	-412.945	-417.854	-420.375	-420.221
467	2,2,3,6,6-Pentamethylnonane	2,2,3,6,6-m-C9	CC(C)(C)C(C)CCC(C)(C)CCC	-269.577	-332.896	-351.782	-357.509	-357.961	-378.072	-393.512	-404.667	-412.385	-416.721	-418.355	-417.305
468	2,2,3,6,7-Pentamethylnonane	2,2,3,6,7-m-C9	CC(C)(C)C(C)CCC(C)C(C)CC	-260.122	-323.135	-342.756	-348.723	-349.178	-370.293	-386.802	-399.099	-407.708	-413.296	-416.03	-416.191
469	2,2,3,6,8-Pentamethylnonane	2,2,3,6,8-m-C9	CC(C)(C)C(C)CCC(C)CC(C)C	-269.098	-332.021	-350.829	-356.557	-356.989	-377.244	-393.022	-404.765	-412.945	-417.854	-420.375	-420.221
470	2,2,3,7,7-Pentamethylnonane	2,2,3,7,7-m-C9	CC(C)(C)C(C)CCCC(C)(C)CC	-269.572	-332.34	-351.24	-357.003	-357.461	-377.916	-393.77	-405.363	-413.344	-417.94	-419.838	-418.924
471	2,2,3,7,8-Pentamethylnonane	2,2,3,7,8-m-C9	CC(C)(C)C(C)CCCC(C)C(C)C	-263.502	-326.063	-345.479	-351.425	-351.872	-372.997	-389.583	-401.942	-410.64	-416.157	-418.953	-419.087
472	2,2,3,8,8-Pentamethylnonane	2,2,3,8,8-m-C9	CC(C)(C)C(C)CCCCC(C)(C)C	-275.288	-337.428	-356.252	-362.09	-362.522	-383.313	-399.6	-411.55	-419.904	-424.888	-427.042	-426.367
473	2,2,4,4,5-Pentamethylnonane	2,2,4,4,5-m-C9	CC(C)(C)CC(C)(C)C(C)CCCC	-247.972	-310.393	-328.761	-334.439	-334.871	-354.823	-370.324	-381.708	-389.107	-393.452	-395.407	-394.332
474	2,2,4,4,6-Pentamethylnonane	2,2,4,4,6-m-C9	CC(C)(C)CC(C)(C)CC(C)CCC	-250.887	-313.846	-331.838	-337.395	-337.877	-357.681	-373.132	-384.466	-391.868	-396.072	-397.933	-396.863
475	2,2,4,4,7-Pentamethylnonane	2,2,4,4,7-m-C9	CC(C)(C)CC(C)(C)CCC(C)CC	-257.575	-320.724	-338.95	-344.57	-345.032	-364.971	-380.46	-391.886	-399.388	-403.611	-405.521	-404.51
476	2,2,4,4,8-Pentamethylnonane	2,2,4,4,8-m-C9	CC(C)(C)CC(C)(C)CCCC(C)C	-260.399	-323.244	-341.33	-346.931	-347.383	-367.236	-382.662	-394.008	-401.436	-405.631	-407.438	-406.389
477	2,2,4,5,5-Pentamethylnonane	2,2,4,5,5-m-C9	CC(C)(C)CC(C)C(C)(C)CCCC	-261.517	-324.364	-343.159	-348.9	-349.349	-369.493	-385.105	-396.367	-403.988	-408.514	-410.283	-409.152
478	2,2,4,5,6-Pentamethylnonane	2,2,4,5,6-m-C9	CC(C)(C)CC(C)C(C)C(C)CCC	-257.593	-320.483	-339.191	-344.889	-345.338	-365.527	-381.389	-393.148	-401.26	-406.456	-408.872	-408.856
479	2,2,4,5,7-Pentamethylnonane	2,2,4,5,7-m-C9	CC(C)(C)CC(C)C(C)CC(C)CC	-262.729	-326.091	-344.986	-350.73	-351.189	-371.559	-387.532	-399.339	-407.519	-412.789	-415.349	-415.272
480	2,2,4,5,8-Pentamethylnonane	2,2,4,5,8-m-C9	CC(C)(C)CC(C)C(C)CCC(C)C	-264.481	-327.668	-346.914	-352.806	-353.272	-374.201	-390.658	-402.86	-411.307	-416.802	-419.377	-419.487
481	2,2,4,6,6-Pentamethylnonane	2,2,4,6,6-m-C9	CC(C)(C)CC(C)CC(C)(C)CCC	-264.432	-327.817	-346.236	-351.856	-352.355	-372.352	-387.913	-399.126	-406.749	-411.134	-412.809	-411.683
482	2,2,4,6,7-Pentamethylnonane	2,2,4,6,7-m-C9	CC(C)(C)CC(C)CC(C)C(C)CC	-262.729	-326.091	-344.986	-350.73	-351.189	-371.559	-387.532	-399.339	-407.519	-412.789	-415.349	-415.272
483	2,2,4,6,8-Pentamethylnonane	2,2,4,6,8-m-C9	CC(C)(C)CC(C)CC(C)CC(C)C	-271.705	-334.977	-353.059	-358.564	-359.001	-378.51	-393.752	-405.005	-412.756	-417.347	-419.694	-419.303
484	2,2,4,7,7-Pentamethylnonane	2,2,4,7,7-m-C9	CC(C)(C)CC(C)CCC(C)(C)CC	-271.107	-334.353	-353.019	-358.724	-359.204	-379.558	-395.424	-407.002	-414.895	-419.425	-421.268	-420.341
485	2,2,4,7,8-Pentamethylnonane	2,2,4,7,8-m-C9	CC(C)(C)CC(C)CCC(C)C(C)C	-265.036	-328.076	-347.258	-353.146	-353.616	-374.639	-391.237	-403.581	-412.19	-417.643	-420.383	-420.504
486	2,2,4,8,8-Pentamethylnonane	2,2,4,8,8-m-C9	CC(C)(C)CC(C)CCCC(C)(C)C	-276.822	-339.441	-358.031	-363.812	-364.266	-384.955	-401.254	-413.189	-421.454	-426.373	-428.472	-427.783
487	2,2,5,5,6-Pentamethylnonane	2,2,5,5,6-m-C9	CC(C)(C)CCC(C)(C)C(C)CCC	-268.197	-331.456	-350.484	-356.273	-356.699	-376.855	-392.358	-403.548	-411.174	-415.587	-417.259	-416.191
488	2,2,5,5,7-Pentamethylnonane	2,2,5,5,7-m-C9	CC(C)(C)CCC(C)(C)CC(C)CC	-271.12	-334.695	-353.349	-359.031	-359.511	-379.641	-395.241	-406.545	-414.268	-418.673	-420.397	-419.33
489	2,2,5,5,8-Pentamethylnonane	2,2,5,5,8-m-C9	CC(C)(C)CCC(C)(C)CCC(C)C	-280.624	-344.307	-363.053	-368.766	-369.211	-389.269	-404.696	-415.848	-423.503	-427.766	-429.29	-428.248
490	2,2,5,6,6-Pentamethylnonane	2,2,5,6,6-m-C9	CC(C)(C)CCC(C)C(C)(C)CCC	-268.197	-331.456	-350.484	-356.273	-356.699	-376.855	-392.358	-403.548	-411.174	-415.587	-417.259	-416.191
491	2,2,5,6,7-Pentamethylnonane	2,2,5,6,7-m-C9	CC(C)(C)CCC(C)C(C)C(C)CC	-264.281	-327.361	-346.304	-352.064	-352.493	-372.817	-388.717	-400.568	-408.779	-413.994	-416.46	-416.503
492	2,2,5,6,8-Pentamethylnonane	2,2,5,6,8-m-C9	CC(C)(C)CCC(C)C(C)CC(C)C	-272.233	-335.703	-354.689	-360.464	-360.89	-381.187	-396.987	-408.642	-416.754	-421.882	-424.242	-424.19
493	2,2,5,7,7-Pentamethylnonane	2,2,5,7,7-m-C9	CC(C)(C)CCC(C)CC(C)(C)CC	-271.107	-334.353	-353.019	-358.724	-359.204	-379.558	-395.424	-407.002	-414.895	-419.425	-421.268	-420.341
494	2,2,5,7,8-Pentamethylnonane	2,2,5,7,8-m-C9	CC(C)(C)CCC(C)CC(C)C(C)C	-272.788	-336.112	-355.033	-360.805	-361.233	-381.625	-397.566	-409.363	-417.638	-422.723	-425.248	-425.207
495	2,2,5,8,8-Pentamethylnonane	2,2,5,8,8-m-C9	CC(C)(C)CCC(C)CCC(C)(C)C	-283.502	-346.534	-365.355	-371.185	-371.616	-392.317	-408.507	-420.37	-428.641	-433.446	-435.448	-434.822
496	2,2,6,6,7-Pentamethylnonane	2,2,6,6,7-m-C9	CC(C)(C)CCCC(C)(C)C(C)CC	-268.205	-331.242	-350.272	-356.074	-356.504	-376.783	-392.433	-403.787	-411.507	-416.053	-417.871	-416.799
497	2,2,6,6,8-Pentamethylnonane	2,2,6,6,8-m-C9	CC(C)(C)CCCC(C)(C)CC(C)C	-273.944	-337.215	-355.728	-361.392	-361.861	-381.907	-397.443	-408.668	-416.316	-420.693	-422.314	-421.209
498	2,2,6,7,7-Pentamethylnonane	2,2,6,7,7-m-C9	CC(C)(C)CCCC(C)C(C)(C)CC	-268.192	-330.9	-349.942	-355.767	-356.198	-376.7	-392.616	-404.244	-412.134	-416.805	-418.742	-417.81
499	2,2,6,7,8-Pentamethylnonane	2,2,6,7,8-m-C9	CC(C)(C)CCCC(C)C(C)C(C)C	-267.661	-330.289	-349.027	-354.765	-355.187	-375.521	-391.498	-403.411	-411.71	-416.856	-419.383	-419.399
500	2,2,7,7,8-Pentamethylnonane	2,2,7,7,8-m-C9	CC(C)(C)CCCCC(C)(C)C(C)C	-272.376	-334.923	-353.699	-359.475	-359.902	-380.268	-396.08	-407.595	-415.528	-420.116	-421.957	-420.921
501	2,3,3,4,4-Pentamethylnonane	2,3,3,4,4-m-C9	CC(C)C(C)(C)C(C)(C)CCCCC	-231.05	-293.141	-311.828	-317.514	-317.952	-337.855	-353.123	-364.223	-371.803	-375.86	-377.679	-376.462
502	2,3,3,4,5-Pentamethylnonane	2,3,3,4,5-m-C9	CC(C)C(C)(C)C(C)C(C)CCCC	-239.519	-301.877	-320.446	-326.076	-326.5	-346.297	-361.673	-372.94	-380.555	-385.416	-387.64	-387.338
503	2,3,3,4,6-Pentamethylnonane	2,3,3,4,6-m-C9	CC(C)C(C)(C)C(C)CC(C)CCC	-253.771	-316.511	-334.741	-340.194	-340.602	-359.683	-374.396	-385.2	-392.517	-396.862	-398.952	-398.379
504	2,3,3,4,7-Pentamethylnonane	2,3,3,4,7-m-C9	CC(C)C(C)(C)C(C)CCC(C)CC	-252.707	-315.354	-334.078	-339.709	-340.14	-359.986	-375.396	-386.838	-394.589	-399.321	-401.675	-401.323
505	2,3,3,4,8-Pentamethylnonane	2,3,3,4,8-m-C9	CC(C)C(C)(C)C(C)CCCC(C)C	-255.531	-317.874	-336.457	-342.071	-342.491	-362.252	-377.598	-388.96	-396.637	-401.341	-403.592	-403.202
506	2,3,3,5,5-Pentamethylnonane	2,3,3,5,5-m-C9	CC(C)C(C)(C)CC(C)(C)CCCC	-246.441	-309.328	-327.506	-333.058	-333.514	-352.994	-367.958	-378.873	-385.942	-389.815	-391.419	-390.001
507	2,3,3,5,6-Pentamethylnonane	2,3,3,5,6-m-C9	CC(C)C(C)(C)CC(C)C(C)CCC	-250.522	-313.752	-333.09	-338.933	-339.403	-359.958	-375.954	-387.724	-395.813	-400.985	-403.358	-403.098
508	2,3,3,5,7-Pentamethylnonane	2,3,3,5,7-m-C9	CC(C)C(C)(C)CC(C)CC(C)CC	-256.682	-319.904	-338.572	-344.207	-344.669	-364.571	-380.046	-391.507	-399.335	-403.989	-406.398	-405.858
509	2,3,3,5,8-Pentamethylnonane	2,3,3,5,8-m-C9	CC(C)C(C)(C)CC(C)CCC(C)C	-258.434	-321.481	-340.5	-346.283	-346.752	-367.212	-383.173	-395.028	-403.122	-408.003	-410.425	-410.072
510	2,3,3,6,6-Pentamethylnonane	2,3,3,6,6-m-C9	CC(C)C(C)(C)CCC(C)(C)CCC	-266.665	-330.391	-349.229	-354.893	-355.341	-375.026	-389.992	-400.713	-408.009	-411.949	-413.271	-411.86
511	2,3,3,6,7-Pentamethylnonane	2,3,3,6,7-m-C9	CC(C)C(C)(C)CCC(C)C(C)CC	-257.21	-320.63	-340.203	-346.107	-346.558	-367.248	-383.282	-395.144	-403.332	-408.524	-410.946	-410.745
512	2,3,3,6,8-Pentamethylnonane	2,3,3,6,8-m-C9	CC(C)C(C)(C)CCC(C)CC(C)C	-266.186	-329.516	-348.276	-353.942	-354.369	-374.199	-389.501	-400.81	-408.569	-413.082	-415.291	-414.776
513	2,3,3,7,7-Pentamethylnonane	2,3,3,7,7-m-C9	CC(C)C(C)(C)CCCC(C)(C)CC	-266.661	-329.835	-348.687	-354.387	-354.841	-374.871	-390.25	-401.409	-408.969	-413.168	-414.754	-413.479
514	2,3,3,7,8-Pentamethylnonane	2,3,3,7,8-m-C9	CC(C)C(C)(C)CCCC(C)C(C)C	-260.59	-323.558	-342.926	-348.809	-349.252	-369.952	-386.063	-397.987	-406.264	-411.385	-413.869	-413.642
515	2,3,4,4,5-Pentamethylnonane	2,3,4,4,5-m-C9	CC(C)C(C)C(C)(C)C(C)CCCC	-238.728	-301.124	-319.743	-325.377	-325.796	-345.515	-360.806	-371.975	-379.465	-384.215	-386.476	-386.112
516	2,3,4,4,6-Pentamethylnonane	2,3,4,4,6-m-C9	CC(C)C(C)C(C)(C)CC(C)CCC	-241.63	-304.731	-323.786	-329.589	-330.057	-350.476	-366.381	-378.042	-385.95	-390.876	-393.31	-392.983
517	2,3,4,4,7-Pentamethylnonane	2,3,4,4,7-m-C9	CC(C)C(C)C(C)(C)CCC(C)CC	-248.319	-311.609	-330.898	-336.764	-337.212	-357.765	-373.709	-385.462	-393.469	-398.414	-400.898	-400.63
518	2,3,4,4,8-Pentamethylnonane	2,3,4,4,8-m-C9	CC(C)C(C)C(C)(C)CCCC(C)C	-251.143	-314.129	-333.278	-339.125	-339.563	-360.031	-375.911	-387.584	-395.517	-400.435	-402.815	-402.509
519	2,3,4,5,5-Pentamethylnonane	2,3,4,5,5-m-C9	CC(C)C(C)C(C)C(C)(C)CCCC	-244.255	-306.944	-325.555	-331.208	-331.628	-351.358	-366.642	-377.872	-385.47	-390.089	-392.31	-391.878
520	2,3,4,5,6-Pentamethylnonane	2,3,4,5,6-m-C9	CC(C)C(C)C(C)C(C)C(C)CCC	-249.456	-311.876	-329.876	-335.276	-335.674	-354.674	-369.583	-380.961	-388.777	-393.609	-396.346	-396.816
521	2,3,4,5,7-Pentamethylnonane	2,3,4,5,7-m-C9	CC(C)C(C)C(C)C(C)CC(C)CC	-254.592	-317.483	-335.671	-341.117	-341.525	-360.705	-375.726	-387.152	-395.037	-399.942	-402.823	-403.232
522	2,3,4,5,8-Pentamethylnonane	2,3,4,5,8-m-C9	CC(C)C(C)C(C)C(C)CCC(C)C	-256.343	-319.06	-337.599	-343.193	-343.608	-363.347	-378.852	-390.673	-398.824	-403.955	-406.851	-407.446
523	2,3,4,6,6-Pentamethylnonane	2,3,4,6,6-m-C9	CC(C)C(C)C(C)CC(C)(C)CCC	-255.27	-318.665	-337.233	-342.81	-343.277	-362.917	-378.157	-389.347	-397.005	-401.616	-403.72	-403.299
524	2,3,4,6,7-Pentamethylnonane	2,3,4,6,7-m-C9	CC(C)C(C)C(C)CC(C)C(C)CC	-253.567	-316.939	-335.983	-341.683	-342.11	-362.124	-377.776	-389.561	-397.775	-403.271	-406.261	-406.888
525	2,3,4,6,8-Pentamethylnonane	2,3,4,6,8-m-C9	CC(C)C(C)C(C)CC(C)CC(C)C	-262.543	-325.825	-344.056	-349.517	-349.922	-369.075	-383.996	-395.227	-403.012	-407.83	-410.605	-410.919
526	2,3,4,7,7-Pentamethylnonane	2,3,4,7,7-m-C9	CC(C)C(C)C(C)CCC(C)(C)CC	-261.945	-325.202	-344.016	-349.678	-350.125	-370.123	-385.668	-397.224	-405.151	-409.908	-412.18	-411.957
527	2,3,4,7,8-Pentamethylnonane	2,3,4,7,8-m-C9	CC(C)C(C)C(C)CCC(C)C(C)C	-255.874	-318.924	-338.255	-344.1	-344.537	-365.204	-381.481	-393.803	-402.446	-408.125	-411.295	-412.12
528	2,3,5,5,6-Pentamethylnonane	2,3,5,5,6-m-C9	CC(C)C(C)CC(C)(C)C(C)CCC	-249.731	-312.999	-332.387	-338.234	-338.699	-359.177	-375.088	-386.759	-394.724	-399.784	-402.194	-401.873
529	2,3,5,5,7-Pentamethylnonane	2,3,5,5,7-m-C9	CC(C)C(C)CC(C)(C)CC(C)CC	-252.654	-316.237	-335.252	-340.991	-341.51	-361.963	-377.971	-389.757	-397.817	-402.87	-405.333	-405.012
530	2,3,5,5,8-Pentamethylnonane	2,3,5,5,8-m-C9	CC(C)C(C)CC(C)(C)CCC(C)C	-262.158	-325.85	-344.956	-350.726	-351.211	-371.59	-387.426	-399.059	-407.052	-411.963	-414.226	-413.93
531	2,3,5,6,6-Pentamethylnonane	2,3,5,6,6-m-C9	CC(C)C(C)CC(C)C(C)(C)CCC	-257.483	-321.034	-340.162	-345.893	-346.316	-366.163	-381.416	-392.542	-400.171	-404.864	-407.059	-406.576
532	2,3,5,6,7-Pentamethylnonane	2,3,5,6,7-m-C9	CC(C)C(C)CC(C)C(C)C(C)CC	-253.567	-316.939	-335.983	-341.683	-342.11	-362.124	-377.776	-389.561	-397.775	-403.271	-406.261	-406.888
533	2,3,5,6,8-Pentamethylnonane	2,3,5,6,8-m-C9	CC(C)C(C)CC(C)C(C)CC(C)C	-261.519	-325.281	-344.368	-350.084	-350.507	-370.494	-386.046	-397.636	-405.751	-411.159	-414.043	-414.575
534	2,3,5,7,7-Pentamethylnonane	2,3,5,7,7-m-C9	CC(C)C(C)CC(C)CC(C)(C)CC	-260.393	-323.931	-342.698	-348.343	-348.822	-368.866	-384.483	-395.996	-403.892	-408.702	-411.069	-410.726
535	2,3,5,7,8-Pentamethylnonane	2,3,5,7,8-m-C9	CC(C)C(C)CC(C)CC(C)C(C)C	-262.074	-325.689	-344.712	-350.424	-350.851	-370.932	-386.625	-398.357	-406.634	-411.999	-415.049	-415.592
536	2,3,6,6,7-Pentamethylnonane	2,3,6,6,7-m-C9	CC(C)C(C)CCC(C)(C)C(C)CC	-256.419	-319.877	-339.499	-345.409	-345.854	-366.466	-382.416	-394.179	-402.243	-407.322	-409.782	-409.52
537	2,3,6,6,8-Pentamethylnonane	2,3,6,6,8-m-C9	CC(C)C(C)CCC(C)(C)CC(C)C	-262.158	-325.85	-344.956	-350.726	-351.211	-371.59	-387.426	-399.059	-407.052	-411.963	-414.226	-413.93
538	2,3,6,7,7-Pentamethylnonane	2,3,6,7,7-m-C9	CC(C)C(C)CCC(C)C(C)(C)CC	-256.406	-319.535	-339.169	-345.102	-345.548	-366.383	-382.599	-394.636	-402.87	-408.075	-410.654	-410.53
539	2,4,4,5,5-Pentamethylnonane	2,4,4,5,5-m-C9	CC(C)CC(C)(C)C(C)(C)CCCC	-244.551	-307.152	-325.758	-331.355	-331.813	-351.26	-366.175	-376.985	-384.16	-388.019	-389.487	-388.246
540	2,4,4,5,6-Pentamethylnonane	2,4,4,5,6-m-C9	CC(C)CC(C)(C)C(C)C(C)CCC	-241.075	-304.323	-323.442	-329.249	-329.713	-350.038	-365.803	-377.321	-385.066	-390.035	-392.304	-391.966
541	2,4,4,5,7-Pentamethylnonane	2,4,4,5,7-m-C9	CC(C)CC(C)(C)C(C)CC(C)CC	-255.336	-318.742	-337.525	-343.168	-343.621	-363.351	-378.601	-389.821	-397.361	-401.947	-404.228	-403.615
542	2,4,4,5,8-Pentamethylnonane	2,4,4,5,8-m-C9	CC(C)CC(C)(C)C(C)CCC(C)C	-257.087	-320.319	-339.453	-345.244	-345.704	-365.993	-381.728	-393.342	-401.149	-405.96	-408.256	-407.83
543	2,4,4,6,6-Pentamethylnonane	2,4,4,6,6-m-C9	CC(C)CC(C)(C)CC(C)(C)CCC	-248.009	-311.62	-329.535	-334.976	-335.473	-354.633	-369.321	-379.945	-386.73	-390.392	-391.775	-390.289
544	2,4,4,6,7-Pentamethylnonane	2,4,4,6,7-m-C9	CC(C)CC(C)(C)CC(C)C(C)CC	-252.099	-315.829	-334.908	-340.651	-341.167	-361.524	-377.393	-389.036	-396.934	-402.029	-404.327	-403.995
545	2,4,4,6,8-Pentamethylnonane	2,4,4,6,8-m-C9	CC(C)CC(C)(C)CC(C)CC(C)C	-261.075	-324.715	-342.981	-348.485	-348.979	-368.475	-383.612	-394.701	-402.171	-406.587	-408.671	-408.026
546	2,4,4,7,7-Pentamethylnonane	2,4,4,7,7-m-C9	CC(C)CC(C)(C)CCC(C)(C)CC	-268.229	-332.127	-350.717	-356.304	-356.8	-376.509	-391.613	-402.481	-409.757	-413.745	-415.111	-413.767
547	2,4,5,5,6-Pentamethylnonane	2,4,5,5,6-m-C9	CC(C)CC(C)C(C)(C)C(C)CCC	-252.424	-315.35	-333.694	-339.155	-339.555	-358.463	-372.952	-383.514	-390.544	-394.82	-396.782	-396.137
548	2,4,5,5,7-Pentamethylnonane	2,4,5,5,7-m-C9	CC(C)CC(C)C(C)(C)CC(C)CC	-255.336	-318.742	-337.525	-343.168	-343.621	-363.351	-378.601	-389.821	-397.361	-401.947	-404.228	-403.615
549	2,4,5,5,8-Pentamethylnonane	2,4,5,5,8-m-C9	CC(C)CC(C)C(C)(C)CCC(C)C	-264.84	-328.355	-347.229	-352.903	-353.322	-372.979	-388.056	-399.124	-406.596	-411.04	-413.121	-412.533
550	2,4,5,6,6-Pentamethylnonane	2,4,5,6,6-m-C9	CC(C)CC(C)C(C)C(C)(C)CCC	-248.827	-312.358	-331.217	-336.908	-337.331	-357.024	-372.131	-383.104	-390.513	-395.115	-397.169	-396.669
551	2,4,5,6,7-Pentamethylnonane	2,4,5,6,7-m-C9	CC(C)CC(C)C(C)C(C)C(C)CC	-254.037	-317.075	-335.327	-340.776	-341.181	-360.267	-375.147	-386.431	-394.153	-399.101	-401.817	-402.215
552	2,4,5,6,8-Pentamethylnonane	2,4,5,6,8-m-C9	CC(C)CC(C)C(C)C(C)CC(C)C	-261.988	-325.417	-343.712	-349.177	-349.578	-368.637	-383.417	-394.506	-402.128	-406.989	-409.599	-409.902
553	2,4,5,7,7-Pentamethylnonane	2,4,5,7,7-m-C9	CC(C)CC(C)C(C)CC(C)(C)CC	-259.838	-323.523	-342.354	-348.003	-348.478	-368.427	-383.904	-395.275	-403.008	-407.861	-410.063	-409.709
554	2,4,6,6,7-Pentamethylnonane	2,4,6,6,7-m-C9	CC(C)CC(C)CC(C)(C)C(C)CC	-255.336	-318.742	-337.525	-343.168	-343.621	-363.351	-378.601	-389.821	-397.361	-401.947	-404.228	-403.615
555	2,4,6,7,7-Pentamethylnonane	2,4,6,7,7-m-C9	CC(C)CC(C)CC(C)C(C)(C)CC	-263.075	-326.436	-344.971	-350.52	-350.933	-370.254	-385.113	-396.06	-403.436	-407.779	-409.964	-409.329
556	2,5,5,6,6-Pentamethylnonane	2,5,5,6,6-m-C9	CC(C)CCC(C)(C)C(C)(C)CCC	-251.23	-314.245	-333.082	-338.728	-339.163	-358.622	-373.428	-384.166	-391.347	-395.091	-396.463	-395.284
557	2,5,5,6,7-Pentamethylnonane	2,5,5,6,7-m-C9	CC(C)CCC(C)(C)C(C)C(C)CC	-247.764	-311.201	-330.554	-336.423	-336.868	-357.327	-373.131	-384.741	-392.585	-397.574	-399.892	-399.613
558	2,5,5,7,7-Pentamethylnonane	2,5,5,7,7-m-C9	CC(C)CCC(C)(C)CC(C)(C)CC	-254.684	-318.156	-336.318	-341.843	-342.321	-361.839	-376.832	-387.822	-394.877	-398.684	-400.235	-398.946
559	2,5,6,6,7-Pentamethylnonane	2,5,6,6,7-m-C9	CC(C)CCC(C)C(C)(C)C(C)CC	-251.36	-314.192	-333.031	-338.671	-339.092	-358.766	-373.951	-385.152	-392.616	-397.278	-399.505	-399.08
560	2,5,6,7,7-Pentamethylnonane	2,5,6,7,7-m-C9	CC(C)CCC(C)C(C)C(C)(C)CC	-247.75	-310.859	-330.224	-336.116	-336.562	-357.244	-373.313	-385.198	-393.213	-398.326	-400.763	-400.623
561	2,6,6,7,7-Pentamethylnonane	2,6,6,7,7-m-C9	CC(C)CCCC(C)(C)C(C)(C)CC	-251.226	-313.689	-332.54	-338.223	-338.662	-358.466	-373.686	-384.862	-392.307	-396.31	-397.947	-396.903
562	3,3,4,4,5-Pentamethylnonane	3,3,4,4,5-m-C9	CCC(C)(C)C(C)(C)C(C)CCCC	-226.866	-289.118	-308.071	-313.807	-314.247	-334.287	-349.659	-360.871	-368.408	-372.55	-374.463	-373.35
563	3,3,4,4,6-Pentamethylnonane	3,3,4,4,6-m-C9	CCC(C)(C)C(C)(C)CC(C)CCC	-241.713	-304.291	-323.048	-328.687	-329.156	-348.911	-364.156	-375.32	-382.739	-386.751	-388.442	-387.377
564	3,3,4,4,7-Pentamethylnonane	3,3,4,4,7-m-C9	CCC(C)(C)C(C)(C)CCC(C)CC	-248.402	-311.169	-330.161	-335.861	-336.311	-356.201	-371.484	-382.74	-390.258	-394.289	-396.03	-395.024
565	3,3,4,5,5-Pentamethylnonane	3,3,4,5,5-m-C9	CCC(C)(C)C(C)C(C)(C)CCCC	-229.133	-291.939	-310.588	-316.286	-316.728	-336.541	-351.763	-362.885	-369.921	-374.234	-375.754	-374.638
566	3,3,4,5,6-Pentamethylnonane	3,3,4,5,6-m-C9	CCC(C)(C)C(C)C(C)C(C)CCC	-240.863	-303.675	-322.502	-328.2	-328.628	-348.571	-364.044	-375.486	-383.165	-387.98	-390.258	-389.993
567	3,3,4,5,7-Pentamethylnonane	3,3,4,5,7-m-C9	CCC(C)(C)C(C)C(C)CC(C)CC	-245.999	-309.282	-328.296	-334.04	-334.479	-354.603	-370.187	-381.678	-389.425	-394.313	-396.736	-396.409
568	3,3,4,6,6-Pentamethylnonane	3,3,4,6,6-m-C9	CCC(C)(C)C(C)CC(C)(C)CCC	-255.801	-319.276	-338.148	-343.812	-344.287	-364.096	-379.275	-390.181	-397.429	-401.566	-403.079	-401.71
569	3,3,4,6,7-Pentamethylnonane	3,3,4,6,7-m-C9	CCC(C)(C)C(C)CC(C)C(C)CC	-254.099	-317.55	-336.897	-342.685	-343.121	-363.303	-378.894	-390.394	-398.199	-403.221	-405.62	-405.299
570	3,3,4,7,7-Pentamethylnonane	3,3,4,7,7-m-C9	CCC(C)(C)C(C)CCC(C)(C)CC	-262.477	-325.812	-344.93	-350.68	-351.136	-371.302	-386.786	-398.057	-405.575	-409.858	-411.539	-410.367
571	3,3,5,5,6-Pentamethylnonane	3,3,5,5,6-m-C9	CCC(C)(C)CC(C)(C)C(C)CCC	-242.257	-305.305	-323.749	-329.351	-329.809	-349.426	-364.494	-375.521	-382.548	-386.504	-388.204	-386.889
572	3,3,5,5,7-Pentamethylnonane	3,3,5,5,7-m-C9	CCC(C)(C)CC(C)(C)CC(C)CC	-245.18	-308.544	-326.614	-332.108	-332.621	-352.212	-367.377	-378.519	-385.642	-389.59	-391.342	-390.028
573	3,3,5,6,6-Pentamethylnonane	3,3,5,6,6-m-C9	CCC(C)(C)CC(C)C(C)(C)CCC	-255.801	-319.276	-338.148	-343.812	-344.287	-364.096	-379.275	-390.181	-397.429	-401.566	-403.079	-401.71
574	3,3,5,6,7-Pentamethylnonane	3,3,5,6,7-m-C9	CCC(C)(C)CC(C)C(C)C(C)CC	-251.886	-315.181	-333.968	-339.602	-340.081	-360.058	-375.634	-387.2	-395.033	-399.974	-402.281	-402.022
575	3,3,5,7,7-Pentamethylnonane	3,3,5,7,7-m-C9	CCC(C)(C)CC(C)CC(C)(C)CC	-258.712	-322.173	-340.683	-346.263	-346.793	-366.799	-382.341	-393.635	-401.15	-405.405	-407.089	-405.859
576	3,3,6,6,7-Pentamethylnonane	3,3,6,6,7-m-C9	CCC(C)(C)CCC(C)(C)C(C)CC	-262.49	-326.154	-345.26	-350.987	-351.442	-371.385	-386.603	-397.6	-404.948	-409.105	-410.668	-409.357
577	3,4,4,5,5-Pentamethylnonane	3,4,4,5,5-m-C9	CCC(C)C(C)(C)C(C)(C)CCCC	-226.879	-289.46	-308.401	-314.114	-314.553	-334.37	-349.476	-360.415	-367.781	-371.797	-373.592	-372.34
578	3,4,4,5,6-Pentamethylnonane	3,4,4,5,6-m-C9	CCC(C)C(C)(C)C(C)C(C)CCC	-235.348	-298.196	-317.019	-322.676	-323.101	-342.811	-358.026	-369.132	-376.534	-381.353	-383.553	-383.216
579	3,4,4,5,7-Pentamethylnonane	3,4,4,5,7-m-C9	CCC(C)C(C)(C)C(C)CC(C)CC	-249.609	-312.615	-331.103	-336.595	-337.009	-356.125	-370.825	-381.631	-388.829	-393.265	-395.477	-394.866
580	3,4,4,6,6-Pentamethylnonane	3,4,4,6,6-m-C9	CCC(C)C(C)(C)CC(C)(C)CCC	-242.27	-305.647	-324.079	-329.658	-330.115	-349.509	-364.311	-375.065	-381.921	-385.752	-387.332	-385.879
581	3,4,4,6,7-Pentamethylnonane	3,4,4,6,7-m-C9	CCC(C)C(C)(C)CC(C)C(C)CC	-246.36	-309.856	-329.452	-335.333	-335.809	-356.4	-372.382	-384.155	-392.125	-397.389	-399.884	-399.585
582	3,4,5,5,6-Pentamethylnonane	3,4,5,5,6-m-C9	CCC(C)C(C)C(C)(C)C(C)CCC	-235.348	-298.196	-317.019	-322.676	-323.101	-342.811	-358.026	-369.132	-376.534	-381.353	-383.553	-383.216
583	3,4,5,5,7-Pentamethylnonane	3,4,5,5,7-m-C9	CCC(C)C(C)C(C)(C)CC(C)CC	-238.26	-301.589	-320.851	-326.688	-327.168	-347.7	-363.676	-375.438	-383.351	-388.481	-390.999	-390.695
584	3,4,5,6,6-Pentamethylnonane	3,4,5,6,6-m-C9	CCC(C)C(C)C(C)C(C)(C)CCC	-240.876	-304.016	-322.832	-328.507	-328.934	-348.654	-363.861	-375.029	-382.538	-387.227	-389.387	-388.982
585	3,4,5,6,7-Pentamethylnonane	3,4,5,6,7-m-C9	CCC(C)C(C)C(C)C(C)C(C)CC	-246.085	-308.733	-326.942	-332.375	-332.784	-351.897	-366.877	-378.357	-386.178	-391.214	-394.035	-394.528
586	3,5,5,6,6-Pentamethylnonane	3,5,5,6,6-m-C9	CCC(C)CC(C)(C)C(C)(C)CCC	-241.727	-304.632	-323.378	-328.994	-329.462	-348.994	-363.973	-374.863	-382.112	-385.998	-387.57	-386.366
587	4,4,5,5,6-Pentamethylnonane	4,4,5,5,6-m-C9	CCCC(C)(C)C(C)(C)C(C)CCC	-226.87	-289.674	-308.613	-314.313	-314.748	-334.442	-349.401	-360.176	-367.449	-371.331	-372.98	-371.731
588	4,4,5,6,6-Pentamethylnonane	4,4,5,6,6-m-C9	CCCC(C)(C)C(C)C(C)(C)CCC	-229.137	-292.495	-311.129	-316.792	-317.229	-336.697	-351.505	-362.189	-368.961	-373.015	-374.271	-373.019
589	3-Ethyl-2,2,3-trimethylnonane	3-e-2,2,3-m-C9	CC(C)(C)C(CC)(C)CCCCCC	-237.885	-298.719	-317.935	-323.953	-324.398	-345.668	-362.259	-374.568	-382.949	-388.306	-390.679	-390.496
590	3-Ethyl-2,2,4-trimethylnonane	3-e-2,2,4-m-C9	CC(C)(C)C(CC)C(C)CCCCC	-239.095	-300.219	-319.108	-325.045	-325.498	-346.814	-363.678	-376.366	-385.247	-391.218	-394.485	-395.305
591	3-Ethyl-2,2,5-trimethylnonane	3-e-2,2,5-m-C9	CC(C)(C)C(CC)CC(C)CCCC	-253.835	-315.241	-333.745	-339.55	-339.982	-360.738	-377.134	-389.325	-398.091	-403.713	-406.994	-407.467
592	3-Ethyl-2,2,6-trimethylnonane	3-e-2,2,6-m-C9	CC(C)(C)C(CC)CCC(C)CCC	-252.763	-314.299	-333.294	-339.264	-339.715	-361.114	-378.058	-390.723	-399.83	-405.706	-409.105	-409.802
593	3-Ethyl-2,2,7-trimethylnonane	3-e-2,2,7-m-C9	CC(C)(C)C(CC)CCCC(C)CC	-252.772	-314.084	-333.082	-339.065	-339.52	-361.042	-378.133	-390.962	-400.162	-406.172	-409.717	-410.41
594	3-Ethyl-2,2,8-trimethylnonane	3-e-2,2,8-m-C9	CC(C)(C)C(CC)CCCCC(C)C	-255.596	-316.604	-335.462	-341.427	-341.871	-363.307	-380.335	-393.084	-402.211	-408.192	-411.634	-412.29
595	3-Ethyl-2,3,4-trimethylnonane	3-e-2,3,4-m-C9	CC(C)C(CC)(C)C(C)CCCCC	-233.869	-295.03	-314.304	-320.204	-320.652	-341.556	-357.832	-369.961	-378.3	-383.74	-386.627	-386.967
596	3-Ethyl-2,3,5-trimethylnonane	3-e-2,3,5-m-C9	CC(C)C(CC)(C)CC(C)CCCC	-247.181	-308.577	-327.153	-332.823	-333.295	-353.504	-369.446	-381.375	-389.721	-394.979	-397.912	-398.101
597	3-Ethyl-2,3,6-trimethylnonane	3-e-2,3,6-m-C9	CC(C)C(CC)(C)CCC(C)CCC	-253.861	-315.669	-334.478	-340.196	-340.645	-360.866	-376.699	-388.555	-396.907	-402.051	-404.888	-405.14
598	3-Ethyl-2,3,7-trimethylnonane	3-e-2,3,7-m-C9	CC(C)C(CC)(C)CCCC(C)CC	-253.87	-315.455	-334.266	-339.997	-340.45	-360.793	-376.774	-388.794	-397.24	-402.517	-405.501	-405.748
599	3-Ethyl-2,3,8-trimethylnonane	3-e-2,3,8-m-C9	CC(C)C(CC)(C)CCCCC(C)C	-256.694	-317.975	-336.645	-342.359	-342.801	-363.059	-378.976	-390.917	-399.288	-404.538	-407.417	-407.627
600	3-Ethyl-2,4,4-trimethylnonane	3-e-2,4,4-m-C9	CC(C)C(CC)C(C)(C)CCCCC	-235.392	-296.96	-315.851	-321.73	-322.174	-342.988	-359.291	-371.446	-379.782	-385.245	-388.237	-388.634
601	3-Ethyl-2,4,5-trimethylnonane	3-e-2,4,5-m-C9	CC(C)C(CC)C(C)C(C)CCCC	-241.133	-302.586	-320.962	-326.631	-327.061	-347.322	-363.384	-375.555	-384.272	-390.176	-393.764	-394.784
602	3-Ethyl-2,4,6-trimethylnonane	3-e-2,4,6-m-C9	CC(C)C(CC)C(C)CC(C)CCC	-246.26	-308.408	-326.968	-332.67	-333.107	-353.426	-369.452	-381.507	-390.199	-396.043	-399.629	-400.592
603	3-Ethyl-2,4,7-trimethylnonane	3-e-2,4,7-m-C9	CC(C)C(CC)C(C)CCC(C)CC	-245.197	-307.251	-326.304	-332.186	-332.645	-353.729	-370.451	-383.145	-392.271	-398.502	-402.352	-403.535
604	3-Ethyl-2,4,8-trimethylnonane	3-e-2,4,8-m-C9	CC(C)C(CC)C(C)CCCC(C)C	-248.021	-309.77	-328.684	-334.547	-334.996	-355.995	-372.653	-385.267	-394.319	-400.523	-404.269	-405.415
605	3-Ethyl-2,5,5-trimethylnonane	3-e-2,5,5-m-C9	CC(C)C(CC)CC(C)(C)CCCC	-256.374	-318.155	-336.078	-341.585	-342.051	-361.789	-377.379	-389.01	-397.326	-402.561	-405.367	-405.541
606	3-Ethyl-2,5,6-trimethylnonane	3-e-2,5,6-m-C9	CC(C)C(CC)CC(C)C(C)CCC	-254.662	-316.643	-335.039	-340.658	-341.08	-361.069	-376.923	-388.985	-397.764	-403.75	-407.295	-408.521
607	3-Ethyl-2,5,7-trimethylnonane	3-e-2,5,7-m-C9	CC(C)C(CC)CC(C)CC(C)CC	-260.823	-322.795	-340.521	-345.932	-346.346	-365.682	-381.016	-392.767	-401.285	-406.754	-410.335	-411.281
608	3-Ethyl-2,5,8-trimethylnonane	3-e-2,5,8-m-C9	CC(C)C(CC)CC(C)CCC(C)C	-262.574	-324.372	-342.449	-348.008	-348.429	-368.323	-384.142	-396.288	-405.072	-410.767	-414.363	-415.495
609	3-Ethyl-2,6,6-trimethylnonane	3-e-2,6,6-m-C9	CC(C)C(CC)CCC(C)(C)CCC	-263.053	-325.247	-343.402	-348.959	-349.401	-369.151	-384.632	-396.191	-404.512	-409.634	-412.343	-412.579
610	3-Ethyl-2,6,7-trimethylnonane	3-e-2,6,7-m-C9	CC(C)C(CC)CCC(C)C(C)CC	-253.598	-315.486	-334.376	-340.173	-340.617	-361.373	-377.923	-390.622	-399.835	-406.209	-410.018	-411.465
611	3-Ethyl-2,6,8-trimethylnonane	3-e-2,6,8-m-C9	CC(C)C(CC)CCC(C)CC(C)C	-262.574	-324.372	-342.449	-348.008	-348.429	-368.323	-384.142	-396.288	-405.072	-410.767	-414.363	-415.495
612	3-Ethyl-2,7,7-trimethylnonane	3-e-2,7,7-m-C9	CC(C)C(CC)CCCC(C)(C)CC	-263.049	-324.691	-342.86	-348.453	-348.9	-368.996	-384.89	-396.886	-405.472	-410.853	-413.826	-414.198
613	3-Ethyl-2,7,8-trimethylnonane	3-e-2,7,8-m-C9	CC(C)C(CC)CCCC(C)C(C)C	-256.978	-318.414	-337.099	-342.875	-343.312	-364.077	-380.703	-393.465	-402.767	-409.07	-412.941	-414.361
614	3-Ethyl-3,4,4-trimethylnonane	3-e-3,4,4-m-C9	CCC(CC)(C)C(C)(C)CCCCC	-227.995	-289.25	-308.69	-314.669	-315.106	-336.014	-352.161	-364.223	-372.221	-377.115	-379.352	-378.972
615	3-Ethyl-3,4,5-trimethylnonane	3-e-3,4,5-m-C9	CCC(CC)(C)C(C)C(C)CCCC	-236.498	-297.956	-316.877	-322.656	-323.105	-343.536	-359.586	-371.545	-379.811	-385.302	-388.25	-388.652
616	3-Ethyl-3,4,6-trimethylnonane	3-e-3,4,6-m-C9	CCC(CC)(C)C(C)CC(C)CCC	-250.749	-312.589	-331.172	-336.774	-337.208	-356.922	-372.31	-383.806	-391.774	-396.748	-399.562	-399.693
617	3-Ethyl-3,4,7-trimethylnonane	3-e-3,4,7-m-C9	CCC(CC)(C)C(C)CCC(C)CC	-249.686	-311.432	-330.509	-336.29	-336.745	-357.225	-373.31	-385.443	-393.846	-399.207	-402.285	-402.637
618	3-Ethyl-3,5,5-trimethylnonane	3-e-3,5,5-m-C9	CCC(CC)(C)CC(C)(C)CCCC	-244.138	-306.222	-324.11	-329.639	-330.093	-349.58	-364.643	-375.636	-382.928	-387.065	-389.155	-388.22
619	3-Ethyl-3,5,6-trimethylnonane	3-e-3,5,6-m-C9	CCC(CC)(C)CC(C)C(C)CCC	-248.219	-310.646	-329.694	-335.513	-335.982	-356.544	-372.64	-384.488	-392.799	-398.236	-401.094	-401.318
620	3-Ethyl-3,5,7-trimethylnonane	3-e-3,5,7-m-C9	CCC(CC)(C)CC(C)CC(C)CC	-254.379	-316.798	-335.177	-340.787	-341.248	-361.157	-376.732	-388.27	-396.321	-401.239	-404.134	-404.077
621	3-Ethyl-3,6,6-trimethylnonane	3-e-3,6,6-m-C9	CCC(CC)(C)CCC(C)(C)CCC	-264.362	-327.286	-345.833	-351.473	-351.921	-371.612	-386.677	-397.476	-404.995	-409.199	-411.007	-410.08
622	3-Ethyl-3,6,7-trimethylnonane	3-e-3,6,7-m-C9	CCC(CC)(C)CCC(C)C(C)CC	-254.907	-317.525	-336.807	-342.688	-343.137	-363.834	-379.968	-391.908	-400.318	-405.774	-408.682	-408.965
623	3-Ethyl-3,7,7-trimethylnonane	3-e-3,7,7-m-C9	CCC(CC)(C)CCCC(C)(C)CC	-264.358	-326.73	-345.291	-350.967	-351.42	-371.457	-386.935	-398.172	-405.955	-410.418	-412.49	-411.698
624	3-Ethyl-4,4,5-trimethylnonane	3-e-4,4,5-m-C9	CCC(CC)C(C)(C)C(C)CCCC	-236.098	-297.413	-315.947	-321.663	-322.085	-342.261	-358.063	-369.712	-377.762	-383.137	-386.124	-386.326
625	3-Ethyl-4,4,6-trimethylnonane	3-e-4,4,6-m-C9	CCC(CC)C(C)(C)CC(C)CCC	-239.001	-301.02	-319.99	-325.875	-326.346	-347.221	-363.638	-375.78	-384.247	-389.798	-392.958	-393.196
626	3-Ethyl-4,4,7-trimethylnonane	3-e-4,4,7-m-C9	CCC(CC)C(C)(C)CCC(C)CC	-245.689	-307.898	-327.103	-333.049	-333.501	-354.511	-370.966	-383.199	-391.766	-397.337	-400.546	-400.843
627	3-Ethyl-4,5,5-trimethylnonane	3-e-4,5,5-m-C9	CCC(CC)C(C)C(C)(C)CCCC	-241.98	-303.506	-321.676	-327.282	-327.709	-347.526	-363.084	-374.692	-382.859	-388.172	-391.033	-391.223
628	3-Ethyl-4,5,6-trimethylnonane	3-e-4,5,6-m-C9	CCC(CC)C(C)C(C)C(C)CCC	-247.18	-308.437	-325.997	-331.35	-331.754	-350.842	-366.025	-377.78	-386.166	-391.693	-395.069	-396.161
629	3-Ethyl-4,5,7-trimethylnonane	3-e-4,5,7-m-C9	CCC(CC)C(C)C(C)CC(C)CC	-252.316	-314.045	-331.792	-337.191	-337.605	-356.874	-372.167	-383.972	-392.426	-398.026	-401.547	-402.577
630	3-Ethyl-4,6,6-trimethylnonane	3-e-4,6,6-m-C9	CCC(CC)C(C)CC(C)(C)CCC	-252.994	-315.227	-333.354	-338.884	-339.357	-359.085	-374.599	-386.167	-394.394	-399.7	-402.444	-402.644
631	3-Ethyl-4,6,7-trimethylnonane	3-e-4,6,7-m-C9	CCC(CC)C(C)CC(C)C(C)CC	-251.292	-313.501	-332.104	-337.757	-338.191	-358.293	-374.218	-386.381	-395.164	-401.355	-404.984	-406.233
632	3-Ethyl-5,5,6-trimethylnonane	3-e-5,5,6-m-C9	CCC(CC)CC(C)(C)C(C)CCC	-248.338	-309.716	-328.099	-333.765	-334.224	-354.35	-370.217	-381.996	-390.192	-395.326	-398.373	-398.43
633	3-Ethyl-5,5,7-trimethylnonane	3-e-5,5,7-m-C9	CCC(CC)CC(C)(C)CC(C)CC	-251.262	-312.955	-330.964	-336.522	-337.036	-357.135	-373.1	-384.993	-393.285	-398.412	-401.511	-401.569
634	3-Ethyl-5,6,6-trimethylnonane	3-e-5,6,6-m-C9	CCC(CC)CC(C)C(C)(C)CCC	-256.09	-317.752	-335.875	-341.423	-341.841	-361.336	-376.546	-387.779	-395.639	-400.406	-403.238	-403.133
635	4-Ethyl-2,2,3-trimethylnonane	4-e-2,2,3-m-C9	CC(C)(C)C(C)C(CC)CCCCC	-249.062	-309.692	-327.656	-333.298	-333.727	-354.057	-370.251	-382.454	-391.256	-397.007	-400.204	-400.791
636	4-Ethyl-2,2,4-trimethylnonane	4-e-2,2,4-m-C9	CC(C)(C)CC(CC)(C)CCCCC	-249.854	-311.31	-329.122	-334.726	-335.155	-354.977	-370.473	-381.823	-389.487	-394.013	-396.358	-395.663
637	4-Ethyl-2,2,5-trimethylnonane	4-e-2,2,5-m-C9	CC(C)(C)CC(CC)C(C)CCCC	-258.697	-319.973	-338.036	-343.665	-344.113	-364.4	-380.612	-392.81	-401.58	-407.401	-410.518	-411.097
638	4-Ethyl-2,2,6-trimethylnonane	4-e-2,2,6-m-C9	CC(C)(C)CC(CC)CC(C)CCC	-264.707	-325.951	-343.633	-349.161	-349.604	-369.508	-385.367	-397.18	-405.586	-410.726	-413.839	-414.117
639	4-Ethyl-2,2,7-trimethylnonane	4-e-2,2,7-m-C9	CC(C)(C)CC(CC)CCC(C)CC	-263.644	-324.794	-342.97	-348.677	-349.141	-369.812	-386.366	-398.818	-407.658	-413.185	-416.562	-417.061
640	4-Ethyl-2,2,8-trimethylnonane	4-e-2,2,8-m-C9	CC(C)(C)CC(CC)CCCC(C)C	-266.468	-327.314	-345.349	-351.038	-351.492	-372.077	-388.568	-400.94	-409.706	-415.205	-418.479	-418.94
641	4-Ethyl-2,3,3-trimethylnonane	4-e-2,3,3-m-C9	CC(C)C(C)(C)C(CC)CCCCC	-240.269	-301.094	-319.374	-325.063	-325.483	-345.746	-361.71	-373.52	-381.783	-387.2	-390.211	-390.448
642	4-Ethyl-2,3,4-trimethylnonane	4-e-2,3,4-m-C9	CC(C)C(C)C(CC)(C)CCCCC	-239.89	-301.225	-319.931	-325.665	-326.106	-346.323	-362.184	-373.931	-382.116	-387.411	-390.302	-390.538
643	4-Ethyl-2,3,5-trimethylnonane	4-e-2,3,5-m-C9	CC(C)C(C)C(CC)C(C)CCCC	-241.133	-302.586	-320.962	-326.631	-327.061	-347.322	-363.384	-375.555	-384.272	-390.176	-393.764	-394.784
644	4-Ethyl-2,3,6-trimethylnonane	4-e-2,3,6-m-C9	CC(C)C(C)C(CC)CC(C)CCC	-255.687	-317.187	-334.727	-340.091	-340.494	-359.65	-374.873	-386.576	-395.025	-400.421	-403.857	-404.865
645	4-Ethyl-2,3,7-trimethylnonane	4-e-2,3,7-m-C9	CC(C)C(C)C(CC)CCC(C)CC	-254.623	-316.03	-334.064	-339.607	-340.032	-359.954	-375.872	-388.213	-397.097	-402.88	-406.581	-407.808
646	4-Ethyl-2,3,8-trimethylnonane	4-e-2,3,8-m-C9	CC(C)C(C)C(CC)CCCC(C)C	-257.447	-318.55	-336.443	-341.968	-342.383	-362.219	-378.074	-390.335	-399.145	-404.9	-408.497	-409.687
647	4-Ethyl-2,4,5-trimethylnonane	4-e-2,4,5-m-C9	CC(C)CC(CC)(C)C(C)CCCC	-245.835	-307.415	-326.106	-331.784	-332.247	-352.284	-368.001	-379.689	-387.747	-392.936	-395.742	-395.859
648	4-Ethyl-2,4,6-trimethylnonane	4-e-2,4,6-m-C9	CC(C)CC(CC)(C)CC(C)CCC	-249.456	-311.839	-330.322	-335.995	-336.482	-356.592	-372.347	-383.914	-391.962	-396.962	-399.702	-399.635
649	4-Ethyl-2,4,7-trimethylnonane	4-e-2,4,7-m-C9	CC(C)CC(CC)(C)CCC(C)CC	-256.144	-318.717	-337.435	-343.17	-343.637	-363.881	-379.675	-391.334	-399.481	-404.5	-407.29	-407.282
650	4-Ethyl-2,4,8-trimethylnonane	4-e-2,4,8-m-C9	CC(C)CC(CC)(C)CCCC(C)C	-258.969	-321.237	-339.814	-345.531	-345.988	-366.147	-381.877	-393.456	-401.529	-406.521	-409.207	-409.161
651	4-Ethyl-2,5,5-trimethylnonane	4-e-2,5,5-m-C9	CC(C)CC(CC)C(C)(C)CCCC	-249.577	-311.575	-330.145	-335.895	-336.315	-356.473	-372.169	-383.684	-391.742	-396.899	-399.74	-399.779
652	4-Ethyl-2,5,6-trimethylnonane	4-e-2,5,6-m-C9	CC(C)CC(CC)C(C)C(C)CCC	-255.131	-316.779	-334.383	-339.751	-340.151	-359.212	-374.294	-385.855	-394.141	-399.58	-402.851	-403.848
653	4-Ethyl-2,5,7-trimethylnonane	4-e-2,5,7-m-C9	CC(C)CC(CC)C(C)CC(C)CC	-260.267	-322.387	-340.177	-345.591	-346.002	-365.244	-380.437	-392.046	-400.401	-405.913	-409.329	-410.264
654	4-Ethyl-2,5,8-trimethylnonane	4-e-2,5,8-m-C9	CC(C)CC(CC)C(C)CCC(C)C	-262.019	-323.964	-342.105	-347.667	-348.085	-367.885	-383.563	-395.567	-404.189	-409.927	-413.357	-414.478
655	4-Ethyl-2,6,6-trimethylnonane	4-e-2,6,6-m-C9	CC(C)CC(CC)CC(C)(C)CCC	-261.829	-323.725	-341.331	-346.741	-347.199	-366.46	-381.556	-392.659	-400.448	-405.046	-407.681	-407.544
656	4-Ethyl-2,6,7-trimethylnonane	4-e-2,6,7-m-C9	CC(C)CC(CC)CC(C)C(C)CC	-260.127	-321.999	-340.08	-345.615	-346.033	-365.667	-381.175	-392.873	-401.218	-406.701	-410.221	-411.133
657	4-Ethyl-2,6,8-trimethylnonane	4-e-2,6,8-m-C9	CC(C)CC(CC)CC(C)CC(C)C	-269.102	-330.885	-348.154	-353.449	-353.844	-372.618	-387.395	-398.539	-406.455	-411.259	-414.566	-415.163
658	4-Ethyl-2,7,7-trimethylnonane	4-e-2,7,7-m-C9	CC(C)CC(CC)CCC(C)(C)CC	-268.504	-330.261	-348.113	-353.609	-354.048	-373.666	-389.067	-400.536	-408.594	-413.337	-416.141	-416.201
659	4-Ethyl-3,3,4-trimethylnonane	4-e-3,3,4-m-C9	CCC(C)(C)C(CC)(C)CCCCC	-227.995	-289.25	-308.69	-314.669	-315.106	-336.014	-352.161	-364.223	-372.221	-377.115	-379.352	-378.972
660	4-Ethyl-3,3,5-trimethylnonane	4-e-3,3,5-m-C9	CCC(C)(C)C(CC)C(C)CCCC	-231.999	-293.691	-312.798	-318.722	-319.174	-340.201	-356.693	-369.06	-377.478	-383.136	-386.186	-386.748
661	4-Ethyl-3,3,6-trimethylnonane	4-e-3,3,6-m-C9	CCC(C)(C)C(CC)CC(C)CCC	-246.74	-308.713	-327.436	-333.227	-333.658	-354.125	-370.15	-382.019	-390.321	-395.631	-398.694	-398.91
662	4-Ethyl-3,3,7-trimethylnonane	4-e-3,3,7-m-C9	CCC(C)(C)C(CC)CCC(C)CC	-245.676	-307.556	-326.773	-332.742	-333.195	-354.428	-371.149	-383.656	-392.393	-398.09	-401.418	-401.853
663	4-Ethyl-3,4,5-trimethylnonane	4-e-3,4,5-m-C9	CCC(C)C(CC)(C)C(C)CCCC	-229.698	-291.349	-310.877	-316.804	-317.254	-338.071	-354.185	-366.153	-374.279	-379.678	-382.541	-382.845
664	4-Ethyl-3,4,6-trimethylnonane	4-e-3,4,6-m-C9	CCC(C)C(CC)(C)CC(C)CCC	-243.01	-304.896	-323.727	-329.422	-329.897	-350.018	-365.799	-377.566	-385.699	-390.916	-393.826	-393.979
665	4-Ethyl-3,4,7-trimethylnonane	4-e-3,4,7-m-C9	CCC(C)C(CC)(C)CCC(C)CC	-249.699	-311.774	-330.839	-336.597	-337.052	-357.308	-373.127	-384.986	-393.218	-398.454	-401.414	-401.626
666	4-Ethyl-3,5,5-trimethylnonane	4-e-3,5,5-m-C9	CCC(C)C(CC)C(C)(C)CCCC	-232.012	-294.032	-313.128	-319.029	-319.48	-340.284	-356.511	-368.603	-376.85	-382.383	-385.315	-385.738
667	4-Ethyl-3,5,6-trimethylnonane	4-e-3,5,6-m-C9	CCC(C)C(CC)C(C)C(C)CCC	-237.754	-299.658	-318.238	-323.929	-324.367	-344.618	-360.603	-372.712	-381.34	-387.315	-390.841	-391.888
668	4-Ethyl-3,5,7-trimethylnonane	4-e-3,5,7-m-C9	CCC(C)C(CC)C(C)CC(C)CC	-242.89	-305.265	-324.033	-329.77	-330.218	-350.649	-366.746	-378.904	-387.6	-393.648	-397.318	-398.304
669	4-Ethyl-3,6,6-trimethylnonane	4-e-3,6,6-m-C9	CCC(C)C(CC)CC(C)(C)CCC	-252.994	-315.227	-333.354	-338.884	-339.357	-359.085	-374.599	-386.167	-394.394	-399.7	-402.444	-402.644
670	4-Ethyl-3,6,7-trimethylnonane	4-e-3,6,7-m-C9	CCC(C)C(CC)CC(C)C(C)CC	-251.292	-313.501	-332.104	-337.757	-338.191	-358.293	-374.218	-386.381	-395.164	-401.355	-404.984	-406.233
671	4-Ethyl-4,5,5-trimethylnonane	4-e-4,5,5-m-C9	CCCC(CC)(C)C(C)(C)CCCC	-228	-289.806	-309.231	-315.175	-315.607	-336.17	-351.903	-363.527	-371.261	-375.896	-377.869	-377.353
672	4-Ethyl-4,5,6-trimethylnonane	4-e-4,5,6-m-C9	CCCC(CC)(C)C(C)C(C)CCC	-236.502	-298.512	-317.419	-323.162	-323.606	-343.691	-359.328	-370.849	-378.851	-384.084	-386.767	-387.033
673	4-Ethyl-4,6,6-trimethylnonane	4-e-4,6,6-m-C9	CCCC(CC)(C)CC(C)(C)CCC	-244.142	-306.778	-324.652	-330.145	-330.594	-349.736	-364.385	-374.94	-381.968	-385.846	-387.671	-386.602
674	4-Ethyl-5,5,6-trimethylnonane	4-e-5,5,6-m-C9	CCCC(CC)C(C)(C)C(C)CCC	-236.089	-297.627	-316.159	-321.862	-322.28	-342.333	-357.988	-369.473	-377.43	-382.671	-385.512	-385.718
675	5-Ethyl-2,2,3-trimethylnonane	5-e-2,2,3-m-C9	CC(C)(C)C(C)CC(CC)CCCC	-263.173	-323.938	-341.854	-347.44	-347.86	-367.866	-383.713	-395.541	-404.035	-409.24	-412.409	-412.701
676	5-Ethyl-2,2,4-trimethylnonane	5-e-2,2,4-m-C9	CC(C)(C)CC(C)C(CC)CCCC	-258.697	-319.973	-338.036	-343.665	-344.113	-364.4	-380.612	-392.81	-401.58	-407.401	-410.518	-411.097
677	5-Ethyl-2,2,5-trimethylnonane	5-e-2,2,5-m-C9	CC(C)(C)CCC(CC)(C)CCCC	-270.078	-332.374	-350.845	-356.561	-356.983	-377.009	-392.507	-403.663	-411.554	-416.147	-418.21	-417.522
678	5-Ethyl-2,2,6-trimethylnonane	5-e-2,2,6-m-C9	CC(C)(C)CCC(CC)C(C)CCC	-265.376	-327.065	-345.36	-351.038	-351.462	-371.762	-387.865	-399.991	-408.767	-414.473	-417.495	-418.136
679	5-Ethyl-2,2,7-trimethylnonane	5-e-2,2,7-m-C9	CC(C)(C)CCC(CC)CC(C)CC	-271.396	-332.829	-350.746	-356.335	-356.759	-376.798	-392.695	-404.6	-413.105	-418.265	-421.427	-421.764
680	5-Ethyl-2,2,8-trimethylnonane	5-e-2,2,8-m-C9	CC(C)(C)CCC(CC)CCC(C)C	-273.147	-334.406	-352.673	-358.412	-358.842	-379.439	-395.821	-408.121	-416.893	-422.278	-425.455	-425.979
681	5-Ethyl-2,3,3-trimethylnonane	5-e-2,3,3-m-C9	CC(C)C(C)(C)CC(CC)CCCC	-252.509	-313.398	-331.525	-337.165	-337.622	-357.835	-373.864	-385.804	-394.213	-399.389	-402.459	-402.552
682	5-Ethyl-2,3,4-trimethylnonane	5-e-2,3,4-m-C9	CC(C)C(C)C(C)C(CC)CCCC	-250.56	-311.365	-328.721	-334.052	-334.448	-353.546	-368.805	-380.623	-389.098	-394.554	-397.992	-399.057
683	5-Ethyl-2,3,5-trimethylnonane	5-e-2,3,5-m-C9	CC(C)C(C)CC(CC)(C)CCCC	-251.612	-313.916	-332.748	-338.522	-338.983	-359.331	-375.237	-386.874	-395.104	-400.344	-403.145	-403.204
684	5-Ethyl-2,3,6-trimethylnonane	5-e-2,3,6-m-C9	CC(C)C(C)CC(CC)C(C)CCC	-254.662	-316.643	-335.039	-340.658	-341.08	-361.069	-376.923	-388.985	-397.764	-403.75	-407.295	-408.521
685	5-Ethyl-2,3,7-trimethylnonane	5-e-2,3,7-m-C9	CC(C)C(C)CC(CC)CC(C)CC	-260.682	-322.407	-340.424	-345.955	-346.376	-366.105	-381.754	-393.594	-402.102	-407.541	-411.227	-412.149
686	5-Ethyl-2,3,8-trimethylnonane	5-e-2,3,8-m-C9	CC(C)C(C)CC(CC)CCC(C)C	-262.433	-323.984	-342.352	-348.031	-348.459	-368.747	-384.88	-397.114	-405.889	-411.555	-415.255	-416.364
687	5-Ethyl-2,4,4-trimethylnonane	5-e-2,4,4-m-C9	CC(C)CC(C)(C)C(CC)CCCC	-241.825	-303.54	-322.369	-328.236	-328.697	-349.487	-365.84	-377.902	-386.295	-391.819	-394.875	-395.076
688	5-Ethyl-2,4,5-trimethylnonane	5-e-2,4,5-m-C9	CC(C)CC(C)C(CC)(C)CCCC	-253.587	-315.451	-333.882	-339.443	-339.865	-359.27	-374.329	-385.471	-393.195	-398.016	-400.608	-400.562
689	5-Ethyl-2,4,6-trimethylnonane	5-e-2,4,6-m-C9	CC(C)CC(C)C(CC)C(C)CCC	-245.705	-307.999	-326.624	-332.33	-332.764	-352.987	-368.873	-380.787	-389.315	-395.203	-398.623	-399.575
690	5-Ethyl-2,4,7-trimethylnonane	5-e-2,4,7-m-C9	CC(C)CC(C)C(CC)CC(C)CC	-260.267	-322.387	-340.177	-345.591	-346.002	-365.244	-380.437	-392.046	-400.401	-405.913	-409.329	-410.264
691	5-Ethyl-2,4,8-trimethylnonane	5-e-2,4,8-m-C9	CC(C)CC(C)C(CC)CCC(C)C	-262.019	-323.964	-342.105	-347.667	-348.085	-367.885	-383.563	-395.567	-404.189	-409.927	-413.357	-414.478
692	5-Ethyl-2,5,6-trimethylnonane	5-e-2,5,6-m-C9	CC(C)CCC(CC)(C)C(C)CCC	-252.514	-314.508	-333.43	-339.157	-339.597	-359.646	-375.254	-386.869	-394.934	-400.009	-402.719	-402.897
693	5-Ethyl-2,5,7-trimethylnonane	5-e-2,5,7-m-C9	CC(C)CCC(CC)(C)CC(C)CC	-256.144	-318.717	-337.435	-343.17	-343.637	-363.881	-379.675	-391.334	-399.481	-404.5	-407.29	-407.282
694	5-Ethyl-2,5,8-trimethylnonane	5-e-2,5,8-m-C9	CC(C)CCC(CC)(C)CCC(C)C	-265.648	-328.329	-347.138	-352.905	-353.338	-373.509	-389.13	-400.637	-408.715	-413.593	-416.183	-416.2
695	5-Ethyl-2,6,6-trimethylnonane	5-e-2,6,6-m-C9	CC(C)CCC(CC)C(C)(C)CCC	-248.504	-310.632	-329.694	-335.61	-336.047	-356.849	-373.093	-385.083	-393.481	-398.892	-401.851	-402.114
696	5-Ethyl-2,6,7-trimethylnonane	5-e-2,6,7-m-C9	CC(C)CCC(CC)C(C)C(C)CC	-254.068	-315.622	-333.72	-339.267	-339.688	-359.515	-375.294	-387.492	-396.213	-402.039	-405.575	-406.791
697	5-Ethyl-2,7,7-trimethylnonane	5-e-2,7,7-m-C9	CC(C)CCC(CC)CC(C)(C)CC	-260.752	-322.226	-340.338	-345.95	-346.43	-366.68	-382.738	-394.753	-403.147	-408.257	-411.275	-411.497
698	5-Ethyl-3,3,4-trimethylnonane	5-e-3,3,4-m-C9	CCC(C)(C)C(C)C(CC)CCCC	-241.966	-303.164	-321.346	-326.975	-327.402	-347.443	-363.267	-375.148	-383.486	-388.925	-391.905	-392.234
699	5-Ethyl-3,3,5-trimethylnonane	5-e-3,3,5-m-C9	CCC(C)(C)CC(CC)(C)CCCC	-244.138	-306.222	-324.11	-329.639	-330.093	-349.58	-364.643	-375.636	-382.928	-387.065	-389.155	-388.22
700	5-Ethyl-3,3,6-trimethylnonane	5-e-3,3,6-m-C9	CCC(C)(C)CC(CC)C(C)CCC	-252.981	-314.885	-333.024	-338.577	-339.051	-359.002	-374.782	-386.624	-395.021	-400.453	-403.315	-403.655
701	5-Ethyl-3,3,7-trimethylnonane	5-e-3,3,7-m-C9	CCC(C)(C)CC(CC)CC(C)CC	-259.001	-320.649	-338.41	-343.874	-344.347	-364.038	-379.612	-391.233	-399.36	-404.244	-407.248	-407.283
702	5-Ethyl-3,4,4-trimethylnonane	5-e-3,4,4-m-C9	CCC(C)C(C)(C)C(CC)CCCC	-236.098	-297.413	-315.947	-321.663	-322.085	-342.261	-358.063	-369.712	-377.762	-383.137	-386.124	-386.326
703	5-Ethyl-3,4,5-trimethylnonane	5-e-3,4,5-m-C9	CCC(C)C(C)C(CC)(C)CCCC	-236.511	-298.297	-317.207	-322.963	-323.411	-343.619	-359.403	-371.088	-379.184	-384.55	-387.379	-387.642
704	5-Ethyl-3,4,6-trimethylnonane	5-e-3,4,6-m-C9	CCC(C)C(C)C(CC)C(C)CCC	-237.754	-299.658	-318.238	-323.929	-324.367	-344.618	-360.603	-372.712	-381.34	-387.315	-390.841	-391.888
705	5-Ethyl-3,4,7-trimethylnonane	5-e-3,4,7-m-C9	CCC(C)C(C)C(CC)CC(C)CC	-252.316	-314.045	-331.792	-337.191	-337.605	-356.874	-372.167	-383.972	-392.426	-398.026	-401.547	-402.577
706	5-Ethyl-3,5,6-trimethylnonane	5-e-3,5,6-m-C9	CCC(C)CC(CC)(C)C(C)CCC	-243.01	-304.896	-323.727	-329.422	-329.897	-350.018	-365.799	-377.566	-385.699	-390.916	-393.826	-393.979
707	5-Ethyl-3,5,7-trimethylnonane	5-e-3,5,7-m-C9	CCC(C)CC(CC)(C)CC(C)CC	-246.641	-309.105	-327.731	-333.435	-333.937	-354.254	-370.22	-382.031	-390.246	-395.407	-398.397	-398.364
708	5-Ethyl-3,6,6-trimethylnonane	5-e-3,6,6-m-C9	CCC(C)CC(CC)C(C)(C)CCC	-246.753	-309.055	-327.766	-333.534	-333.964	-354.207	-369.967	-381.562	-389.694	-394.878	-397.823	-397.9
709	5-Ethyl-4,4,5-trimethylnonane	5-e-4,4,5-m-C9	CCCC(C)(C)C(CC)(C)CCCC	-228	-289.806	-309.231	-315.175	-315.607	-336.17	-351.903	-363.527	-371.261	-375.896	-377.869	-377.353
710	5-Ethyl-4,4,6-trimethylnonane	5-e-4,4,6-m-C9	CCCC(C)(C)C(CC)C(C)CCC	-232.003	-294.247	-313.34	-319.228	-319.674	-340.356	-356.436	-368.364	-376.518	-381.917	-384.703	-385.13
711	5-Ethyl-4,5,6-trimethylnonane	5-e-4,5,6-m-C9	CCCC(C)C(CC)(C)C(C)CCC	-229.689	-291.564	-311.089	-317.003	-317.448	-338.143	-354.11	-365.914	-373.946	-379.211	-381.929	-382.236
712	6-Ethyl-2,2,3-trimethylnonane	6-e-2,2,3-m-C9	CC(C)(C)C(C)CCC(CC)CCC	-262.101	-322.995	-341.403	-347.154	-347.592	-368.242	-384.637	-396.94	-405.775	-411.233	-414.52	-415.036
713	6-Ethyl-2,2,4-trimethylnonane	6-e-2,2,4-m-C9	CC(C)(C)CC(C)CC(CC)CCC	-264.707	-325.951	-343.633	-349.161	-349.604	-369.508	-385.367	-397.18	-405.586	-410.726	-413.839	-414.117
714	6-Ethyl-2,2,5-trimethylnonane	6-e-2,2,5-m-C9	CC(C)(C)CCC(C)C(CC)CCC	-265.376	-327.065	-345.36	-351.038	-351.462	-371.762	-387.865	-399.991	-408.767	-414.473	-417.495	-418.136
715	6-Ethyl-2,2,6-trimethylnonane	6-e-2,2,6-m-C9	CC(C)(C)CCCC(CC)(C)CCC	-270.078	-332.374	-350.845	-356.561	-356.983	-377.009	-392.507	-403.663	-411.554	-416.147	-418.21	-417.522
716	6-Ethyl-2,2,7-trimethylnonane	6-e-2,2,7-m-C9	CC(C)(C)CCCC(CC)C(C)CC	-265.385	-326.851	-345.149	-350.839	-351.268	-371.689	-387.94	-400.23	-409.099	-414.939	-418.107	-418.744
717	6-Ethyl-2,2,8-trimethylnonane	6-e-2,2,8-m-C9	CC(C)(C)CCCC(CC)CC(C)C	-274.22	-335.349	-353.125	-358.697	-359.11	-379.063	-394.897	-406.722	-415.153	-420.285	-423.344	-423.643
718	6-Ethyl-2,3,3-trimethylnonane	6-e-2,3,3-m-C9	CC(C)C(C)(C)CCC(CC)CCC	-259.189	-320.49	-338.85	-344.538	-344.972	-365.197	-381.117	-392.985	-401.399	-406.461	-409.436	-409.591
719	6-Ethyl-2,3,4-trimethylnonane	6-e-2,3,4-m-C9	CC(C)C(C)C(C)CC(CC)CCC	-255.546	-316.799	-334.63	-340.114	-340.525	-360.074	-375.611	-387.402	-395.842	-401.208	-404.75	-405.733
720	6-Ethyl-2,3,5-trimethylnonane	6-e-2,3,5-m-C9	CC(C)C(C)CC(C)C(CC)CCC	-254.662	-316.643	-335.039	-340.658	-341.08	-361.069	-376.923	-388.985	-397.764	-403.75	-407.295	-408.521
721	6-Ethyl-2,3,6-trimethylnonane	6-e-2,3,6-m-C9	CC(C)C(C)CCC(CC)(C)CCC	-258.291	-321.009	-340.072	-345.895	-346.332	-366.693	-382.49	-394.055	-402.29	-407.417	-410.122	-410.243
722	6-Ethyl-2,3,7-trimethylnonane	6-e-2,3,7-m-C9	CC(C)C(C)CCC(CC)C(C)CC	-253.598	-315.486	-334.376	-340.173	-340.617	-361.373	-377.923	-390.622	-399.835	-406.209	-410.018	-411.465
723	6-Ethyl-2,3,8-trimethylnonane	6-e-2,3,8-m-C9	CC(C)C(C)CCC(CC)CC(C)C	-262.433	-323.984	-342.352	-348.031	-348.459	-368.747	-384.88	-397.114	-405.889	-411.555	-415.255	-416.364
724	6-Ethyl-2,4,4-trimethylnonane	6-e-2,4,4-m-C9	CC(C)CC(C)(C)CC(CC)CCC	-254.077	-315.689	-333.555	-339.082	-339.581	-359.474	-375.227	-386.877	-395.001	-399.966	-402.816	-402.84
725	6-Ethyl-2,4,5-trimethylnonane	6-e-2,4,5-m-C9	CC(C)CC(C)C(C)C(CC)CCC	-255.131	-316.779	-334.383	-339.751	-340.151	-359.212	-374.294	-385.855	-394.141	-399.58	-402.851	-403.848
726	6-Ethyl-2,4,6-trimethylnonane	6-e-2,4,6-m-C9	CC(C)CC(C)CC(CC)(C)CCC	-257.208	-319.874	-338.098	-343.654	-344.1	-363.578	-378.676	-389.697	-397.409	-402.041	-404.567	-404.338
727	6-Ethyl-2,4,7-trimethylnonane	6-e-2,4,7-m-C9	CC(C)CC(C)CC(CC)C(C)CC	-260.267	-322.387	-340.177	-345.591	-346.002	-365.244	-380.437	-392.046	-400.401	-405.913	-409.329	-410.264
728	6-Ethyl-2,5,5-trimethylnonane	6-e-2,5,5-m-C9	CC(C)CCC(C)(C)C(CC)CCC	-248.504	-310.632	-329.694	-335.61	-336.047	-356.849	-373.093	-385.083	-393.481	-398.892	-401.851	-402.114
729	6-Ethyl-2,5,6-trimethylnonane	6-e-2,5,6-m-C9	CC(C)CCC(C)C(CC)(C)CCC	-252.514	-314.508	-333.43	-339.157	-339.597	-359.646	-375.254	-386.869	-394.934	-400.009	-402.719	-402.897
730	6-Ethyl-2,5,7-trimethylnonane	6-e-2,5,7-m-C9	CC(C)CCC(C)C(CC)C(C)CC	-244.641	-306.842	-325.961	-331.846	-332.301	-353.291	-369.872	-382.424	-391.387	-397.661	-401.346	-402.518
731	6-Ethyl-2,6,7-trimethylnonane	6-e-2,6,7-m-C9	CC(C)CCCC(CC)(C)C(C)CC	-252.523	-314.294	-333.219	-338.958	-339.402	-359.574	-375.329	-387.108	-395.266	-400.475	-403.331	-403.506
732	6-Ethyl-2,7,7-trimethylnonane	6-e-2,7,7-m-C9	CC(C)CCCC(CC)C(C)(C)CC	-248.5	-310.076	-329.152	-335.104	-335.546	-356.694	-373.351	-385.778	-394.441	-400.11	-403.334	-403.733
733	6-Ethyl-3,3,4-trimethylnonane	6-e-3,3,4-m-C9	CCC(C)(C)C(C)CC(CC)CCC	-256.077	-317.41	-335.544	-341.117	-341.535	-361.253	-376.729	-388.235	-396.266	-401.158	-404.109	-404.144
734	6-Ethyl-3,3,5-trimethylnonane	6-e-3,3,5-m-C9	CCC(C)(C)CC(C)C(CC)CCC	-252.981	-314.885	-333.024	-338.577	-339.051	-359.002	-374.782	-386.624	-395.021	-400.453	-403.315	-403.655
735	6-Ethyl-3,3,6-trimethylnonane	6-e-3,3,6-m-C9	CCC(C)(C)CCC(CC)(C)CCC	-264.362	-327.286	-345.833	-351.473	-351.921	-371.612	-386.677	-397.476	-404.995	-409.199	-411.007	-410.08
736	6-Ethyl-3,3,7-trimethylnonane	6-e-3,3,7-m-C9	CCC(C)(C)CCC(CC)C(C)CC	-259.669	-321.763	-340.137	-345.751	-346.206	-366.292	-382.11	-394.043	-402.54	-407.991	-410.903	-411.302
737	6-Ethyl-3,4,4-trimethylnonane	6-e-3,4,4-m-C9	CCC(C)C(C)(C)CC(CC)CCC	-248.338	-309.716	-328.099	-333.765	-334.224	-354.35	-370.217	-381.996	-390.192	-395.326	-398.373	-398.43
738	6-Ethyl-3,4,5-trimethylnonane	6-e-3,4,5-m-C9	CCC(C)C(C)C(C)C(CC)CCC	-247.18	-308.437	-325.997	-331.35	-331.754	-350.842	-366.025	-377.78	-386.166	-391.693	-395.069	-396.161
739	6-Ethyl-3,4,6-trimethylnonane	6-e-3,4,6-m-C9	CCC(C)C(C)CC(CC)(C)CCC	-248.232	-310.988	-330.025	-335.82	-336.288	-356.627	-372.457	-384.031	-392.172	-397.483	-400.223	-400.308
740	6-Ethyl-3,5,5-trimethylnonane	6-e-3,5,5-m-C9	CCC(C)CC(C)(C)C(CC)CCC	-239.001	-301.02	-319.99	-325.875	-326.346	-347.221	-363.638	-375.78	-384.247	-389.798	-392.958	-393.196
741	6-Ethyl-3,5,6-trimethylnonane	6-e-3,5,6-m-C9	CCC(C)CC(C)C(CC)(C)CCC	-250.763	-312.931	-331.502	-337.081	-337.514	-357.005	-372.127	-383.349	-391.147	-395.996	-398.691	-398.683
742	6-Ethyl-4,4,5-trimethylnonane	6-e-4,4,5-m-C9	CCCC(C)(C)C(C)C(CC)CCC	-241.971	-303.72	-321.888	-327.481	-327.903	-347.599	-363.009	-374.453	-382.526	-387.706	-390.421	-390.615
743	7-Ethyl-2,2,3-trimethylnonane	7-e-2,2,3-m-C9	CC(C)(C)C(C)CCCC(CC)CC	-262.109	-322.781	-341.191	-346.955	-347.397	-368.17	-384.712	-397.179	-406.107	-411.699	-415.132	-415.644
744	7-Ethyl-2,2,4-trimethylnonane	7-e-2,2,4-m-C9	CC(C)(C)CC(C)CCC(CC)CC	-263.644	-324.794	-342.97	-348.677	-349.141	-369.812	-386.366	-398.818	-407.658	-413.185	-416.562	-417.061
745	7-Ethyl-2,2,5-trimethylnonane	7-e-2,2,5-m-C9	CC(C)(C)CCC(C)CC(CC)CC	-271.396	-332.829	-350.746	-356.335	-356.759	-376.798	-392.695	-404.6	-413.105	-418.265	-421.427	-421.764
746	7-Ethyl-2,2,6-trimethylnonane	7-e-2,2,6-m-C9	CC(C)(C)CCCC(C)C(CC)CC	-265.385	-326.851	-345.149	-350.839	-351.268	-371.689	-387.94	-400.23	-409.099	-414.939	-418.107	-418.744
747	7-Ethyl-2,2,7-trimethylnonane	7-e-2,2,7-m-C9	CC(C)(C)CCCCC(CC)(C)CC	-270.073	-331.818	-350.303	-356.055	-356.482	-376.854	-392.765	-404.359	-412.514	-417.366	-419.693	-419.141
748	7-Ethyl-2,2,8-trimethylnonane	7-e-2,2,8-m-C9	CC(C)(C)CCCCC(CC)C(C)C	-268.765	-329.779	-347.872	-353.541	-353.962	-374.393	-390.72	-403.073	-412.031	-417.801	-421.029	-421.64
749	7-Ethyl-2,3,3-trimethylnonane	7-e-2,3,3-m-C9	CC(C)C(C)(C)CCCC(CC)CC	-259.198	-320.276	-338.638	-344.339	-344.777	-365.125	-381.192	-393.224	-401.732	-406.927	-410.048	-410.199
750	7-Ethyl-2,3,4-trimethylnonane	7-e-2,3,4-m-C9	CC(C)C(C)C(C)CCC(CC)CC	-254.482	-315.642	-333.967	-339.63	-340.062	-360.377	-376.61	-389.039	-397.914	-403.667	-407.473	-408.677
751	7-Ethyl-2,3,5-trimethylnonane	7-e-2,3,5-m-C9	CC(C)C(C)CC(C)CC(CC)CC	-260.682	-322.407	-340.424	-345.955	-346.376	-366.105	-381.754	-393.594	-402.102	-407.541	-411.227	-412.149
752	7-Ethyl-2,3,6-trimethylnonane	7-e-2,3,6-m-C9	CC(C)C(C)CCC(C)C(CC)CC	-253.598	-315.486	-334.376	-340.173	-340.617	-361.373	-377.923	-390.622	-399.835	-406.209	-410.018	-411.465
753	7-Ethyl-2,3,7-trimethylnonane	7-e-2,3,7-m-C9	CC(C)C(C)CCCC(CC)(C)CC	-258.287	-320.453	-339.53	-345.389	-345.832	-366.537	-382.748	-394.751	-403.25	-408.635	-411.605	-411.861
754	7-Ethyl-2,4,4-trimethylnonane	7-e-2,4,4-m-C9	CC(C)CC(C)(C)CCC(CC)CC	-260.766	-322.568	-340.668	-346.257	-346.736	-366.763	-382.555	-394.296	-402.52	-407.505	-410.404	-410.487
755	7-Ethyl-2,4,5-trimethylnonane	7-e-2,4,5-m-C9	CC(C)CC(C)C(C)CC(CC)CC	-260.127	-321.999	-340.08	-345.615	-346.033	-365.667	-381.175	-392.873	-401.218	-406.701	-410.221	-411.133
756	7-Ethyl-2,4,6-trimethylnonane	7-e-2,4,6-m-C9	CC(C)CC(C)CC(C)C(CC)CC	-260.267	-322.387	-340.177	-345.591	-346.002	-365.244	-380.437	-392.046	-400.401	-405.913	-409.329	-410.264
757	7-Ethyl-2,4,7-trimethylnonane	7-e-2,4,7-m-C9	CC(C)CC(C)CCC(CC)(C)CC	-263.883	-326.411	-344.88	-350.522	-350.949	-370.784	-386.187	-397.573	-405.555	-410.333	-413.026	-412.995
758	7-Ethyl-2,5,5-trimethylnonane	7-e-2,5,5-m-C9	CC(C)CCC(C)(C)CC(CC)CC	-260.766	-322.568	-340.668	-346.257	-346.736	-366.763	-382.555	-394.296	-402.52	-407.505	-410.404	-410.487
759	7-Ethyl-2,5,6-trimethylnonane	7-e-2,5,6-m-C9	CC(C)CCC(C)C(C)C(CC)CC	-254.068	-315.622	-333.72	-339.267	-339.688	-359.515	-375.294	-387.492	-396.213	-402.039	-405.575	-406.791
760	7-Ethyl-2,5,7-trimethylnonane	7-e-2,5,7-m-C9	CC(C)CCC(C)CC(CC)(C)CC	-256.131	-318.375	-337.105	-342.863	-343.331	-363.798	-379.858	-391.791	-400.108	-405.253	-408.161	-408.292
761	7-Ethyl-2,6,6-trimethylnonane	7-e-2,6,6-m-C9	CC(C)CCCC(C)(C)C(CC)CC	-248.513	-310.418	-329.482	-335.411	-335.852	-356.777	-373.168	-385.322	-393.814	-399.358	-402.463	-402.722
762	7-Ethyl-2,6,7-trimethylnonane	7-e-2,6,7-m-C9	CC(C)CCCC(C)C(CC)(C)CC	-252.51	-313.952	-332.889	-338.651	-339.096	-359.491	-375.511	-387.565	-395.894	-401.228	-404.202	-404.516
763	7-Ethyl-3,3,4-trimethylnonane	7-e-3,3,4-m-C9	CCC(C)(C)C(C)CCC(CC)CC	-255.014	-316.253	-334.881	-340.632	-341.073	-361.556	-377.728	-389.873	-398.338	-403.617	-406.832	-407.087
764	7-Ethyl-3,3,5-trimethylnonane	7-e-3,3,5-m-C9	CCC(C)(C)CC(C)CC(CC)CC	-259.001	-320.649	-338.41	-343.874	-344.347	-364.038	-379.612	-391.233	-399.36	-404.244	-407.248	-407.283
765	7-Ethyl-3,3,6-trimethylnonane	7-e-3,3,6-m-C9	CCC(C)(C)CCC(C)C(CC)CC	-259.669	-321.763	-340.137	-345.751	-346.206	-366.292	-382.11	-394.043	-402.54	-407.991	-410.903	-411.302
766	7-Ethyl-3,4,4-trimethylnonane	7-e-3,4,4-m-C9	CCC(C)C(C)(C)CCC(CC)CC	-255.027	-316.595	-335.212	-340.939	-341.379	-361.639	-377.545	-389.416	-397.711	-402.864	-405.961	-406.077
767	7-Ethyl-3,4,5-trimethylnonane	7-e-3,4,5-m-C9	CCC(C)C(C)C(C)CC(CC)CC	-252.175	-313.657	-331.695	-337.214	-337.636	-357.297	-372.905	-384.798	-393.243	-398.813	-402.439	-403.445
768	3,3-Diethyl-2-methylnonane	3,3-e-2-m-C9	CC(C)C(CC)(CC)CCCCCC	-236.839	-297.087	-316.052	-322.028	-322.474	-343.744	-360.501	-372.894	-382.112	-387.887	-391.516	-392.588
769	3,3-Diethyl-4-methylnonane	3,3-e-4-m-C9	CCC(CC)(CC)C(C)CCCCC	-232.655	-293.064	-312.296	-318.321	-318.769	-340.175	-357.037	-369.543	-378.718	-384.577	-388.301	-389.477
770	3,3-Diethyl-5-methylnonane	3,3-e-5-m-C9	CCC(CC)(CC)CC(C)CCCC	-247.027	-307.639	-325.244	-330.921	-331.371	-351.39	-367.327	-379.33	-387.678	-393.461	-396.628	-397.419
771	3,3-Diethyl-6-methylnonane	3,3-e-6-m-C9	CCC(CC)(CC)CCC(C)CCC	-253.707	-314.732	-332.568	-338.294	-338.721	-358.752	-374.58	-386.511	-394.865	-400.534	-403.604	-404.457
772	3,3-Diethyl-7-methylnonane	3,3-e-7-m-C9	CCC(CC)(CC)CCCC(C)CC	-253.716	-314.518	-332.357	-338.095	-338.527	-358.68	-374.655	-386.75	-395.197	-401	-404.216	-405.065
773	3,4-Diethyl-2-methylnonane	3,4-e-2-m-C9	CC(C)C(CC)C(CC)CCCCC	-242.237	-302.075	-319.806	-325.406	-325.836	-346.194	-362.606	-375.217	-384.593	-391.121	-395.41	-397.025
774	3,4-Diethyl-3-methylnonane	3,4-e-3-m-C9	CCC(CC)(C)C(CC)CCCCC	-237.247	-297.172	-315.805	-321.644	-322.089	-342.985	-359.624	-372.125	-381.04	-387.086	-390.821	-391.762
775	3,4-Diethyl-4-methylnonane	3,4-e-4-m-C9	CCC(CC)C(CC)(C)CCCCC	-237.261	-297.514	-316.135	-321.951	-322.395	-343.068	-359.441	-371.669	-380.412	-386.334	-389.95	-390.751
776	3,4-Diethyl-5-methylnonane	3,4-e-5-m-C9	CCC(CC)C(CC)C(C)CCCC	-238.858	-299.147	-317.083	-322.705	-323.141	-343.49	-359.826	-372.374	-381.661	-388.26	-392.487	-394.129
777	3,4-Diethyl-6-methylnonane	3,4-e-6-m-C9	CCC(CC)C(CC)CC(C)CCC	-253.411	-313.749	-330.848	-336.165	-336.575	-355.819	-371.315	-383.395	-392.414	-398.505	-402.581	-404.21
778	3,4-Diethyl-7-methylnonane	3,4-e-7-m-C9	CCC(CC)C(CC)CCC(C)CC	-252.347	-312.592	-330.185	-335.681	-336.112	-356.122	-372.314	-385.032	-394.486	-400.964	-405.304	-407.153
779	3,5-Diethyl-2-methylnonane	3,5-e-2-m-C9	CC(C)C(CC)CC(CC)CCCC	-256.65	-316.289	-333.474	-338.89	-339.299	-358.946	-374.833	-387.065	-396.163	-402.153	-406.396	-407.975
780	3,5-Diethyl-3-methylnonane	3,5-e-3-m-C9	CCC(CC)(C)CC(CC)CCCC	-250.206	-310.292	-328.13	-333.745	-334.202	-354.421	-370.549	-382.568	-391.199	-396.639	-400.195	-400.771
781	3,5-Diethyl-4-methylnonane	3,5-e-4-m-C9	CCC(CC)C(C)C(CC)CCCC	-248.284	-307.927	-324.842	-330.126	-330.529	-349.715	-365.247	-377.443	-386.487	-392.638	-396.716	-398.402
782	3,5-Diethyl-5-methylnonane	3,5-e-5-m-C9	CCC(CC)CC(CC)(C)CCCC	-250.22	-310.634	-328.46	-334.052	-334.508	-354.504	-370.367	-382.111	-390.572	-395.886	-399.324	-399.761
783	3,5-Diethyl-6-methylnonane	3,5-e-6-m-C9	CCC(CC)CC(CC)C(C)CCC	-253.27	-313.361	-330.751	-336.188	-336.605	-356.242	-372.053	-384.221	-393.231	-399.292	-403.474	-405.078
784	3,5-Diethyl-7-methylnonane	3,5-e-7-m-C9	CCC(CC)CC(CC)CC(C)CC	-259.29	-319.125	-336.137	-341.486	-341.901	-361.278	-376.883	-388.831	-397.57	-403.083	-407.406	-408.707
785	3,6-Diethyl-2-methylnonane	3,6-e-2-m-C9	CC(C)C(CC)CCC(CC)CCC	-255.577	-315.346	-333.023	-338.605	-339.032	-359.322	-375.757	-388.463	-397.902	-404.146	-408.508	-410.31
786	3,6-Diethyl-3-methylnonane	3,6-e-3-m-C9	CCC(CC)(C)CCC(CC)CCC	-256.886	-317.385	-335.454	-341.119	-341.552	-361.783	-377.802	-389.748	-398.385	-403.711	-407.171	-407.81
787	3,6-Diethyl-4-methylnonane	3,6-e-4-m-C9	CCC(CC)C(C)CC(CC)CCC	-253.27	-313.361	-330.751	-336.188	-336.605	-356.242	-372.053	-384.221	-393.231	-399.292	-403.474	-405.078
788	3,6-Diethyl-5-methylnonane	3,6-e-5-m-C9	CCC(CC)CC(C)C(CC)CCC	-253.27	-313.361	-330.751	-336.188	-336.605	-356.242	-372.053	-384.221	-393.231	-399.292	-403.474	-405.078
789	3,6-Diethyl-6-methylnonane	3,6-e-6-m-C9	CCC(CC)CCC(CC)(C)CCC	-256.899	-317.726	-335.784	-341.426	-341.858	-361.866	-377.62	-389.292	-397.758	-402.959	-406.3	-406.8
790	3,7-Diethyl-2-methylnonane	3,7-e-2-m-C9	CC(C)C(CC)CCCC(CC)CC	-255.586	-315.132	-332.811	-338.406	-338.837	-359.249	-375.832	-388.702	-398.235	-404.612	-409.12	-410.918
791	3,7-Diethyl-3-methylnonane	3,7-e-3-m-C9	CCC(CC)(C)CCCC(CC)CC	-256.895	-317.17	-335.242	-340.92	-341.357	-361.71	-377.877	-389.988	-398.718	-404.177	-407.784	-408.418
792	3,7-Diethyl-4-methylnonane	3,7-e-4-m-C9	CCC(CC)C(C)CCC(CC)CC	-252.206	-312.204	-330.088	-335.704	-336.143	-356.545	-373.052	-385.859	-395.303	-401.751	-406.197	-408.022
793	3,7-Diethyl-5-methylnonane	3,7-e-5-m-C9	CCC(CC)CC(C)CC(CC)CC	-259.29	-319.125	-336.137	-341.486	-341.901	-361.278	-376.883	-388.831	-397.57	-403.083	-407.406	-408.707
794	4,4-Diethyl-2-methylnonane	4,4-e-2-m-C9	CC(C)CC(CC)(CC)CCCCC	-249.865	-310.501	-327.954	-333.589	-334.028	-353.739	-369.346	-380.996	-389.099	-394.729	-397.674	-398.288
795	4,4-Diethyl-3-methylnonane	4,4-e-3-m-C9	CCC(C)C(CC)(CC)CCCCC	-232.668	-293.406	-312.626	-318.628	-319.075	-340.258	-356.854	-369.086	-378.091	-383.825	-387.43	-388.467
796	4,4-Diethyl-5-methylnonane	4,4-e-5-m-C9	CCCC(CC)(CC)C(C)CCCC	-232.66	-293.62	-312.837	-318.827	-319.27	-340.331	-356.779	-368.847	-377.759	-383.359	-386.818	-387.858
797	4,4-Diethyl-6-methylnonane	4,4-e-6-m-C9	CCCC(CC)(CC)CC(C)CCC	-247.031	-308.195	-325.786	-331.427	-331.872	-351.546	-367.069	-378.634	-386.719	-392.242	-395.145	-395.8
798	4,5-Diethyl-2-methylnonane	4,5-e-2-m-C9	CC(C)CC(CC)C(CC)CCCC	-256.235	-316.269	-333.227	-338.526	-338.926	-358.084	-373.517	-385.517	-394.462	-400.525	-404.498	-406.089
799	4,5-Diethyl-3-methylnonane	4,5-e-3-m-C9	CCC(C)C(CC)C(CC)CCCC	-238.858	-299.147	-317.083	-322.705	-323.141	-343.49	-359.826	-372.374	-381.661	-388.26	-392.487	-394.129
800	4,5-Diethyl-4-methylnonane	4,5-e-4-m-C9	CCCC(CC)(C)C(CC)CCCC	-237.252	-297.728	-316.347	-322.15	-322.59	-343.141	-359.366	-371.43	-380.08	-385.868	-389.338	-390.143
801	4,5-Diethyl-5-methylnonane	4,5-e-5-m-C9	CCCC(CC)C(CC)(C)CCCC	-237.252	-297.728	-316.347	-322.15	-322.59	-343.141	-359.366	-371.43	-380.08	-385.868	-389.338	-390.143
802	4,5-Diethyl-6-methylnonane	4,5-e-6-m-C9	CCCC(CC)C(CC)C(C)CCC	-238.849	-299.362	-317.294	-322.904	-323.336	-343.563	-359.751	-372.135	-381.328	-387.794	-391.875	-393.521
803	4,6-Diethyl-2-methylnonane	4,6-e-2-m-C9	CC(C)CC(CC)CC(CC)CCC	-262.105	-321.859	-338.727	-344.046	-344.447	-363.616	-379.01	-390.714	-399.285	-404.638	-408.711	-409.978
804	4,6-Diethyl-3-methylnonane	4,6-e-3-m-C9	CCC(C)C(CC)CC(CC)CCC	-253.27	-313.361	-330.751	-336.188	-336.605	-356.242	-372.053	-384.221	-393.231	-399.292	-403.474	-405.078
805	4,6-Diethyl-4-methylnonane	4,6-e-4-m-C9	CCCC(CC)(C)CC(CC)CCC	-250.211	-310.848	-328.672	-334.251	-334.703	-354.576	-370.292	-381.872	-390.239	-395.42	-398.712	-399.153
806	4,6-Diethyl-5-methylnonane	4,6-e-5-m-C9	CCCC(CC)C(C)C(CC)CCC	-248.275	-308.141	-325.053	-330.325	-330.723	-349.787	-365.172	-377.203	-386.154	-392.172	-396.104	-397.794
807	4,7-Diethyl-2-methylnonane	4,7-e-2-m-C9	CC(C)CC(CC)CCC(CC)CC	-261.041	-320.702	-338.064	-343.562	-343.985	-363.92	-380.009	-392.351	-401.357	-407.097	-411.434	-412.921
808	4,7-Diethyl-3-methylnonane	4,7-e-3-m-C9	CCC(C)C(CC)CCC(CC)CC	-252.206	-312.204	-330.088	-335.704	-336.143	-356.545	-373.052	-385.859	-395.303	-401.751	-406.197	-408.022
809	5,5-Diethyl-2-methylnonane	5,5-e-2-m-C9	CC(C)CCC(CC)(CC)CCCC	-256.544	-317.593	-335.278	-340.963	-341.378	-361.101	-376.599	-388.176	-396.286	-401.802	-404.65	-405.326
810	5,5-Diethyl-3-methylnonane	5,5-e-3-m-C9	CCC(C)CC(CC)(CC)CCCC	-247.04	-307.981	-325.574	-331.228	-331.678	-351.473	-367.144	-378.874	-387.051	-392.708	-395.757	-396.408
811	5,5-Diethyl-4-methylnonane	5,5-e-4-m-C9	CCCC(C)C(CC)(CC)CCCC	-232.66	-293.62	-312.837	-318.827	-319.27	-340.331	-356.779	-368.847	-377.759	-383.359	-386.818	-387.858
812	5,6-Diethyl-2-methylnonane	5,6-e-2-m-C9	CC(C)CCC(CC)C(CC)CCC	-255.163	-315.326	-332.776	-338.241	-338.658	-358.46	-374.441	-386.916	-396.201	-402.518	-406.609	-408.424
813	5,6-Diethyl-3-methylnonane	5,6-e-3-m-C9	CCC(C)CC(CC)C(CC)CCC	-253.411	-313.749	-330.848	-336.165	-336.575	-355.819	-371.315	-383.395	-392.414	-398.505	-402.581	-404.21
814	5,7-Diethyl-2-methylnonane	5,7-e-2-m-C9	CC(C)CCC(CC)CC(CC)CC	-261.041	-320.702	-338.064	-343.562	-343.985	-363.92	-380.009	-392.351	-401.357	-407.097	-411.434	-412.921
815	6,6-Diethyl-2-methylnonane	6,6-e-2-m-C9	CC(C)CCCC(CC)(CC)CCC	-256.544	-317.593	-335.278	-340.963	-341.378	-361.101	-376.599	-388.176	-396.286	-401.802	-404.65	-405.326
[truncated: 1,043 more rows]

## Sheet: DGf0_C1-C8
	IUPAC	Abbreviation	SMILES	0 K	200 K	273.15 K	298.15 K	300 K	400 K	500 K	600 K	700 K	800 K	900 K	1000 K
[truncated: 40 more rows]

## Sheet: DGf0_C9-C10
	IUPAC	Abbreviation	SMILES	0 K	200 K	273.15 K	298.15 K	300 K	400 K	500 K	600 K	700 K	800 K	900 K	1000 K
[truncated: 110 more rows]

[truncated: 26 more sheets: DGf0_C11, DGf0_C12, DGf0_C13, DGf0_C14, G0-H0(0K)_C1-C8, G0-H0(0K)_C9-C10, G0-H0(0K)_C11, G0-H0(0K)_C12, G0-H0(0K)_C13, G0-H0(0K)_C14, H0-H0(0K)_C1-C8, H0-H0(0K)_C9-C10, H0-H0(0K)_C11, H0-H0(0K)_C12, H0-H0(0K)_C13, H0-H0(0K)_C14, DHf0_coeff, DGf0_coeff, G0-H0(0K)_coeff, H0-H0(0K)_coeff …]
